# Supplementary material for: Effects of food-based enrichment on enclosure use and behavioral patterns in captive mammalian predators: a case study from an Austrian wildlife park
Source: PeerJ. 2023 Oct 9;11:e16091. doi: 10.7717/peerj.16091 (PMC10569183; doi:10.7717/peerj.16091)
Supplement: Supplemental Information 2 [file peerj-11-16091-s002.csv]

device_ID	observation_nr	session_start_timeStamp	focal_start_timeStamp	date_focal_start	time_focal_start	time_zone	focal_set_duration	focal_set_scan_interval	scan_nr	scan_timeStamp	site	location	phase	weather	weatherDetails	visitor_flow	species	visible_nr	scanned_individual_ID	activity	behaviour	height	type	interaction_partner	x_position	y_position	sector
1C923CD9-5AFE-4EC0-913D-65935C1904F6	1	2021-09-09,08:40:36	2021-09-09,09:00:01	2021/09/09	09:00:01	morning	1200	240	1	2021-09-09,09:00:01	bear/wolve	BW1	prior	Clear	NA	0	bear	0	NA	NA	NA	NA	NA		NA	NA	none
1C923CD9-5AFE-4EC0-913D-65935C1904F6	1	2021-09-09,08:40:36	2021-09-09,09:00:01	2021/09/09	09:00:01	morning	1200	240	2	2021-09-09,09:04:01	bear/wolve	BW1	prior	Clear	NA	0	bear	0	NA	NA	NA	NA	NA		NA	NA	none
1C923CD9-5AFE-4EC0-913D-65935C1904F6	1	2021-09-09,08:40:36	2021-09-09,09:00:01	2021/09/09	09:00:01	morning	1200	240	3	2021-09-09,09:08:01	bear/wolve	BW1	prior	Clear	NA	0	bear	0	NA	NA	NA	NA	NA		NA	NA	none
1C923CD9-5AFE-4EC0-913D-65935C1904F6	1	2021-09-09,08:40:36	2021-09-09,09:00:01	2021/09/09	09:00:01	morning	1200	240	4	2021-09-09,09:12:01	bear/wolve	BW1	prior	Clear	NA	<10	bear	1	B1	unknown					38.76389313	98.78394318	E11
1C923CD9-5AFE-4EC0-913D-65935C1904F6	1	2021-09-09,08:40:36	2021-09-09,09:00:01	2021/09/09	09:00:01	morning	1200	240	5	2021-09-09,09:16:01	bear/wolve	BW1	prior	Clear	NA	<10	bear	2	B2	unknown					30.42892265	98.0739212	E11
1C923CD9-5AFE-4EC0-913D-65935C1904F6	1	2021-09-09,08:40:36	2021-09-09,09:00:01	2021/09/09	09:00:01	morning	1200	240	5	2021-09-09,09:16:01	bear/wolve	BW1	prior	Clear	NA	<10	bear	2	B1	unknown					33.33348465	99.75856781	E11
1C923CD9-5AFE-4EC0-913D-65935C1904F6	1	2021-09-09,08:40:36	2021-09-09,09:00:01	2021/09/09	09:00:01	morning	1200	240	6	2021-09-09,09:20:01	bear/wolve	BW1	prior	Clear	NA	<10	bear	2	B2	unknown					33.13903046	99.21911621	E11
1C923CD9-5AFE-4EC0-913D-65935C1904F6	1	2021-09-09,08:40:36	2021-09-09,09:00:01	2021/09/09	09:00:01	morning	1200	240	6	2021-09-09,09:20:01	bear/wolve	BW1	prior	Clear	NA	<10	bear	2	B1	unknown					50.30271912	91.1397171	G11
1C923CD9-5AFE-4EC0-913D-65935C1904F6	2	2021-09-09,13:38:20	2021-09-09,13:40:01	2021/09/09	13:40:01	midday	1200	240	1	2021-09-09,13:40:01	bear/wolve	BW1	prior	Sunny	NA	<10	bear	1	B1	active	locomotion	ground	walking		41.82561493	67.43894196	F8
1C923CD9-5AFE-4EC0-913D-65935C1904F6	2	2021-09-09,13:38:20	2021-09-09,13:40:01	2021/09/09	13:40:01	midday	1200	240	2	2021-09-09,13:44:01	bear/wolve	BW1	prior	Sunny	NA	<10	bear	2	B1	active	interaction		object interaction		38.58583069	73.46349335	E9
1C923CD9-5AFE-4EC0-913D-65935C1904F6	2	2021-09-09,13:38:20	2021-09-09,13:40:01	2021/09/09	13:40:01	midday	1200	240	2	2021-09-09,13:44:01	bear/wolve	BW1	prior	Sunny	NA	<10	bear	2	B2	non-active	sitting/laying				40.01255798	93.25526428	F11
1C923CD9-5AFE-4EC0-913D-65935C1904F6	2	2021-09-09,13:38:20	2021-09-09,13:40:01	2021/09/09	13:40:01	midday	1200	240	3	2021-09-09,13:48:01	bear/wolve	BW1	prior	Sunny	NA	<10	bear	2	B2	non-active	resting eyes closed				40.01255798	93.25526428	F11
1C923CD9-5AFE-4EC0-913D-65935C1904F6	2	2021-09-09,13:38:20	2021-09-09,13:40:01	2021/09/09	13:40:01	midday	1200	240	3	2021-09-09,13:48:01	bear/wolve	BW1	prior	Sunny	NA	<10	bear	2	B1	Other behaviours					18.31620216	85.25872803	C10
1C923CD9-5AFE-4EC0-913D-65935C1904F6	2	2021-09-09,13:38:20	2021-09-09,13:40:01	2021/09/09	13:40:01	midday	1200	240	4	2021-09-09,13:52:01	bear/wolve	BW1	prior	Sunny	NA	<10	bear	1	B1	unknown					9.320093155	81.9644928	B10
1C923CD9-5AFE-4EC0-913D-65935C1904F6	2	2021-09-09,13:38:20	2021-09-09,13:40:01	2021/09/09	13:40:01	midday	1200	240	4	2021-09-09,13:52:01	bear/wolve	BW1	prior	Sunny	NA	<10	bear	1	B2	non-active	unknown				40.01255798	93.25526428	F11
1C923CD9-5AFE-4EC0-913D-65935C1904F6	2	2021-09-09,13:38:20	2021-09-09,13:40:01	2021/09/09	13:40:01	midday	1200	240	5	2021-09-09,13:56:01	bear/wolve	BW1	prior	Sunny	NA	<10	bear	2	B1	active	locomotion	ground	walking		51.90836716	81.59671021	G10
1C923CD9-5AFE-4EC0-913D-65935C1904F6	2	2021-09-09,13:38:20	2021-09-09,13:40:01	2021/09/09	13:40:01	midday	1200	240	5	2021-09-09,13:56:01	bear/wolve	BW1	prior	Sunny	NA	<10	bear	2	B2	non-active	sitting/laying				40.01255798	93.25526428	F11
1C923CD9-5AFE-4EC0-913D-65935C1904F6	2	2021-09-09,13:38:20	2021-09-09,13:40:01	2021/09/09	13:40:01	midday	1200	240	6	2021-09-09,14:00:01	bear/wolve	BW1	prior	Sunny	NA	<10	bear	0	NA	NA	NA		NA	NA	NA	NA	none
D0DC352A-5A6C-4814-B6DC-09F605010859	3	2021-09-09,14:32:18	2021-09-09,14:40:01	2021/09/09	14:40:01	afternoon	1200	240	1	2021-09-09,14:40:01	bear/wolve	BW4	prior	Sunny	NA	0	bear	0	NA	NA	NA		NA	NA	NA	NA	none
D0DC352A-5A6C-4814-B6DC-09F605010859	3	2021-09-09,14:32:18	2021-09-09,14:40:01	2021/09/09	14:40:01	afternoon	1200	240	2	2021-09-09,14:44:01	bear/wolve	BW4	prior	Sunny	NA	0	bear	0	NA	NA	NA		NA	NA	NA	NA	none
D0DC352A-5A6C-4814-B6DC-09F605010859	3	2021-09-09,14:32:18	2021-09-09,14:40:01	2021/09/09	14:40:01	afternoon	1200	240	3	2021-09-09,14:48:01	bear/wolve	BW4	prior	Sunny	NA	0	bear	0	NA	NA	NA		NA	NA	NA	NA	none
D0DC352A-5A6C-4814-B6DC-09F605010859	3	2021-09-09,14:32:18	2021-09-09,14:40:01	2021/09/09	14:40:01	afternoon	1200	240	4	2021-09-09,14:52:01	bear/wolve	BW4	prior	Sunny	NA	0	bear	0	NA	NA	NA		NA	NA	NA	NA	none
D0DC352A-5A6C-4814-B6DC-09F605010859	3	2021-09-09,14:32:18	2021-09-09,14:40:01	2021/09/09	14:40:01	afternoon	1200	240	5	2021-09-09,14:56:01	bear/wolve	BW4	prior	Sunny	NA	0	bear	0	NA	NA	NA		NA	NA	NA	NA	none
D0DC352A-5A6C-4814-B6DC-09F605010859	3	2021-09-09,14:32:18	2021-09-09,14:40:01	2021/09/09	14:40:01	afternoon	1200	240	6	2021-09-09,15:00:01	bear/wolve	BW4	prior	Sunny	NA	0	bear	0	NA	NA	NA		NA	NA	NA	NA	none
1C923CD9-5AFE-4EC0-913D-65935C1904F6	4	2021-09-10,09:33:22	2021-09-10,09:40:02	2021/09/10	09:40:02	morning	1200	240	1	2021-09-10,09:40:02	bear/wolve	BW4	prior	Sunny	NA	NA	bear	0	NA	NA	NA		NA	NA	NA	NA	none
1C923CD9-5AFE-4EC0-913D-65935C1904F6	4	2021-09-10,09:33:22	2021-09-10,09:40:02	2021/09/10	09:40:02	morning	1200	240	2	2021-09-10,09:44:03	bear/wolve	BW4	prior	Sunny	NA	NA	bear	0	NA	NA	NA		NA	NA	NA	NA	none
1C923CD9-5AFE-4EC0-913D-65935C1904F6	4	2021-09-10,09:33:22	2021-09-10,09:40:02	2021/09/10	09:40:02	morning	1200	240	3	2021-09-10,09:48:03	bear/wolve	BW4	prior	Sunny	NA	NA	bear	0	NA	NA	NA		NA	NA	NA	NA	none
1C923CD9-5AFE-4EC0-913D-65935C1904F6	4	2021-09-10,09:33:22	2021-09-10,09:40:02	2021/09/10	09:40:02	morning	1200	240	4	2021-09-10,09:52:03	bear/wolve	BW4	prior	Sunny	NA	NA	bear	0	NA	NA	NA		NA	NA	NA	NA	none
1C923CD9-5AFE-4EC0-913D-65935C1904F6	4	2021-09-10,09:33:22	2021-09-10,09:40:02	2021/09/10	09:40:02	morning	1200	240	5	2021-09-10,09:56:03	bear/wolve	BW4	prior	Sunny	NA	NA	bear	0	NA	NA	NA		NA	NA	NA	NA	none
1C923CD9-5AFE-4EC0-913D-65935C1904F6	4	2021-09-10,09:33:22	2021-09-10,09:40:02	2021/09/10	09:40:02	morning	1200	240	6	2021-09-10,10:00:03	bear/wolve	BW4	prior	Sunny	NA	NA	bear	0	NA	NA	NA		NA	NA	NA	NA	none
1C923CD9-5AFE-4EC0-913D-65935C1904F6	5	2021-09-10,11:27:02	2021-09-10,11:40:01	2021/09/10	11:40:01	midday	1200	240	1	2021-09-10,11:40:01	bear/wolve	BW1	prior	Sunny	NA	<10	bear	2	B1	active	locomotion	ground	walking		34.5447731	83.61450195	E10
1C923CD9-5AFE-4EC0-913D-65935C1904F6	5	2021-09-10,11:27:02	2021-09-10,11:40:01	2021/09/10	11:40:01	midday	1200	240	1	2021-09-10,11:40:01	bear/wolve	BW1	prior	Sunny	NA	<10	bear	2	B2	non-active	sitting/laying				31.80599976	79.95095062	E9
1C923CD9-5AFE-4EC0-913D-65935C1904F6	5	2021-09-10,11:27:02	2021-09-10,11:40:01	2021/09/10	11:40:01	midday	1200	240	2	2021-09-10,11:44:01	bear/wolve	BW1	prior	Sunny	NA	10_20	bear	2	B1	active	self maintenance				34.5447731	83.61450195	E10
1C923CD9-5AFE-4EC0-913D-65935C1904F6	5	2021-09-10,11:27:02	2021-09-10,11:40:01	2021/09/10	11:40:01	midday	1200	240	2	2021-09-10,11:44:01	bear/wolve	BW1	prior	Sunny	NA	10_20	bear	2	B2	active	self maintenance				31.80599976	79.95095062	E9
1C923CD9-5AFE-4EC0-913D-65935C1904F6	5	2021-09-10,11:27:02	2021-09-10,11:40:01	2021/09/10	11:40:01	midday	1200	240	3	2021-09-10,11:48:01	bear/wolve	BW1	prior	Sunny	NA	<10	bear	1	B1	unknown					36.08436966	88.48535919	E10
1C923CD9-5AFE-4EC0-913D-65935C1904F6	5	2021-09-10,11:27:02	2021-09-10,11:40:01	2021/09/10	11:40:01	midday	1200	240	3	2021-09-10,11:48:01	bear/wolve	BW1	prior	Sunny	NA	<10	bear	1	B2	active	self maintenance				32.57403183	74.84902954	E9
1C923CD9-5AFE-4EC0-913D-65935C1904F6	5	2021-09-10,11:27:02	2021-09-10,11:40:01	2021/09/10	11:40:01	midday	1200	240	4	2021-09-10,11:52:01	bear/wolve	BW1	prior	Sunny	NA	<10	bear	2	B2	active	locomotion	ground	walking		24.54512787	75.33503723	D9
1C923CD9-5AFE-4EC0-913D-65935C1904F6	5	2021-09-10,11:27:02	2021-09-10,11:40:01	2021/09/10	11:40:01	midday	1200	240	4	2021-09-10,11:52:01	bear/wolve	BW1	prior	Sunny	NA	<10	bear	2	B1	active	locomotion	ground	walking		41.56369019	84.37382507	F10
1C923CD9-5AFE-4EC0-913D-65935C1904F6	5	2021-09-10,11:27:02	2021-09-10,11:40:01	2021/09/10	11:40:01	midday	1200	240	5	2021-09-10,11:56:01	bear/wolve	BW1	prior	Sunny	NA	<10	bear	1	B2	non-active	sitting/laying				22.79117012	76.92308044	D9
1C923CD9-5AFE-4EC0-913D-65935C1904F6	5	2021-09-10,11:27:02	2021-09-10,11:40:01	2021/09/10	11:40:01	midday	1200	240	5	2021-09-10,11:56:01	bear/wolve	BW1	prior	Sunny	NA	<10	bear	1	B1	unknown					44.54114151	84.32910156	F10
1C923CD9-5AFE-4EC0-913D-65935C1904F6	5	2021-09-10,11:27:02	2021-09-10,11:40:01	2021/09/10	11:40:01	midday	1200	240	6	2021-09-10,12:00:01	bear/wolve	BW1	prior	Sunny	NA	<10	bear	1	B2	non-active	sitting/laying				22.79117012	76.92308044	D9
1C923CD9-5AFE-4EC0-913D-65935C1904F6	5	2021-09-10,11:27:02	2021-09-10,11:40:01	2021/09/10	11:40:01	midday	1200	240	6	2021-09-10,12:00:01	bear/wolve	BW1	prior	Sunny	NA	<10	bear	1	B1	unknown					46.31568146	81.41312408	F10
1C923CD9-5AFE-4EC0-913D-65935C1904F6	6	2021-09-10,12:39:02	2021-09-10,12:40:04	2021/09/10	12:40:04	midday	1200	240	1	2021-09-10,12:40:04	bear/wolve	BW4	prior	Sunny	NA	<10	bear	0	NA	NA	NA		NA	NA	NA	NA	none
1C923CD9-5AFE-4EC0-913D-65935C1904F6	6	2021-09-10,12:39:02	2021-09-10,12:40:04	2021/09/10	12:40:04	midday	1200	240	2	2021-09-10,12:44:04	bear/wolve	BW4	prior	Sunny	NA	0	bear	0	NA	NA	NA		NA	NA	NA	NA	none
1C923CD9-5AFE-4EC0-913D-65935C1904F6	6	2021-09-10,12:39:02	2021-09-10,12:40:04	2021/09/10	12:40:04	midday	1200	240	3	2021-09-10,12:48:04	bear/wolve	BW4	prior	Sunny	NA	<10	bear	0	NA	NA	NA		NA	NA	NA	NA	none
1C923CD9-5AFE-4EC0-913D-65935C1904F6	6	2021-09-10,12:39:02	2021-09-10,12:40:04	2021/09/10	12:40:04	midday	1200	240	4	2021-09-10,12:52:04	bear/wolve	BW4	prior	Sunny	NA	0	bear	0	NA	NA	NA		NA	NA	NA	NA	none
1C923CD9-5AFE-4EC0-913D-65935C1904F6	6	2021-09-10,12:39:02	2021-09-10,12:40:04	2021/09/10	12:40:04	midday	1200	240	5	2021-09-10,12:56:04	bear/wolve	BW4	prior	Sunny	NA	0	bear	0	NA	NA	NA		NA	NA	NA	NA	none
1C923CD9-5AFE-4EC0-913D-65935C1904F6	6	2021-09-10,12:39:02	2021-09-10,12:40:04	2021/09/10	12:40:04	midday	1200	240	6	2021-09-10,13:00:04	bear/wolve	BW4	prior	Sunny	NA	0	bear	0	NA	NA	NA		NA	NA	NA	NA	none
1C923CD9-5AFE-4EC0-913D-65935C1904F6	7	2021-09-10,12:39:02	2021-09-10,14:00:00	2021/09/10	14:00:00	afternoon	1200	240	1	2021-09-10,14:00:00	bear/wolve	BW4	prior	Sunny	NA	0	bear	0	NA	NA	NA		NA	NA	NA	NA	none
1C923CD9-5AFE-4EC0-913D-65935C1904F6	7	2021-09-10,12:39:02	2021-09-10,14:00:00	2021/09/10	14:00:00	afternoon	1200	240	2	2021-09-10,14:04:01	bear/wolve	BW4	prior	Sunny	NA	<10	bear	0	NA	NA	NA		NA	NA	NA	NA	none
1C923CD9-5AFE-4EC0-913D-65935C1904F6	7	2021-09-10,12:39:02	2021-09-10,14:00:00	2021/09/10	14:00:00	afternoon	1200	240	3	2021-09-10,14:08:01	bear/wolve	BW4	prior	Sunny	NA	0	bear	0	NA	NA	NA		NA	NA	NA	NA	none
1C923CD9-5AFE-4EC0-913D-65935C1904F6	7	2021-09-10,12:39:02	2021-09-10,14:00:00	2021/09/10	14:00:00	afternoon	1200	240	4	2021-09-10,14:12:00	bear/wolve	BW4	prior	Sunny	NA	0	bear	0	NA	NA	NA		NA	NA	NA	NA	none
1C923CD9-5AFE-4EC0-913D-65935C1904F6	7	2021-09-10,12:39:02	2021-09-10,14:00:00	2021/09/10	14:00:00	afternoon	1200	240	5	2021-09-10,14:16:00	bear/wolve	BW4	prior	Sunny	NA	0	bear	0	NA	NA	NA		NA	NA	NA	NA	none
1C923CD9-5AFE-4EC0-913D-65935C1904F6	7	2021-09-10,12:39:02	2021-09-10,14:00:00	2021/09/10	14:00:00	afternoon	1200	240	6	2021-09-10,14:20:00	bear/wolve	BW4	prior	Sunny	NA	0	bear	0	NA	NA	NA		NA	NA	NA	NA	none
D0DC352A-5A6C-4814-B6DC-09F605010859	8	2021-09-10,12:59:29	2021-09-10,13:20:05	2021/09/10	13:20:05	midday	1200	240	1	2021-09-10,13:20:05	bear/wolve	BW1	prior	Sunny	NA	<10	bear	2	B1	active	self maintenance				32.75486374	67.88000488	E8
D0DC352A-5A6C-4814-B6DC-09F605010859	8	2021-09-10,12:59:29	2021-09-10,13:20:05	2021/09/10	13:20:05	midday	1200	240	1	2021-09-10,13:20:05	bear/wolve	BW1	prior	Sunny	NA	<10	bear	2	B2	non-active	unknown				19.58041382	82.1054306	C10
D0DC352A-5A6C-4814-B6DC-09F605010859	8	2021-09-10,12:59:29	2021-09-10,13:20:05	2021/09/10	13:20:05	midday	1200	240	2	2021-09-10,13:24:05	bear/wolve	BW1	prior	Sunny	NA	<10	bear	1	B2	non-active	unknown				19.58041382	82.1054306	C10
D0DC352A-5A6C-4814-B6DC-09F605010859	8	2021-09-10,12:59:29	2021-09-10,13:20:05	2021/09/10	13:20:05	midday	1200	240	3	2021-09-10,13:28:05	bear/wolve	BW1	prior	Sunny	NA	<10	bear	2	B2	non-active	unknown				12.24431801	76.18351746	C9
D0DC352A-5A6C-4814-B6DC-09F605010859	8	2021-09-10,12:59:29	2021-09-10,13:20:05	2021/09/10	13:20:05	midday	1200	240	3	2021-09-10,13:28:05	bear/wolve	BW1	prior	Sunny	NA	<10	bear	2	B1	active	locomotion	ground	walking		26.47457695	78.65834808	D9
D0DC352A-5A6C-4814-B6DC-09F605010859	8	2021-09-10,12:59:29	2021-09-10,13:20:05	2021/09/10	13:20:05	midday	1200	240	4	2021-09-10,13:32:05	bear/wolve	BW1	prior	Sunny	NA	<10	bear	2	B2	non-active	sitting/laying				12.42108917	78.12802887	C9
D0DC352A-5A6C-4814-B6DC-09F605010859	8	2021-09-10,12:59:29	2021-09-10,13:20:05	2021/09/10	13:20:05	midday	1200	240	4	2021-09-10,13:32:05	bear/wolve	BW1	prior	Sunny	NA	<10	bear	2	B1	active	locomotion	ground	walking		24.441679	79.98414612	D9
D0DC352A-5A6C-4814-B6DC-09F605010859	8	2021-09-10,12:59:29	2021-09-10,13:20:05	2021/09/10	13:20:05	midday	1200	240	5	2021-09-10,13:36:05	bear/wolve	BW1	prior	Sunny	NA	<10	bear	2	B1	active	self maintenance				33.98744583	72.82482147	E9
D0DC352A-5A6C-4814-B6DC-09F605010859	8	2021-09-10,12:59:29	2021-09-10,13:20:05	2021/09/10	13:20:05	midday	1200	240	5	2021-09-10,13:36:05	bear/wolve	BW1	prior	Sunny	NA	<10	bear	2	B2	active	locomotion	ground	walking		19.84557343	79.89575958	C9
D0DC352A-5A6C-4814-B6DC-09F605010859	8	2021-09-10,12:59:29	2021-09-10,13:20:05	2021/09/10	13:20:05	midday	1200	240	6	2021-09-10,13:40:05	bear/wolve	BW1	prior	Sunny	NA	<10	bear	2	NA	NA	NA		NA	NA	NA	NA	none
D0DC352A-5A6C-4814-B6DC-09F605010859	9	2021-09-10,15:56:57	2021-09-10,16:00:02	2021/09/10	16:00:02	afternoon	1200	240	1	2021-09-10,16:00:02	bear/wolve	BW3	prior	Sunny	NA	<10	bear	1	B1	active	locomotion	ground	walking		84.19108582	47.54623413	J6
D0DC352A-5A6C-4814-B6DC-09F605010859	9	2021-09-10,15:56:57	2021-09-10,16:00:02	2021/09/10	16:00:02	afternoon	1200	240	2	2021-09-10,16:04:02	bear/wolve	BW3	prior	Sunny	NA	<10	bear	0	NA	NA	NA		NA	NA	NA	NA	none
D0DC352A-5A6C-4814-B6DC-09F605010859	9	2021-09-10,15:56:57	2021-09-10,16:00:02	2021/09/10	16:00:02	afternoon	1200	240	3	2021-09-10,16:08:02	bear/wolve	BW3	prior	Sunny	NA	<10	bear	1	B1	active	locomotion	ground	walking		69.57094574	60.47994995	H8
D0DC352A-5A6C-4814-B6DC-09F605010859	9	2021-09-10,15:56:57	2021-09-10,16:00:02	2021/09/10	16:00:02	afternoon	1200	240	4	2021-09-10,16:12:02	bear/wolve	BW3	prior	Sunny	NA	0	bear	0	NA	NA	NA		NA	NA	NA	NA	none
D0DC352A-5A6C-4814-B6DC-09F605010859	9	2021-09-10,15:56:57	2021-09-10,16:00:02	2021/09/10	16:00:02	afternoon	1200	240	5	2021-09-10,16:16:02	bear/wolve	BW3	prior	Sunny	NA	0	bear	0	NA	NA	NA		NA	NA	NA	NA	none
D0DC352A-5A6C-4814-B6DC-09F605010859	9	2021-09-10,15:56:57	2021-09-10,16:00:02	2021/09/10	16:00:02	afternoon	1200	240	6	2021-09-10,16:20:03	bear/wolve	BW3	prior	Sunny	NA	0	bear	0	NA	NA	NA		NA	NA	NA	NA	none
1C923CD9-5AFE-4EC0-913D-65935C1904F6	10	2021-09-11,09:00:48	2021-09-11,09:01:11	2021/09/11	09:01:11	morning	1200	240	1	2021-09-11,09:01:11	bear/wolve	BW3	prior	Sunny	NA	0	bear	0	NA	NA	NA		NA	NA	NA	NA	none
1C923CD9-5AFE-4EC0-913D-65935C1904F6	10	2021-09-11,09:00:48	2021-09-11,09:01:11	2021/09/11	09:01:11	morning	1200	240	2	2021-09-11,09:05:11	bear/wolve	BW3	prior	Sunny	NA	0	bear	0	NA	NA	NA		NA	NA	NA	NA	none
1C923CD9-5AFE-4EC0-913D-65935C1904F6	10	2021-09-11,09:00:48	2021-09-11,09:01:11	2021/09/11	09:01:11	morning	1200	240	3	2021-09-11,09:09:11	bear/wolve	BW3	prior	Sunny	NA	0	bear	0	NA	NA	NA		NA	NA	NA	NA	none
1C923CD9-5AFE-4EC0-913D-65935C1904F6	10	2021-09-11,09:00:48	2021-09-11,09:01:11	2021/09/11	09:01:11	morning	1200	240	4	2021-09-11,09:13:11	bear/wolve	BW3	prior	Sunny	NA	0	bear	0	NA	NA	NA		NA	NA	NA	NA	none
1C923CD9-5AFE-4EC0-913D-65935C1904F6	10	2021-09-11,09:00:48	2021-09-11,09:01:11	2021/09/11	09:01:11	morning	1200	240	5	2021-09-11,09:17:11	bear/wolve	BW3	prior	Sunny	NA	0	bear	0	NA	NA	NA		NA	NA	NA	NA	none
1C923CD9-5AFE-4EC0-913D-65935C1904F6	10	2021-09-11,09:00:48	2021-09-11,09:01:11	2021/09/11	09:01:11	morning	1200	240	6	2021-09-11,09:21:11	bear/wolve	BW3	prior	Sunny	NA	0	bear	0	NA	NA	NA		NA	NA	NA	NA	none
1C923CD9-5AFE-4EC0-913D-65935C1904F6	11	2021-09-11,10:00:58	2021-09-11,10:01:20	2021/09/11	10:01:20	morning	1200	240	1	2021-09-11,10:01:20	bear/wolve	BW1	prior	Sunny	NA	<10	bear	2	B1	non-active	unknown				30.71713638	84.75702667	E10
1C923CD9-5AFE-4EC0-913D-65935C1904F6	11	2021-09-11,10:00:58	2021-09-11,10:01:20	2021/09/11	10:01:20	morning	1200	240	1	2021-09-11,10:01:20	bear/wolve	BW1	prior	Sunny	NA	<10	bear	2	B2	non-active	unknown				37.96484375	85.55251312	E10
1C923CD9-5AFE-4EC0-913D-65935C1904F6	11	2021-09-11,10:00:58	2021-09-11,10:01:20	2021/09/11	10:01:20	morning	1200	240	2	2021-09-11,10:05:20	bear/wolve	BW1	prior	Sunny	NA	<10	bear	2	B1	non-active	unknown				30.71713638	84.75702667	E10
1C923CD9-5AFE-4EC0-913D-65935C1904F6	11	2021-09-11,10:00:58	2021-09-11,10:01:20	2021/09/11	10:01:20	morning	1200	240	2	2021-09-11,10:05:20	bear/wolve	BW1	prior	Sunny	NA	<10	bear	2	B2	non-active	unknown				37.96484375	85.55251312	E10
1C923CD9-5AFE-4EC0-913D-65935C1904F6	11	2021-09-11,10:00:58	2021-09-11,10:01:20	2021/09/11	10:01:20	morning	1200	240	3	2021-09-11,10:09:20	bear/wolve	BW1	prior	Sunny	NA	NA	bear	2	NA	NA	NA		NA	NA	NA	NA	none
1C923CD9-5AFE-4EC0-913D-65935C1904F6	11	2021-09-11,10:00:58	2021-09-11,10:01:20	2021/09/11	10:01:20	morning	1200	240	4	2021-09-11,10:13:20	bear/wolve	BW1	prior	Sunny	NA	<10	bear	0	B1	non-active	unknown				30.71713638	84.75702667	E10
1C923CD9-5AFE-4EC0-913D-65935C1904F6	11	2021-09-11,10:00:58	2021-09-11,10:01:20	2021/09/11	10:01:20	morning	1200	240	4	2021-09-11,10:13:20	bear/wolve	BW1	prior	Sunny	NA	<10	bear	0	B2	non-active	unknown				37.96484375	85.55251312	E10
1C923CD9-5AFE-4EC0-913D-65935C1904F6	11	2021-09-11,10:00:58	2021-09-11,10:01:20	2021/09/11	10:01:20	morning	1200	240	5	2021-09-11,10:17:20	bear/wolve	BW1	prior	Sunny	NA	<10	bear	2	B1	non-active	resting eyes open				30.71713638	84.75702667	E10
1C923CD9-5AFE-4EC0-913D-65935C1904F6	11	2021-09-11,10:00:58	2021-09-11,10:01:20	2021/09/11	10:01:20	morning	1200	240	5	2021-09-11,10:17:20	bear/wolve	BW1	prior	Sunny	NA	<10	bear	2	B2	non-active	resting eyes open				37.96484375	85.55251312	E10
1C923CD9-5AFE-4EC0-913D-65935C1904F6	11	2021-09-11,10:00:58	2021-09-11,10:01:20	2021/09/11	10:01:20	morning	1200	240	6	2021-09-11,10:21:20	bear/wolve	BW1	prior	Sunny	NA	<10	bear	0	NA	NA	NA		NA	NA	NA	NA	none
1C923CD9-5AFE-4EC0-913D-65935C1904F6	12	2021-09-11,10:57:14	2021-09-11,10:59:31	2021/09/11	10:59:31	morning	1200	240	1	2021-09-11,10:59:31	bear/wolve	BW4	prior	Sunny	NA	<10	bear	0	NA	NA	NA		NA	NA	NA	NA	none
1C923CD9-5AFE-4EC0-913D-65935C1904F6	12	2021-09-11,10:57:14	2021-09-11,10:59:31	2021/09/11	10:59:31	morning	1200	240	2	2021-09-11,11:03:31	bear/wolve	BW4	prior	Sunny	NA	<10	bear	0	NA	NA	NA		NA	NA	NA	NA	none
1C923CD9-5AFE-4EC0-913D-65935C1904F6	12	2021-09-11,10:57:14	2021-09-11,10:59:31	2021/09/11	10:59:31	morning	1200	240	3	2021-09-11,11:07:31	bear/wolve	BW4	prior	Sunny	NA	0	bear	0	NA	NA	NA		NA	NA	NA	NA	none
1C923CD9-5AFE-4EC0-913D-65935C1904F6	12	2021-09-11,10:57:14	2021-09-11,10:59:31	2021/09/11	10:59:31	morning	1200	240	4	2021-09-11,11:11:31	bear/wolve	BW4	prior	Sunny	NA	0	bear	0	NA	NA	NA		NA	NA	NA	NA	none
1C923CD9-5AFE-4EC0-913D-65935C1904F6	12	2021-09-11,10:57:14	2021-09-11,10:59:31	2021/09/11	10:59:31	morning	1200	240	5	2021-09-11,11:15:31	bear/wolve	BW4	prior	Sunny	NA	<10	bear	0	NA	NA	NA		NA	NA	NA	NA	none
1C923CD9-5AFE-4EC0-913D-65935C1904F6	12	2021-09-11,10:57:14	2021-09-11,10:59:31	2021/09/11	10:59:31	morning	1200	240	6	2021-09-11,11:19:31	bear/wolve	BW4	prior	Sunny	NA	<10	bear	0	NA	NA	NA		NA	NA	NA	NA	none
D0DC352A-5A6C-4814-B6DC-09F605010859	13	2021-09-11,12:16:21	2021-09-11,12:20:07	2021/09/11	12:20:07	midday	1200	240	1	2021-09-11,12:20:07	bear/wolve	BW1	prior	Sunny	NA	<10	bear	2	B2	active	self maintenance				35.93141937	84.9323349	E10
D0DC352A-5A6C-4814-B6DC-09F605010859	13	2021-09-11,12:16:21	2021-09-11,12:20:07	2021/09/11	12:20:07	midday	1200	240	1	2021-09-11,12:20:07	bear/wolve	BW1	prior	Sunny	NA	<10	bear	2	B1	active	interaction		object interaction		24.58115005	76.91059113	D9
D0DC352A-5A6C-4814-B6DC-09F605010859	13	2021-09-11,12:16:21	2021-09-11,12:20:07	2021/09/11	12:20:07	midday	1200	240	2	2021-09-11,12:24:07	bear/wolve	BW1	prior	Sunny	NA	0	bear	2	B1	non-active	sitting/laying				24.58115005	76.91059113	D9
D0DC352A-5A6C-4814-B6DC-09F605010859	13	2021-09-11,12:16:21	2021-09-11,12:20:07	2021/09/11	12:20:07	midday	1200	240	2	2021-09-11,12:24:07	bear/wolve	BW1	prior	Sunny	NA	0	bear	2	B2	non-active	unknown				35.93141937	84.9323349	E10
D0DC352A-5A6C-4814-B6DC-09F605010859	13	2021-09-11,12:16:21	2021-09-11,12:20:07	2021/09/11	12:20:07	midday	1200	240	3	2021-09-11,12:28:07	bear/wolve	BW1	prior	Sunny	NA	<10	bear	2	B1	non-active	resting eyes open				24.58115005	76.91059113	D9
D0DC352A-5A6C-4814-B6DC-09F605010859	13	2021-09-11,12:16:21	2021-09-11,12:20:07	2021/09/11	12:20:07	midday	1200	240	3	2021-09-11,12:28:07	bear/wolve	BW1	prior	Sunny	NA	<10	bear	2	B2	non-active	unknown				35.93141937	84.9323349	E10
D0DC352A-5A6C-4814-B6DC-09F605010859	13	2021-09-11,12:16:21	2021-09-11,12:20:07	2021/09/11	12:20:07	midday	1200	240	4	2021-09-11,12:32:07	bear/wolve	BW1	prior	Sunny	NA	<10	bear	2	B1	non-active	unknown				23.90962791	76.81861115	D9
D0DC352A-5A6C-4814-B6DC-09F605010859	13	2021-09-11,12:16:21	2021-09-11,12:20:07	2021/09/11	12:20:07	midday	1200	240	4	2021-09-11,12:32:07	bear/wolve	BW1	prior	Sunny	NA	<10	bear	2	B2	non-active	unknown				35.93141937	84.9323349	E10
D0DC352A-5A6C-4814-B6DC-09F605010859	13	2021-09-11,12:16:21	2021-09-11,12:20:07	2021/09/11	12:20:07	midday	1200	240	5	2021-09-11,12:36:07	bear/wolve	BW1	prior	Sunny	NA	0	bear	2	B1	non-active	unknown				23.90962791	76.81861115	D9
D0DC352A-5A6C-4814-B6DC-09F605010859	13	2021-09-11,12:16:21	2021-09-11,12:20:07	2021/09/11	12:20:07	midday	1200	240	5	2021-09-11,12:36:07	bear/wolve	BW1	prior	Sunny	NA	0	bear	2	B2	active	self maintenance				35.93141937	84.9323349	E10
D0DC352A-5A6C-4814-B6DC-09F605010859	13	2021-09-11,12:16:21	2021-09-11,12:20:07	2021/09/11	12:20:07	midday	1200	240	6	2021-09-11,12:40:07	bear/wolve	BW1	prior	Sunny	NA	<10	bear	2	B1	non-active	unknown				23.90962791	76.81861115	D9
D0DC352A-5A6C-4814-B6DC-09F605010859	13	2021-09-11,12:16:21	2021-09-11,12:20:07	2021/09/11	12:20:07	midday	1200	240	6	2021-09-11,12:40:07	bear/wolve	BW1	prior	Sunny	NA	<10	bear	2	B2	active	self maintenance				35.93141937	84.9323349	E10
D0DC352A-5A6C-4814-B6DC-09F605010859	14	2021-09-11,13:36:12	2021-09-11,13:40:03	2021/09/11	13:40:03	midday	1200	240	1	2021-09-11,13:40:03	bear/wolve	BW4	prior	Sunny	NA	0	bear	0	NA	NA	NA		NA	NA	NA	NA	none
D0DC352A-5A6C-4814-B6DC-09F605010859	14	2021-09-11,13:36:12	2021-09-11,13:40:03	2021/09/11	13:40:03	midday	1200	240	2	2021-09-11,13:44:03	bear/wolve	BW4	prior	Sunny	NA	0	bear	0	NA	NA	NA		NA	NA	NA	NA	none
D0DC352A-5A6C-4814-B6DC-09F605010859	14	2021-09-11,13:36:12	2021-09-11,13:40:03	2021/09/11	13:40:03	midday	1200	240	3	2021-09-11,13:48:03	bear/wolve	BW4	prior	Sunny	NA	0	bear	0	NA	NA	NA		NA	NA	NA	NA	none
D0DC352A-5A6C-4814-B6DC-09F605010859	14	2021-09-11,13:36:12	2021-09-11,13:40:03	2021/09/11	13:40:03	midday	1200	240	4	2021-09-11,13:52:03	bear/wolve	BW4	prior	Sunny	NA	<10	bear	0	NA	NA	NA		NA	NA	NA	NA	none
D0DC352A-5A6C-4814-B6DC-09F605010859	14	2021-09-11,13:36:12	2021-09-11,13:40:03	2021/09/11	13:40:03	midday	1200	240	5	2021-09-11,13:56:03	bear/wolve	BW4	prior	Sunny	NA	<10	bear	0	NA	NA	NA		NA	NA	NA	NA	none
D0DC352A-5A6C-4814-B6DC-09F605010859	14	2021-09-11,13:36:12	2021-09-11,13:40:03	2021/09/11	13:40:03	midday	1200	240	6	2021-09-11,14:00:03	bear/wolve	BW4	prior	Sunny	NA	<10	bear	1	B1	active	locomotion	ground	walking		80.67245483	21.83091354	J4
D0DC352A-5A6C-4814-B6DC-09F605010859	15	2021-09-11,14:40:10	2021-09-11,14:40:31	2021/09/11	14:40:31	afternoon	1200	240	1	2021-09-11,14:40:31	bear/wolve	BW1	prior	Overcast	NA	<10	bear	1	B1	active	locomotion	ground	walking		51.66961288	73.18320465	G9
D0DC352A-5A6C-4814-B6DC-09F605010859	15	2021-09-11,14:40:10	2021-09-11,14:40:31	2021/09/11	14:40:31	afternoon	1200	240	2	2021-09-11,14:44:31	bear/wolve	BW1	prior	Overcast	NA	NA	bear	0	NA	NA	NA		NA	NA	NA	NA	none
D0DC352A-5A6C-4814-B6DC-09F605010859	15	2021-09-11,14:40:10	2021-09-11,14:40:31	2021/09/11	14:40:31	afternoon	1200	240	3	2021-09-11,14:48:31	bear/wolve	BW1	prior	Overcast	NA	<10	bear	2	B1	unknown					23.91136169	92.44667053	D11
D0DC352A-5A6C-4814-B6DC-09F605010859	15	2021-09-11,14:40:10	2021-09-11,14:40:31	2021/09/11	14:40:31	afternoon	1200	240	3	2021-09-11,14:48:31	bear/wolve	BW1	prior	Overcast	NA	<10	bear	2	B2	active	locomotion	ground	walking		36.37388229	82.90090942	E10
D0DC352A-5A6C-4814-B6DC-09F605010859	15	2021-09-11,14:40:10	2021-09-11,14:40:31	2021/09/11	14:40:31	afternoon	1200	240	4	2021-09-11,14:52:31	bear/wolve	BW1	prior	Overcast	NA	<10	bear	1	B1	active	locomotion	ground	walking		50.69252777	80.16091919	G10
D0DC352A-5A6C-4814-B6DC-09F605010859	15	2021-09-11,14:40:10	2021-09-11,14:40:31	2021/09/11	14:40:31	afternoon	1200	240	5	2021-09-11,14:56:31	bear/wolve	BW1	prior	Overcast	NA	<10	bear	1	B1	active	locomotion	ground	walking		51.84155273	80.16091919	G10
D0DC352A-5A6C-4814-B6DC-09F605010859	15	2021-09-11,14:40:10	2021-09-11,14:40:31	2021/09/11	14:40:31	afternoon	1200	240	6	2021-09-11,15:00:31	bear/wolve	BW1	prior	Overcast	NA	<10	bear	0	NA	NA	NA		NA	NA	NA	NA	none
1C923CD9-5AFE-4EC0-913D-65935C1904F6	16	2021-09-12,09:33:21	2021-09-12,09:40:30	2021/09/12	09:40:30	morning	1200	240	1	2021-09-12,09:40:30	bear/wolve	BW3	prior	Overcast	NA	<10	bear	0	NA	NA	NA		NA	NA	NA	NA	none
1C923CD9-5AFE-4EC0-913D-65935C1904F6	16	2021-09-12,09:33:21	2021-09-12,09:40:30	2021/09/12	09:40:30	morning	1200	240	2	2021-09-12,09:44:30	bear/wolve	BW3	prior	Overcast	NA	<10	bear	0	NA	NA	NA		NA	NA	NA	NA	none
1C923CD9-5AFE-4EC0-913D-65935C1904F6	16	2021-09-12,09:33:21	2021-09-12,09:40:30	2021/09/12	09:40:30	morning	1200	240	3	2021-09-12,09:48:30	bear/wolve	BW3	prior	Overcast	NA	0	bear	0	NA	NA	NA		NA	NA	NA	NA	none
1C923CD9-5AFE-4EC0-913D-65935C1904F6	16	2021-09-12,09:33:21	2021-09-12,09:40:30	2021/09/12	09:40:30	morning	1200	240	4	2021-09-12,09:52:30	bear/wolve	BW3	prior	Overcast	NA	0	bear	0	NA	NA	NA		NA	NA	NA	NA	none
1C923CD9-5AFE-4EC0-913D-65935C1904F6	16	2021-09-12,09:33:21	2021-09-12,09:40:30	2021/09/12	09:40:30	morning	1200	240	5	2021-09-12,09:56:30	bear/wolve	BW3	prior	Overcast	NA	0	bear	0	NA	NA	NA		NA	NA	NA	NA	none
1C923CD9-5AFE-4EC0-913D-65935C1904F6	16	2021-09-12,09:33:21	2021-09-12,09:40:30	2021/09/12	09:40:30	morning	1200	240	6	2021-09-12,10:00:30	bear/wolve	BW3	prior	Overcast	NA	<10	bear	0	NA	NA	NA		NA	NA	NA	NA	none
D0DC352A-5A6C-4814-B6DC-09F605010859	17	2021-09-12,10:34:54	2021-09-12,10:40:05	2021/09/12	10:40:05	morning	1200	240	1	2021-09-12,10:40:05	bear/wolve	BW1	prior	Sunny	NA	<10	bear	2	B1	non-active	other behaviours				27.09463501	87.52800751	D10
D0DC352A-5A6C-4814-B6DC-09F605010859	17	2021-09-12,10:34:54	2021-09-12,10:40:05	2021/09/12	10:40:05	morning	1200	240	1	2021-09-12,10:40:05	bear/wolve	BW1	prior	Sunny	NA	<10	bear	2	B2	non-active	resting eyes closed				32.86532974	85.48034668	E10
D0DC352A-5A6C-4814-B6DC-09F605010859	17	2021-09-12,10:34:54	2021-09-12,10:40:05	2021/09/12	10:40:05	morning	1200	240	2	2021-09-12,10:44:05	bear/wolve	BW1	prior	Sunny	NA	<10	bear	2	B1	Other behaviours					25.93104362	84.78213501	D10
D0DC352A-5A6C-4814-B6DC-09F605010859	17	2021-09-12,10:34:54	2021-09-12,10:40:05	2021/09/12	10:40:05	morning	1200	240	2	2021-09-12,10:44:05	bear/wolve	BW1	prior	Sunny	NA	<10	bear	2	B2	non-active	resting eyes closed				29.3748455	82.12947083	D10
D0DC352A-5A6C-4814-B6DC-09F605010859	17	2021-09-12,10:34:54	2021-09-12,10:40:05	2021/09/12	10:40:05	morning	1200	240	3	2021-09-12,10:48:05	bear/wolve	BW1	prior	Sunny	NA	<10	bear	2	B2	non-active	resting eyes closed				29.3748455	82.12947083	D10
D0DC352A-5A6C-4814-B6DC-09F605010859	17	2021-09-12,10:34:54	2021-09-12,10:40:05	2021/09/12	10:40:05	morning	1200	240	3	2021-09-12,10:48:05	bear/wolve	BW1	prior	Sunny	NA	<10	bear	2	B1	non-active	unknown				25.93104362	84.78213501	D10
D0DC352A-5A6C-4814-B6DC-09F605010859	17	2021-09-12,10:34:54	2021-09-12,10:40:05	2021/09/12	10:40:05	morning	1200	240	4	2021-09-12,10:52:05	bear/wolve	BW1	prior	Sunny	NA	10_20	bear	2	B2	non-active	resting eyes closed				29.3748455	82.12947083	D10
D0DC352A-5A6C-4814-B6DC-09F605010859	17	2021-09-12,10:34:54	2021-09-12,10:40:05	2021/09/12	10:40:05	morning	1200	240	4	2021-09-12,10:52:05	bear/wolve	BW1	prior	Sunny	NA	10_20	bear	2	B1	non-active	unknown				25.93104362	84.78213501	D10
D0DC352A-5A6C-4814-B6DC-09F605010859	17	2021-09-12,10:34:54	2021-09-12,10:40:05	2021/09/12	10:40:05	morning	1200	240	5	2021-09-12,10:56:05	bear/wolve	BW1	prior	Sunny	NA	0	bear	2	B1	active	self maintenance				25.88014221	84.82866669	D10
D0DC352A-5A6C-4814-B6DC-09F605010859	17	2021-09-12,10:34:54	2021-09-12,10:40:05	2021/09/12	10:40:05	morning	1200	240	5	2021-09-12,10:56:05	bear/wolve	BW1	prior	Sunny	NA	0	bear	2	B2	non-active	resting eyes closed				29.04471779	82.22254944	D10
D0DC352A-5A6C-4814-B6DC-09F605010859	17	2021-09-12,10:34:54	2021-09-12,10:40:05	2021/09/12	10:40:05	morning	1200	240	6	2021-09-12,11:00:06	bear/wolve	BW1	prior	Sunny	NA	10_20	bear	2	B1	active	locomotion	ground	walking		33.65808487	96.15145874	E11
D0DC352A-5A6C-4814-B6DC-09F605010859	17	2021-09-12,10:34:54	2021-09-12,10:40:05	2021/09/12	10:40:05	morning	1200	240	6	2021-09-12,11:00:06	bear/wolve	BW1	prior	Sunny	NA	10_20	bear	2	B2	non-active	other behaviours				29.04471779	82.22254944	D10
1C923CD9-5AFE-4EC0-913D-65935C1904F6	18	2021-09-12,10:38:10	2021-09-12,10:40:05	2021/09/12	10:40:05	morning	1200	240	1	2021-09-12,10:40:05	bear/wolve	BW4	prior	Sunny	NA	<10	bear	0	NA	NA	NA		NA	NA	NA	NA	none
1C923CD9-5AFE-4EC0-913D-65935C1904F6	18	2021-09-12,10:38:10	2021-09-12,10:40:05	2021/09/12	10:40:05	morning	1200	240	2	2021-09-12,10:44:05	bear/wolve	BW4	prior	Sunny	NA	<10	bear	0	NA	NA	NA		NA	NA	NA	NA	none
1C923CD9-5AFE-4EC0-913D-65935C1904F6	18	2021-09-12,10:38:10	2021-09-12,10:40:05	2021/09/12	10:40:05	morning	1200	240	3	2021-09-12,10:48:05	bear/wolve	BW4	prior	Sunny	NA	<10	bear	0	NA	NA	NA		NA	NA	NA	NA	none
1C923CD9-5AFE-4EC0-913D-65935C1904F6	18	2021-09-12,10:38:10	2021-09-12,10:40:05	2021/09/12	10:40:05	morning	1200	240	4	2021-09-12,10:52:05	bear/wolve	BW4	prior	Sunny	NA	<10	bear	0	NA	NA	NA		NA	NA	NA	NA	none
1C923CD9-5AFE-4EC0-913D-65935C1904F6	18	2021-09-12,10:38:10	2021-09-12,10:40:05	2021/09/12	10:40:05	morning	1200	240	5	2021-09-12,10:56:05	bear/wolve	BW4	prior	Sunny	NA	0	bear	0	NA	NA	NA		NA	NA	NA	NA	none
1C923CD9-5AFE-4EC0-913D-65935C1904F6	18	2021-09-12,10:38:10	2021-09-12,10:40:05	2021/09/12	10:40:05	morning	1200	240	6	2021-09-12,11:00:05	bear/wolve	BW4	prior	Sunny	NA	<10	bear	0	NA	NA	NA		NA	NA	NA	NA	none
D0DC352A-5A6C-4814-B6DC-09F605010859	19	2021-09-13,08:55:29	2021-09-13,09:00:00	2021/09/13	09:00:00	morning	1200	240	1	2021-09-13,09:00:00	bear/wolve	BW4	prior	Overcast	NA	0	bear	0	NA	NA	NA		NA	NA	NA	NA	none
D0DC352A-5A6C-4814-B6DC-09F605010859	19	2021-09-13,08:55:29	2021-09-13,09:00:00	2021/09/13	09:00:00	morning	1200	240	2	2021-09-13,09:04:00	bear/wolve	BW4	prior	Overcast	NA	0	bear	0	NA	NA	NA		NA	NA	NA	NA	none
D0DC352A-5A6C-4814-B6DC-09F605010859	19	2021-09-13,08:55:29	2021-09-13,09:00:00	2021/09/13	09:00:00	morning	1200	240	3	2021-09-13,09:08:00	bear/wolve	BW4	prior	Overcast	NA	0	bear	0	NA	NA	NA		NA	NA	NA	NA	none
D0DC352A-5A6C-4814-B6DC-09F605010859	19	2021-09-13,08:55:29	2021-09-13,09:00:00	2021/09/13	09:00:00	morning	1200	240	4	2021-09-13,09:12:00	bear/wolve	BW4	prior	Overcast	NA	0	bear	0	NA	NA	NA		NA	NA	NA	NA	none
D0DC352A-5A6C-4814-B6DC-09F605010859	19	2021-09-13,08:55:29	2021-09-13,09:00:00	2021/09/13	09:00:00	morning	1200	240	5	2021-09-13,09:16:00	bear/wolve	BW4	prior	Overcast	NA	0	bear	0	NA	NA	NA		NA	NA	NA	NA	none
D0DC352A-5A6C-4814-B6DC-09F605010859	19	2021-09-13,08:55:29	2021-09-13,09:00:00	2021/09/13	09:00:00	morning	1200	240	6	2021-09-13,09:20:01	bear/wolve	BW4	prior	Overcast	NA	0	bear	0	NA	NA	NA		NA	NA	NA	NA	none
D0DC352A-5A6C-4814-B6DC-09F605010859	20	2021-09-13,09:39:45	2021-09-13,09:40:49	2021/09/13	09:40:49	morning	1200	240	1	2021-09-13,09:40:49	bear/wolve	BW4	prior	Overcast	NA	NA	bear	0	NA	NA	NA		NA	NA	NA	NA	none
D0DC352A-5A6C-4814-B6DC-09F605010859	20	2021-09-13,09:39:45	2021-09-13,09:40:49	2021/09/13	09:40:49	morning	1200	240	2	2021-09-13,09:44:49	bear/wolve	BW4	prior	Overcast	NA	NA	bear	0	NA	NA	NA		NA	NA	NA	NA	none
D0DC352A-5A6C-4814-B6DC-09F605010859	20	2021-09-13,09:39:45	2021-09-13,09:40:49	2021/09/13	09:40:49	morning	1200	240	3	2021-09-13,09:48:49	bear/wolve	BW4	prior	Overcast	NA	NA	bear	0	NA	NA	NA		NA	NA	NA	NA	none
D0DC352A-5A6C-4814-B6DC-09F605010859	20	2021-09-13,09:39:45	2021-09-13,09:40:49	2021/09/13	09:40:49	morning	1200	240	4	2021-09-13,09:52:49	bear/wolve	BW4	prior	Overcast	NA	NA	bear	0	NA	NA	NA		NA	NA	NA	NA	none
D0DC352A-5A6C-4814-B6DC-09F605010859	20	2021-09-13,09:39:45	2021-09-13,09:40:49	2021/09/13	09:40:49	morning	1200	240	5	2021-09-13,09:56:49	bear/wolve	BW4	prior	Overcast	NA	NA	bear	0	NA	NA	NA		NA	NA	NA	NA	none
D0DC352A-5A6C-4814-B6DC-09F605010859	20	2021-09-13,09:39:45	2021-09-13,09:40:49	2021/09/13	09:40:49	morning	1200	240	6	2021-09-13,10:00:49	bear/wolve	BW4	prior	Overcast	NA	NA	bear	0	NA	NA	NA		NA	NA	NA	NA	none
D0DC352A-5A6C-4814-B6DC-09F605010859	21	2021-09-13,11:39:31	2021-09-13,11:40:12	2021/09/13	11:40:12	midday	1200	240	1	2021-09-13,11:40:12	bear/wolve	BW4	prior	Clear	NA	<10	bear	0	NA	NA	NA		NA	NA	NA	NA	none
D0DC352A-5A6C-4814-B6DC-09F605010859	21	2021-09-13,11:39:31	2021-09-13,11:40:12	2021/09/13	11:40:12	midday	1200	240	2	2021-09-13,11:44:12	bear/wolve	BW4	prior	Clear	NA	0	bear	0	NA	NA	NA		NA	NA	NA	NA	none
D0DC352A-5A6C-4814-B6DC-09F605010859	21	2021-09-13,11:39:31	2021-09-13,11:40:12	2021/09/13	11:40:12	midday	1200	240	3	2021-09-13,11:48:12	bear/wolve	BW4	prior	Clear	NA	0	bear	0	NA	NA	NA		NA	NA	NA	NA	none
D0DC352A-5A6C-4814-B6DC-09F605010859	21	2021-09-13,11:39:31	2021-09-13,11:40:12	2021/09/13	11:40:12	midday	1200	240	4	2021-09-13,11:52:12	bear/wolve	BW4	prior	Clear	NA	NA	bear	0	NA	NA	NA		NA	NA	NA	NA	none
D0DC352A-5A6C-4814-B6DC-09F605010859	21	2021-09-13,11:39:31	2021-09-13,11:40:12	2021/09/13	11:40:12	midday	1200	240	5	2021-09-13,11:56:12	bear/wolve	BW4	prior	Clear	NA	<10	bear	0	NA	NA	NA		NA	NA	NA	NA	none
D0DC352A-5A6C-4814-B6DC-09F605010859	21	2021-09-13,11:39:31	2021-09-13,11:40:12	2021/09/13	11:40:12	midday	1200	240	6	2021-09-13,12:00:12	bear/wolve	BW4	prior	Clear	NA	NA	bear	0	NA	NA	NA		NA	NA	NA	NA	none
D0DC352A-5A6C-4814-B6DC-09F605010859	22	2021-09-13,12:32:45	2021-09-13,12:40:03	2021/09/13	12:40:03	midday	1200	240	1	2021-09-13,12:40:03	bear/wolve	BW3	prior	Overcast	NA	NA	bear	0	NA	NA	NA		NA	NA	NA	NA	none
D0DC352A-5A6C-4814-B6DC-09F605010859	22	2021-09-13,12:32:45	2021-09-13,12:40:03	2021/09/13	12:40:03	midday	1200	240	2	2021-09-13,12:44:03	bear/wolve	BW3	prior	Overcast	NA	NA	bear	0	NA	NA	NA		NA	NA	NA	NA	none
D0DC352A-5A6C-4814-B6DC-09F605010859	22	2021-09-13,12:32:45	2021-09-13,12:40:03	2021/09/13	12:40:03	midday	1200	240	3	2021-09-13,12:48:03	bear/wolve	BW3	prior	Overcast	NA	NA	bear	0	NA	NA	NA		NA	NA	NA	NA	none
D0DC352A-5A6C-4814-B6DC-09F605010859	22	2021-09-13,12:32:45	2021-09-13,12:40:03	2021/09/13	12:40:03	midday	1200	240	4	2021-09-13,12:52:03	bear/wolve	BW3	prior	Overcast	NA	NA	bear	0	NA	NA	NA		NA	NA	NA	NA	none
D0DC352A-5A6C-4814-B6DC-09F605010859	22	2021-09-13,12:32:45	2021-09-13,12:40:03	2021/09/13	12:40:03	midday	1200	240	5	2021-09-13,12:56:03	bear/wolve	BW3	prior	Overcast	NA	NA	bear	0	NA	NA	NA		NA	NA	NA	NA	none
D0DC352A-5A6C-4814-B6DC-09F605010859	22	2021-09-13,12:32:45	2021-09-13,12:40:03	2021/09/13	12:40:03	midday	1200	240	6	2021-09-13,13:00:03	bear/wolve	BW3	prior	Overcast	NA	NA	bear	0	NA	NA	NA		NA	NA	NA	NA	none
D0DC352A-5A6C-4814-B6DC-09F605010859	23	2021-09-13,13:35:58	2021-09-13,13:40:06	2021/09/13	13:40:06	midday	1200	240	1	2021-09-13,13:40:06	bear/wolve	BW3	prior	Overcast	NA	<10	bear	0	NA	NA	NA		NA	NA	NA	NA	none
D0DC352A-5A6C-4814-B6DC-09F605010859	23	2021-09-13,13:35:58	2021-09-13,13:40:06	2021/09/13	13:40:06	midday	1200	240	2	2021-09-13,13:44:06	bear/wolve	BW3	prior	Overcast	NA	<10	bear	0	NA	NA	NA		NA	NA	NA	NA	none
D0DC352A-5A6C-4814-B6DC-09F605010859	23	2021-09-13,13:35:58	2021-09-13,13:40:06	2021/09/13	13:40:06	midday	1200	240	3	2021-09-13,13:48:06	bear/wolve	BW3	prior	Overcast	NA	<10	bear	0	NA	NA	NA		NA	NA	NA	NA	none
D0DC352A-5A6C-4814-B6DC-09F605010859	23	2021-09-13,13:35:58	2021-09-13,13:40:06	2021/09/13	13:40:06	midday	1200	240	4	2021-09-13,13:52:06	bear/wolve	BW3	prior	Overcast	NA	0	bear	0	NA	NA	NA		NA	NA	NA	NA	none
D0DC352A-5A6C-4814-B6DC-09F605010859	23	2021-09-13,13:35:58	2021-09-13,13:40:06	2021/09/13	13:40:06	midday	1200	240	5	2021-09-13,13:56:06	bear/wolve	BW3	prior	Overcast	NA	<10	bear	0	NA	NA	NA		NA	NA	NA	NA	none
D0DC352A-5A6C-4814-B6DC-09F605010859	23	2021-09-13,13:35:58	2021-09-13,13:40:06	2021/09/13	13:40:06	midday	1200	240	6	2021-09-13,14:00:07	bear/wolve	BW3	prior	Overcast	NA	0	bear	0	NA	NA	NA		NA	NA	NA	NA	none
D0DC352A-5A6C-4814-B6DC-09F605010859	24	2021-09-13,14:55:25	2021-09-13,14:59:32	2021/09/13	14:59:32	afternoon	1200	240	1	2021-09-13,14:59:32	bear/wolve	BW3	prior	Sunny	NA		bear	0	NA	NA	NA		NA	NA	NA	NA	none
D0DC352A-5A6C-4814-B6DC-09F605010859	24	2021-09-13,14:55:25	2021-09-13,14:59:32	2021/09/13	14:59:32	afternoon	1200	240	2	2021-09-13,15:03:32	bear/wolve	BW3	prior	Sunny	NA		bear	0	NA	NA	NA		NA	NA	NA	NA	none
D0DC352A-5A6C-4814-B6DC-09F605010859	24	2021-09-13,14:55:25	2021-09-13,14:59:32	2021/09/13	14:59:32	afternoon	1200	240	3	2021-09-13,15:07:32	bear/wolve	BW3	prior	Sunny	NA		bear	0	NA	NA	NA		NA	NA	NA	NA	none
D0DC352A-5A6C-4814-B6DC-09F605010859	24	2021-09-13,14:55:25	2021-09-13,14:59:32	2021/09/13	14:59:32	afternoon	1200	240	4	2021-09-13,15:11:32	bear/wolve	BW3	prior	Sunny	NA		bear	0	NA	NA	NA		NA	NA	NA	NA	none
D0DC352A-5A6C-4814-B6DC-09F605010859	24	2021-09-13,14:55:25	2021-09-13,14:59:32	2021/09/13	14:59:32	afternoon	1200	240	5	2021-09-13,15:15:32	bear/wolve	BW3	prior	Sunny	NA		bear	0	NA	NA	NA		NA	NA	NA	NA	none
D0DC352A-5A6C-4814-B6DC-09F605010859	24	2021-09-13,14:55:25	2021-09-13,14:59:32	2021/09/13	14:59:32	afternoon	1200	240	6	2021-09-13,15:19:32	bear/wolve	BW3	prior	Sunny	NA		bear	0	NA	NA	NA		NA	NA	NA	NA	none
D0DC352A-5A6C-4814-B6DC-09F605010860	25	2021-09-13,15:49:43	2021-09-13,16:00:00	2021/09/13	16:00:00	afternoon	1200	240	1	2021-09-13,16:00:00	bear/wolve	BW4	prior	Sunny	NA	0	bear	0	NA	NA	NA		NA	NA	NA	NA	none
D0DC352A-5A6C-4814-B6DC-09F605010861	25	2021-09-13,15:49:43	2021-09-13,16:00:00	2021/09/13	16:00:00	afternoon	1200	240	2	2021-09-13,16:04:00	bear/wolve	BW4	prior	Sunny	NA	0	bear	0	NA	NA	NA		NA	NA	NA	NA	none
D0DC352A-5A6C-4814-B6DC-09F605010862	25	2021-09-13,15:49:43	2021-09-13,16:00:00	2021/09/13	16:00:00	afternoon	1200	240	3	2021-09-13,16:08:00	bear/wolve	BW4	prior	Sunny	NA	0	bear	0	NA	NA	NA		NA	NA	NA	NA	none
D0DC352A-5A6C-4814-B6DC-09F605010863	25	2021-09-13,15:49:43	2021-09-13,16:00:00	2021/09/13	16:00:00	afternoon	1200	240	4	2021-09-13,16:12:00	bear/wolve	BW4	prior	Sunny	NA	0	bear	0	NA	NA	NA		NA	NA	NA	NA	none
D0DC352A-5A6C-4814-B6DC-09F605010864	25	2021-09-13,15:49:43	2021-09-13,16:00:00	2021/09/13	16:00:00	afternoon	1200	240	5	2021-09-13,16:16:00	bear/wolve	BW4	prior	Sunny	NA	0	bear	0	NA	NA	NA		NA	NA	NA	NA	none
D0DC352A-5A6C-4814-B6DC-09F605010865	25	2021-09-13,15:49:43	2021-09-13,16:00:00	2021/09/13	16:00:00	afternoon	1200	240	6	2021-09-13,16:20:00	bear/wolve	BW4	prior	Sunny	NA	0	bear	0	NA	NA	NA		NA	NA	NA	NA	none
D0DC352A-5A6C-4814-B6DC-09F605010859	26	2021-09-14,11:54:19	2021-09-14,12:00:01	2021/09/14	12:00:01	midday	1200	240	1	2021-09-14,12:00:01	bear/wolve	BW4	prior	Sunny	NA	0	bear	0	NA	NA	NA		NA	NA	NA	NA	none
D0DC352A-5A6C-4814-B6DC-09F605010859	26	2021-09-14,11:54:19	2021-09-14,12:00:01	2021/09/14	12:00:01	midday	1200	240	2	2021-09-14,12:04:01	bear/wolve	BW4	prior	Sunny	NA	0	bear	0	NA	NA	NA		NA	NA	NA	NA	none
D0DC352A-5A6C-4814-B6DC-09F605010859	26	2021-09-14,11:54:19	2021-09-14,12:00:01	2021/09/14	12:00:01	midday	1200	240	3	2021-09-14,12:08:01	bear/wolve	BW4	prior	Sunny	NA	0	bear	0	NA	NA	NA		NA	NA	NA	NA	none
D0DC352A-5A6C-4814-B6DC-09F605010859	26	2021-09-14,11:54:19	2021-09-14,12:00:01	2021/09/14	12:00:01	midday	1200	240	4	2021-09-14,12:12:01	bear/wolve	BW4	prior	Sunny	NA	0	bear	0	NA	NA	NA		NA	NA	NA	NA	none
D0DC352A-5A6C-4814-B6DC-09F605010859	26	2021-09-14,11:54:19	2021-09-14,12:00:01	2021/09/14	12:00:01	midday	1200	240	5	2021-09-14,12:16:01	bear/wolve	BW4	prior	Sunny	NA	<10	bear	0	NA	NA	NA		NA	NA	NA	NA	none
D0DC352A-5A6C-4814-B6DC-09F605010859	26	2021-09-14,11:54:19	2021-09-14,12:00:01	2021/09/14	12:00:01	midday	1200	240	6	2021-09-14,12:20:01	bear/wolve	BW4	prior	Sunny	NA	<10	bear	0	NA	NA	NA		NA	NA	NA	NA	none
D0DC352A-5A6C-4814-B6DC-09F605010859	27	2021-09-14,13:58:05	2021-09-14,14:00:22	2021/09/14	14:00:22	afternoon	1200	240	1	2021-09-14,14:00:22	bear/wolve	BW1	prior	Sunny	NA	<10	bear	2	B1	active	self maintenance				32.05759048	66.78469849	E8
D0DC352A-5A6C-4814-B6DC-09F605010859	27	2021-09-14,13:58:05	2021-09-14,14:00:22	2021/09/14	14:00:22	afternoon	1200	240	1	2021-09-14,14:00:22	bear/wolve	BW1	prior	Sunny	NA	<10	bear	2	B2	non-active	sitting/laying				23.90043068	78.11589813	D9
D0DC352A-5A6C-4814-B6DC-09F605010859	27	2021-09-14,13:58:05	2021-09-14,14:00:22	2021/09/14	14:00:22	afternoon	1200	240	2	2021-09-14,14:04:22	bear/wolve	BW1	prior	Sunny	NA	0	bear	2	B2	non-active	sitting/laying				23.90043068	78.11589813	D9
D0DC352A-5A6C-4814-B6DC-09F605010859	27	2021-09-14,13:58:05	2021-09-14,14:00:22	2021/09/14	14:00:22	afternoon	1200	240	2	2021-09-14,14:04:22	bear/wolve	BW1	prior	Sunny	NA	0	bear	2	B1	active	self maintenance				32.05759048	66.78469849	E8
D0DC352A-5A6C-4814-B6DC-09F605010859	27	2021-09-14,13:58:05	2021-09-14,14:00:22	2021/09/14	14:00:22	afternoon	1200	240	3	2021-09-14,14:08:22	bear/wolve	BW1	prior	Sunny	NA	<10	bear	2	B2	non-active	sitting/laying				23.90043068	78.11589813	D9
D0DC352A-5A6C-4814-B6DC-09F605010859	27	2021-09-14,13:58:05	2021-09-14,14:00:22	2021/09/14	14:00:22	afternoon	1200	240	3	2021-09-14,14:08:22	bear/wolve	BW1	prior	Sunny	NA	<10	bear	2	B1	active	self maintenance				33.19965744	70.27334595	E9
D0DC352A-5A6C-4814-B6DC-09F605010859	27	2021-09-14,13:58:05	2021-09-14,14:00:22	2021/09/14	14:00:22	afternoon	1200	240	4	2021-09-14,14:12:22	bear/wolve	BW1	prior	Sunny	NA	<10	bear	2	B2	non-active	sitting/laying				23.90043068	78.11589813	D9
D0DC352A-5A6C-4814-B6DC-09F605010859	27	2021-09-14,13:58:05	2021-09-14,14:00:22	2021/09/14	14:00:22	afternoon	1200	240	4	2021-09-14,14:12:22	bear/wolve	BW1	prior	Sunny	NA	<10	bear	2	B1	active	locomotion	ground	walking		38.54554367	70.64089966	E9
D0DC352A-5A6C-4814-B6DC-09F605010859	27	2021-09-14,13:58:05	2021-09-14,14:00:22	2021/09/14	14:00:22	afternoon	1200	240	5	2021-09-14,14:16:22	bear/wolve	BW1	prior	Sunny	NA	<10	bear	2	B2	non-active	sitting/laying				23.90043068	78.11589813	D9
D0DC352A-5A6C-4814-B6DC-09F605010859	27	2021-09-14,13:58:05	2021-09-14,14:00:22	2021/09/14	14:00:22	afternoon	1200	240	5	2021-09-14,14:16:22	bear/wolve	BW1	prior	Sunny	NA	<10	bear	2	B1	active	locomotion	ground	walking		41.72835541	72.61352539	F9
D0DC352A-5A6C-4814-B6DC-09F605010859	27	2021-09-14,13:58:05	2021-09-14,14:00:22	2021/09/14	14:00:22	afternoon	1200	240	6	2021-09-14,14:20:22	bear/wolve	BW1	prior	Sunny	NA	NA	bear	2	NA	NA	NA		NA	NA	NA	NA	none
1C923CD9-5AFE-4EC0-913D-65935C1904F6	28	2021-09-14,14:34:53	2021-09-14,14:40:09	2021/09/14	14:40:09	afternoon	1200	240	1	2021-09-14,14:40:09	bear/wolve	BW3	prior	Sunny	NA	0	bear	0	NA	NA	NA		NA	NA	NA	NA	none
1C923CD9-5AFE-4EC0-913D-65935C1904F6	28	2021-09-14,14:34:53	2021-09-14,14:40:09	2021/09/14	14:40:09	afternoon	1200	240	2	2021-09-14,14:44:09	bear/wolve	BW3	prior	Sunny	NA	0	bear	0	NA	NA	NA		NA	NA	NA	NA	none
1C923CD9-5AFE-4EC0-913D-65935C1904F6	28	2021-09-14,14:34:53	2021-09-14,14:40:09	2021/09/14	14:40:09	afternoon	1200	240	3	2021-09-14,14:48:09	bear/wolve	BW3	prior	Sunny	NA	<10	bear	0	NA	NA	NA		NA	NA	NA	NA	none
1C923CD9-5AFE-4EC0-913D-65935C1904F6	28	2021-09-14,14:34:53	2021-09-14,14:40:09	2021/09/14	14:40:09	afternoon	1200	240	4	2021-09-14,14:52:09	bear/wolve	BW3	prior	Sunny	NA	0	bear	0	NA	NA	NA		NA	NA	NA	NA	none
1C923CD9-5AFE-4EC0-913D-65935C1904F6	28	2021-09-14,14:34:53	2021-09-14,14:40:09	2021/09/14	14:40:09	afternoon	1200	240	5	2021-09-14,14:56:09	bear/wolve	BW3	prior	Sunny	NA	0	bear	0	NA	NA	NA		NA	NA	NA	NA	none
1C923CD9-5AFE-4EC0-913D-65935C1904F6	28	2021-09-14,14:34:53	2021-09-14,14:40:09	2021/09/14	14:40:09	afternoon	1200	240	6	2021-09-14,15:00:10	bear/wolve	BW3	prior	Sunny	NA	<10	bear	0	NA	NA	NA		NA	NA	NA	NA	none
D0DC352A-5A6C-4814-B6DC-09F605010859	29	2021-09-15,12:58:28	2021-09-15,13:00:05	2021/09/15	13:00:05	midday	1200	240	1	2021-09-15,13:00:05	bear/wolve	BW4	prior	Sunny	NA	0	bear	0	NA	NA	NA		NA	NA	NA	NA	none
D0DC352A-5A6C-4814-B6DC-09F605010859	29	2021-09-15,12:58:28	2021-09-15,13:00:05	2021/09/15	13:00:05	midday	1200	240	2	2021-09-15,13:04:05	bear/wolve	BW4	prior	Sunny	NA	0	bear	0	NA	NA	NA		NA	NA	NA	NA	none
D0DC352A-5A6C-4814-B6DC-09F605010859	29	2021-09-15,12:58:28	2021-09-15,13:00:05	2021/09/15	13:00:05	midday	1200	240	3	2021-09-15,13:08:05	bear/wolve	BW4	prior	Sunny	NA	0	bear	0	NA	NA	NA		NA	NA	NA	NA	none
D0DC352A-5A6C-4814-B6DC-09F605010859	29	2021-09-15,12:58:28	2021-09-15,13:00:05	2021/09/15	13:00:05	midday	1200	240	4	2021-09-15,13:12:05	bear/wolve	BW4	prior	Sunny	NA	0	bear	0	NA	NA	NA		NA	NA	NA	NA	none
D0DC352A-5A6C-4814-B6DC-09F605010859	29	2021-09-15,12:58:28	2021-09-15,13:00:05	2021/09/15	13:00:05	midday	1200	240	5	2021-09-15,13:16:05	bear/wolve	BW4	prior	Sunny	NA	<10	bear	0	NA	NA	NA		NA	NA	NA	NA	none
D0DC352A-5A6C-4814-B6DC-09F605010859	29	2021-09-15,12:58:28	2021-09-15,13:00:05	2021/09/15	13:00:05	midday	1200	240	6	2021-09-15,13:20:05	bear/wolve	BW4	prior	Sunny	NA	<10	bear	0	NA	NA	NA		NA	NA	NA	NA	none
D0DC352A-5A6C-4814-B6DC-09F605010859	30	2021-09-15,15:35:03	2021-09-15,15:40:10	2021/09/15	15:40:10	afternoon	1200	240	1	2021-09-15,15:40:10	bear/wolve	BW1	prior	Sunny	NA	0	bear	2	B2	non-active	other behaviours				37.5966568	75.77232361	E9
D0DC352A-5A6C-4814-B6DC-09F605010859	30	2021-09-15,15:35:03	2021-09-15,15:40:10	2021/09/15	15:40:10	afternoon	1200	240	1	2021-09-15,15:40:10	bear/wolve	BW1	prior	Sunny	NA	0	bear	2	B1	non-active	other behaviours				24.41949654	79.73355865	D9
D0DC352A-5A6C-4814-B6DC-09F605010859	30	2021-09-15,15:35:03	2021-09-15,15:40:10	2021/09/15	15:40:10	afternoon	1200	240	2	2021-09-15,15:44:10	bear/wolve	BW1	prior	Sunny	NA	0	bear	2	B1	non-active	other behaviours				25.12669182	79.51331329	D9
D0DC352A-5A6C-4814-B6DC-09F605010859	30	2021-09-15,15:35:03	2021-09-15,15:40:10	2021/09/15	15:40:10	afternoon	1200	240	2	2021-09-15,15:44:10	bear/wolve	BW1	prior	Sunny	NA	0	bear	2	B2	non-active	other behaviours				37.5966568	75.77232361	E9
D0DC352A-5A6C-4814-B6DC-09F605010859	30	2021-09-15,15:35:03	2021-09-15,15:40:10	2021/09/15	15:40:10	afternoon	1200	240	3	2021-09-15,15:48:10	bear/wolve	BW1	prior	Sunny	NA	0	bear	1	B1	active	self maintenance				33.41940308	83.2230835	E10
D0DC352A-5A6C-4814-B6DC-09F605010859	30	2021-09-15,15:35:03	2021-09-15,15:40:10	2021/09/15	15:40:10	afternoon	1200	240	3	2021-09-15,15:48:10	bear/wolve	BW1	prior	Sunny	NA	0	bear	1	B2	non-active	other behaviours				37.5966568	75.77232361	E9
D0DC352A-5A6C-4814-B6DC-09F605010859	30	2021-09-15,15:35:03	2021-09-15,15:40:10	2021/09/15	15:40:10	afternoon	1200	240	4	2021-09-15,15:52:10	bear/wolve	BW1	prior	Sunny	NA	0	bear	2	B1	active	other behaviours				33.73617554	86.80992889	E10
D0DC352A-5A6C-4814-B6DC-09F605010859	30	2021-09-15,15:35:03	2021-09-15,15:40:10	2021/09/15	15:40:10	afternoon	1200	240	4	2021-09-15,15:52:10	bear/wolve	BW1	prior	Sunny	NA	0	bear	2	B2	non-active	other behaviours				37.5966568	75.77232361	E9
D0DC352A-5A6C-4814-B6DC-09F605010859	30	2021-09-15,15:35:03	2021-09-15,15:40:10	2021/09/15	15:40:10	afternoon	1200	240	5	2021-09-15,15:56:10	bear/wolve	BW1	prior	Sunny	NA	<10	bear	2	B1	non-active	other behaviours				32.85818481	84.98416138	E10
D0DC352A-5A6C-4814-B6DC-09F605010859	30	2021-09-15,15:35:03	2021-09-15,15:40:10	2021/09/15	15:40:10	afternoon	1200	240	5	2021-09-15,15:56:10	bear/wolve	BW1	prior	Sunny	NA	<10	bear	2	B2	non-active	other behaviours				37.5966568	75.77232361	E9
D0DC352A-5A6C-4814-B6DC-09F605010859	30	2021-09-15,15:35:03	2021-09-15,15:40:10	2021/09/15	15:40:10	afternoon	1200	240	6	2021-09-15,16:00:10	bear/wolve	BW1	prior	Sunny	NA	0	bear	2	B2	non-active	sitting/laying				37.5966568	75.77232361	E9
D0DC352A-5A6C-4814-B6DC-09F605010859	30	2021-09-15,15:35:03	2021-09-15,15:40:10	2021/09/15	15:40:10	afternoon	1200	240	6	2021-09-15,16:00:10	bear/wolve	BW1	prior	Sunny	NA	0	bear	2	B1	unknown					32.85818481	84.98416138	E10
1C923CD9-5AFE-4EC0-913D-65935C1904F6	31	2021-09-15,15:35:05	2021-09-15,15:40:10	2021/09/15	15:40:10	afternoon	1200	240	1	2021-09-15,15:40:10	bear/wolve	BW3	prior	Sunny	NA	0	bear	0	NA	NA	NA		NA	NA	NA	NA	none
1C923CD9-5AFE-4EC0-913D-65935C1904F6	31	2021-09-15,15:35:05	2021-09-15,15:40:10	2021/09/15	15:40:10	afternoon	1200	240	2	2021-09-15,15:44:10	bear/wolve	BW3	prior	Sunny	NA	0	bear	0	NA	NA	NA		NA	NA	NA	NA	none
1C923CD9-5AFE-4EC0-913D-65935C1904F6	31	2021-09-15,15:35:05	2021-09-15,15:40:10	2021/09/15	15:40:10	afternoon	1200	240	3	2021-09-15,15:48:10	bear/wolve	BW3	prior	Sunny	NA	0	bear	0	NA	NA	NA		NA	NA	NA	NA	none
1C923CD9-5AFE-4EC0-913D-65935C1904F6	31	2021-09-15,15:35:05	2021-09-15,15:40:10	2021/09/15	15:40:10	afternoon	1200	240	4	2021-09-15,15:52:10	bear/wolve	BW3	prior	Sunny	NA	0	bear	0	NA	NA	NA		NA	NA	NA	NA	none
1C923CD9-5AFE-4EC0-913D-65935C1904F6	31	2021-09-15,15:35:05	2021-09-15,15:40:10	2021/09/15	15:40:10	afternoon	1200	240	5	2021-09-15,15:56:10	bear/wolve	BW3	prior	Sunny	NA	<10	bear	0	NA	NA	NA		NA	NA	NA	NA	none
1C923CD9-5AFE-4EC0-913D-65935C1904F6	31	2021-09-15,15:35:05	2021-09-15,15:40:10	2021/09/15	15:40:10	afternoon	1200	240	6	2021-09-15,16:00:10	bear/wolve	BW3	prior	Sunny	NA	0	bear	0	NA	NA	NA		NA	NA	NA	NA	none
D0DC352A-5A6C-4814-B6DC-09F605010859	32	2021-09-15,16:34:15	2021-09-15,16:40:11	2021/09/15	16:40:11	afternoon	1200	240	1	2021-09-15,16:40:11	bear/wolve	BW3	prior	Overcast	NA	0	bear	0	NA	NA	NA		NA	NA	NA	NA	none
D0DC352A-5A6C-4814-B6DC-09F605010859	32	2021-09-15,16:34:15	2021-09-15,16:40:11	2021/09/15	16:40:11	afternoon	1200	240	2	2021-09-15,16:44:11	bear/wolve	BW3	prior	Overcast	NA	0	bear	0	NA	NA	NA		NA	NA	NA	NA	none
D0DC352A-5A6C-4814-B6DC-09F605010859	32	2021-09-15,16:34:15	2021-09-15,16:40:11	2021/09/15	16:40:11	afternoon	1200	240	3	2021-09-15,16:48:11	bear/wolve	BW3	prior	Overcast	NA	0	bear	0	NA	NA	NA		NA	NA	NA	NA	none
D0DC352A-5A6C-4814-B6DC-09F605010859	32	2021-09-15,16:34:15	2021-09-15,16:40:11	2021/09/15	16:40:11	afternoon	1200	240	4	2021-09-15,16:52:11	bear/wolve	BW3	prior	Overcast	NA	0	bear	0	NA	NA	NA		NA	NA	NA	NA	none
D0DC352A-5A6C-4814-B6DC-09F605010859	32	2021-09-15,16:34:15	2021-09-15,16:40:11	2021/09/15	16:40:11	afternoon	1200	240	5	2021-09-15,16:56:11	bear/wolve	BW3	prior	Overcast	NA	<10	bear	0	NA	NA	NA		NA	NA	NA	NA	none
D0DC352A-5A6C-4814-B6DC-09F605010859	32	2021-09-15,16:34:15	2021-09-15,16:40:11	2021/09/15	16:40:11	afternoon	1200	240	6	2021-09-15,17:00:11	bear/wolve	BW3	prior	Overcast	NA	0	bear	0	NA	NA	NA		NA	NA	NA	NA	none
1C923CD9-5AFE-4EC0-913D-65935C1904F6	33	2021-09-16,09:48:34	2021-09-16,10:00:05	2021/09/16	10:00:05	morning	1200	240	1	2021-09-16,10:00:05	bear/wolve	BW3	prior	Clear	NA	0	bear	0	NA	NA	NA		NA	NA	NA	NA	none
1C923CD9-5AFE-4EC0-913D-65935C1904F6	33	2021-09-16,09:48:34	2021-09-16,10:00:05	2021/09/16	10:00:05	morning	1200	240	2	2021-09-16,10:04:05	bear/wolve	BW3	prior	Clear	NA	NA	bear	0	NA	NA	NA		NA	NA	NA	NA	none
1C923CD9-5AFE-4EC0-913D-65935C1904F6	33	2021-09-16,09:48:34	2021-09-16,10:00:05	2021/09/16	10:00:05	morning	1200	240	3	2021-09-16,10:08:05	bear/wolve	BW3	prior	Clear	NA	NA	bear	0	NA	NA	NA		NA	NA	NA	NA	none
1C923CD9-5AFE-4EC0-913D-65935C1904F6	33	2021-09-16,09:48:34	2021-09-16,10:00:05	2021/09/16	10:00:05	morning	1200	240	4	2021-09-16,10:12:05	bear/wolve	BW3	prior	Clear	NA	NA	bear	0	NA	NA	NA		NA	NA	NA	NA	none
1C923CD9-5AFE-4EC0-913D-65935C1904F6	33	2021-09-16,09:48:34	2021-09-16,10:00:05	2021/09/16	10:00:05	morning	1200	240	5	2021-09-16,10:16:05	bear/wolve	BW3	prior	Clear	NA	NA	bear	0	NA	NA	NA		NA	NA	NA	NA	none
1C923CD9-5AFE-4EC0-913D-65935C1904F6	33	2021-09-16,09:48:34	2021-09-16,10:00:05	2021/09/16	10:00:05	morning	1200	240	6	2021-09-16,10:20:05	bear/wolve	BW3	prior	Clear	NA	NA	bear	0	NA	NA	NA		NA	NA	NA	NA	none
1C923CD9-5AFE-4EC0-913D-65935C1904F6	34	2021-09-16,10:51:58	2021-09-16,11:00:02	2021/09/16	11:00:02	midday	1200	240	1	2021-09-16,11:00:02	bear/wolve	BW1	prior	Sunny	NA	<10	bear	2	B1	non-active	unknown				31.77177429	74.65592957	E9
1C923CD9-5AFE-4EC0-913D-65935C1904F6	34	2021-09-16,10:51:58	2021-09-16,11:00:02	2021/09/16	11:00:02	midday	1200	240	1	2021-09-16,11:00:02	bear/wolve	BW1	prior	Sunny	NA	<10	bear	2	B2	non-active	unknown				30.52399254	84.75699615	E10
1C923CD9-5AFE-4EC0-913D-65935C1904F6	34	2021-09-16,10:51:58	2021-09-16,11:00:02	2021/09/16	11:00:02	midday	1200	240	2	2021-09-16,11:04:02	bear/wolve	BW1	prior	Sunny	NA	0	bear	2	B1	active	vigilance				31.77177429	74.65592957	E9
1C923CD9-5AFE-4EC0-913D-65935C1904F6	34	2021-09-16,10:51:58	2021-09-16,11:00:02	2021/09/16	11:00:02	midday	1200	240	2	2021-09-16,11:04:02	bear/wolve	BW1	prior	Sunny	NA	0	bear	2	B2	non-active	unknown				30.52399254	84.75699615	E10
1C923CD9-5AFE-4EC0-913D-65935C1904F6	34	2021-09-16,10:51:58	2021-09-16,11:00:02	2021/09/16	11:00:02	midday	1200	240	3	2021-09-16,11:08:02	bear/wolve	BW1	prior	Sunny	NA	0	bear	2	B1	non-active	unknown				31.77177429	74.65592957	E9
1C923CD9-5AFE-4EC0-913D-65935C1904F6	34	2021-09-16,10:51:58	2021-09-16,11:00:02	2021/09/16	11:00:02	midday	1200	240	3	2021-09-16,11:08:02	bear/wolve	BW1	prior	Sunny	NA	0	bear	2	B2	non-active	unknown				30.52399254	84.75699615	E10
1C923CD9-5AFE-4EC0-913D-65935C1904F6	34	2021-09-16,10:51:58	2021-09-16,11:00:02	2021/09/16	11:00:02	midday	1200	240	4	2021-09-16,11:12:02	bear/wolve	BW1	prior	Sunny	NA	<10	bear	2	B2	non-active	unknown				30.52399254	84.75699615	E10
1C923CD9-5AFE-4EC0-913D-65935C1904F6	34	2021-09-16,10:51:58	2021-09-16,11:00:02	2021/09/16	11:00:02	midday	1200	240	4	2021-09-16,11:12:02	bear/wolve	BW1	prior	Sunny	NA	<10	bear	2	B1	non-active	unknown				31.77177429	74.65592957	E9
1C923CD9-5AFE-4EC0-913D-65935C1904F6	34	2021-09-16,10:51:58	2021-09-16,11:00:02	2021/09/16	11:00:02	midday	1200	240	5	2021-09-16,11:16:02	bear/wolve	BW1	prior	Sunny	NA	<10	bear	2	B2	non-active	resting eyes closed				30.52399254	84.75699615	E10
1C923CD9-5AFE-4EC0-913D-65935C1904F6	34	2021-09-16,10:51:58	2021-09-16,11:00:02	2021/09/16	11:00:02	midday	1200	240	5	2021-09-16,11:16:02	bear/wolve	BW1	prior	Sunny	NA	<10	bear	2	B1	non-active	sitting/laying				31.77177429	74.65592957	E9
1C923CD9-5AFE-4EC0-913D-65935C1904F6	34	2021-09-16,10:51:58	2021-09-16,11:00:02	2021/09/16	11:00:02	midday	1200	240	6	2021-09-16,11:20:02	bear/wolve	BW1	prior	Sunny	NA	<10	bear	2	B1	non-active	unknown				31.77177429	74.65592957	E9
1C923CD9-5AFE-4EC0-913D-65935C1904F6	34	2021-09-16,10:51:58	2021-09-16,11:00:02	2021/09/16	11:00:02	midday	1200	240	6	2021-09-16,11:20:02	bear/wolve	BW1	prior	Sunny	NA	<10	bear	2	B2	non-active	resting eyes closed				30.52399254	84.75699615	E10
1C923CD9-5AFE-4EC0-913D-65935C1904F6	35	2021-09-16,11:37:19	2021-09-16,11:40:06	2021/09/16	11:40:06	midday	1200	240	1	2021-09-16,11:40:06	bear/wolve	BW3	prior	Sunny	NA	0	bear	0	NA	NA	NA		NA	NA	NA	NA	none
1C923CD9-5AFE-4EC0-913D-65935C1904F6	35	2021-09-16,11:37:19	2021-09-16,11:40:06	2021/09/16	11:40:06	midday	1200	240	2	2021-09-16,11:44:06	bear/wolve	BW3	prior	Sunny	NA	<10	bear	0	NA	NA	NA		NA	NA	NA	NA	none
1C923CD9-5AFE-4EC0-913D-65935C1904F6	35	2021-09-16,11:37:19	2021-09-16,11:40:06	2021/09/16	11:40:06	midday	1200	240	3	2021-09-16,11:48:06	bear/wolve	BW3	prior	Sunny	NA	<10	bear	0	NA	NA	NA		NA	NA	NA	NA	none
1C923CD9-5AFE-4EC0-913D-65935C1904F6	35	2021-09-16,11:37:19	2021-09-16,11:40:06	2021/09/16	11:40:06	midday	1200	240	4	2021-09-16,11:52:06	bear/wolve	BW3	prior	Sunny	NA	<10	bear	0	NA	NA	NA		NA	NA	NA	NA	none
1C923CD9-5AFE-4EC0-913D-65935C1904F6	35	2021-09-16,11:37:19	2021-09-16,11:40:06	2021/09/16	11:40:06	midday	1200	240	5	2021-09-16,11:56:06	bear/wolve	BW3	prior	Sunny	NA	<10	bear	0	NA	NA	NA		NA	NA	NA	NA	none
1C923CD9-5AFE-4EC0-913D-65935C1904F6	35	2021-09-16,11:37:19	2021-09-16,11:40:06	2021/09/16	11:40:06	midday	1200	240	6	2021-09-16,12:00:06	bear/wolve	BW3	prior	Sunny	NA	0	bear	0	NA	NA	NA		NA	NA	NA	NA	none
D0DC352A-5A6C-4814-B6DC-09F605010859	36	2021-09-16,15:37:25	2021-09-16,15:39:00	2021/09/16	15:39:00	afternoon	1200	240	1	2021-09-16,15:39:00	bear/wolve	BW4	prior	Overcast	NA	0	bear	1	B1	active	self maintenance				66.92692566	32.04759979	H5
D0DC352A-5A6C-4814-B6DC-09F605010859	36	2021-09-16,15:37:25	2021-09-16,15:39:00	2021/09/16	15:39:00	afternoon	1200	240	2	2021-09-16,15:43:00	bear/wolve	BW4	prior	Overcast	NA	0	bear	1	B1	unknown					66.92692566	32.04759979	H5
D0DC352A-5A6C-4814-B6DC-09F605010859	36	2021-09-16,15:37:25	2021-09-16,15:39:00	2021/09/16	15:39:00	afternoon	1200	240	3	2021-09-16,15:47:00	bear/wolve	BW4	prior	Overcast	NA	0	bear	0	NA	NA	NA		NA	NA	NA	NA	none
D0DC352A-5A6C-4814-B6DC-09F605010859	36	2021-09-16,15:37:25	2021-09-16,15:39:00	2021/09/16	15:39:00	afternoon	1200	240	4	2021-09-16,15:51:00	bear/wolve	BW4	prior	Overcast	NA	0	bear	0	NA	NA	NA		NA	NA	NA	NA	none
D0DC352A-5A6C-4814-B6DC-09F605010859	36	2021-09-16,15:37:25	2021-09-16,15:39:00	2021/09/16	15:39:00	afternoon	1200	240	5	2021-09-16,15:55:00	bear/wolve	BW4	prior	Overcast	NA	0	bear	0	NA	NA	NA		NA	NA	NA	NA	none
D0DC352A-5A6C-4814-B6DC-09F605010859	36	2021-09-16,15:37:25	2021-09-16,15:39:00	2021/09/16	15:39:00	afternoon	1200	240	6	2021-09-16,15:59:01	bear/wolve	BW4	prior	Overcast	NA	0	bear	0	NA	NA	NA		NA	NA	NA	NA	none
D0DC352A-5A6C-4814-B6DC-09F605010859	37	2021-09-27,13:11:54	2021-09-27,13:12:22	2021/09/27	13:12:22	midday	1200	240	1	2021-09-27,13:12:22	bear/wolve	BW1	prior	Overcast	NA	0	bear	0	NA	NA	NA		NA	NA	NA	NA	none
D0DC352A-5A6C-4814-B6DC-09F605010859	37	2021-09-27,13:11:54	2021-09-27,13:12:22	2021/09/27	13:12:22	midday	1200	240	2	2021-09-27,13:16:22	bear/wolve	BW1	prior	Overcast	NA	<10	bear	1	B1	non-active	resting eyes closed		NA	NA	30.72517014	84.97458649	E10
D0DC352A-5A6C-4814-B6DC-09F605010859	37	2021-09-27,13:11:54	2021-09-27,13:12:22	2021/09/27	13:12:22	midday	1200	240	3	2021-09-27,13:20:22	bear/wolve	BW1	prior	Overcast	NA	0	bear	1	B1	non-active	resting eyes closed		NA	NA	30.72517014	84.97458649	E10
D0DC352A-5A6C-4814-B6DC-09F605010859	37	2021-09-27,13:11:54	2021-09-27,13:12:22	2021/09/27	13:12:22	midday	1200	240	3	2021-09-27,13:20:22	bear/wolve	BW1	prior	Overcast	NA	0	bear	1	B2	non-active	resting eyes closed		NA	NA	25.72606659	86.33957672	D10
D0DC352A-5A6C-4814-B6DC-09F605010859	37	2021-09-27,13:11:54	2021-09-27,13:12:22	2021/09/27	13:12:22	midday	1200	240	4	2021-09-27,13:24:22	bear/wolve	BW1	prior	Overcast	NA	<10	bear	1	B1	non-active	resting eyes closed		NA	NA	30.72517014	84.97458649	E10
D0DC352A-5A6C-4814-B6DC-09F605010859	37	2021-09-27,13:11:54	2021-09-27,13:12:22	2021/09/27	13:12:22	midday	1200	240	4	2021-09-27,13:24:22	bear/wolve	BW1	prior	Overcast	NA	<10	bear	1	B2	non-active	resting eyes closed		NA	NA	25.72606659	86.33957672	D10
D0DC352A-5A6C-4814-B6DC-09F605010859	37	2021-09-27,13:11:54	2021-09-27,13:12:22	2021/09/27	13:12:22	midday	1200	240	5	2021-09-27,13:28:22	bear/wolve	BW1	prior	Overcast	NA	<10	bear	1	B1	non-active	resting eyes closed		NA	NA	30.72517014	84.97458649	E10
D0DC352A-5A6C-4814-B6DC-09F605010859	37	2021-09-27,13:11:54	2021-09-27,13:12:22	2021/09/27	13:12:22	midday	1200	240	5	2021-09-27,13:28:22	bear/wolve	BW1	prior	Overcast	NA	<10	bear	1	B2	non-active	resting eyes closed		NA	NA	25.72606659	86.33957672	D10
D0DC352A-5A6C-4814-B6DC-09F605010859	37	2021-09-27,13:11:54	2021-09-27,13:12:22	2021/09/27	13:12:22	midday	1200	240	6	2021-09-27,13:32:22	bear/wolve	BW1	prior	Overcast	NA	<10	bear	1	B1	non-active	resting eyes closed		NA	NA	30.72517014	84.97458649	E10
D0DC352A-5A6C-4814-B6DC-09F605010859	37	2021-09-27,13:11:54	2021-09-27,13:12:22	2021/09/27	13:12:22	midday	1200	240	6	2021-09-27,13:32:22	bear/wolve	BW1	prior	Overcast	NA	<10	bear	1	B2	non-active	resting eyes closed		NA	NA	25.72606659	86.33957672	D10
D0DC352A-5A6C-4814-B6DC-09F605010859	38	2021-09-27,14:12:17	2021-09-27,14:12:34	2021/09/27	14:12:34	afternoon	1200	240	1	2021-09-27,14:12:34	bear/wolve	BW4	prior	Sunny	NA	0	bear	0	NA	NA	NA		NA	NA	NA	NA	none
D0DC352A-5A6C-4814-B6DC-09F605010859	38	2021-09-27,14:12:17	2021-09-27,14:12:34	2021/09/27	14:12:34	afternoon	1200	240	2	2021-09-27,14:16:34	bear/wolve	BW4	prior	Sunny	NA	0	bear	0	NA	NA	NA		NA	NA	NA	NA	none
D0DC352A-5A6C-4814-B6DC-09F605010859	38	2021-09-27,14:12:17	2021-09-27,14:12:34	2021/09/27	14:12:34	afternoon	1200	240	3	2021-09-27,14:20:34	bear/wolve	BW4	prior	Sunny	NA	<10	bear	0	NA	NA	NA		NA	NA	NA	NA	none
D0DC352A-5A6C-4814-B6DC-09F605010859	38	2021-09-27,14:12:17	2021-09-27,14:12:34	2021/09/27	14:12:34	afternoon	1200	240	4	2021-09-27,14:24:34	bear/wolve	BW4	prior	Sunny	NA	0	bear	0	NA	NA	NA		NA	NA	NA	NA	none
D0DC352A-5A6C-4814-B6DC-09F605010859	38	2021-09-27,14:12:17	2021-09-27,14:12:34	2021/09/27	14:12:34	afternoon	1200	240	5	2021-09-27,14:28:34	bear/wolve	BW4	prior	Sunny	NA	0	bear	0	NA	NA	NA		NA	NA	NA	NA	none
D0DC352A-5A6C-4814-B6DC-09F605010859	38	2021-09-27,14:12:17	2021-09-27,14:12:34	2021/09/27	14:12:34	afternoon	1200	240	6	2021-09-27,14:32:34	bear/wolve	BW4	prior	Sunny	NA	0	bear	0	NA	NA	NA		NA	NA	NA	NA	none
1C923CD9-5AFE-4EC0-913D-65935C1904F6	39	2021-09-29,13:32:08	2021-09-29,13:32:12	2021/09/29	13:32:12	midday	1200	240	1	2021-09-29,13:32:12	bear/wolve	BW3	prior	Overcast	NA	0	bear	0	NA	NA	NA		NA	NA	NA	NA	none
1C923CD9-5AFE-4EC0-913D-65935C1904F6	39	2021-09-29,13:32:08	2021-09-29,13:32:12	2021/09/29	13:32:12	midday	1200	240	2	2021-09-29,13:36:12	bear/wolve	BW3	prior	Overcast	NA	0	bear	0	NA	NA	NA		NA	NA	NA	NA	none
1C923CD9-5AFE-4EC0-913D-65935C1904F6	39	2021-09-29,13:32:08	2021-09-29,13:32:12	2021/09/29	13:32:12	midday	1200	240	3	2021-09-29,13:40:12	bear/wolve	BW3	prior	Overcast	NA	0	bear	0	NA	NA	NA		NA	NA	NA	NA	none
1C923CD9-5AFE-4EC0-913D-65935C1904F6	39	2021-09-29,13:32:08	2021-09-29,13:32:12	2021/09/29	13:32:12	midday	1200	240	4	2021-09-29,13:44:12	bear/wolve	BW3	prior	Overcast	NA	0	bear	0	NA	NA	NA		NA	NA	NA	NA	none
1C923CD9-5AFE-4EC0-913D-65935C1904F6	39	2021-09-29,13:32:08	2021-09-29,13:32:12	2021/09/29	13:32:12	midday	1200	240	5	2021-09-29,13:48:12	bear/wolve	BW3	prior	Overcast	NA	0	bear	0	NA	NA	NA		NA	NA	NA	NA	none
1C923CD9-5AFE-4EC0-913D-65935C1904F6	39	2021-09-29,13:32:08	2021-09-29,13:32:12	2021/09/29	13:32:12	midday	1200	240	6	2021-09-29,13:52:12	bear/wolve	BW3	prior	Overcast	NA	0	bear	0	NA	NA	NA		NA	NA	NA	NA	none
1C923CD9-5AFE-4EC0-913D-65935C1904F6	40	2021-10-04,15:58:54	2021-10-04,15:59:38	2021/10/04	15:59:38	afternoon	1200	240	1	2021-10-04,15:59:38	bear/wolve	BW1	prior	Sunny	NA	0	bear	2	B1	active	self maintenance				27.39874458	73.72364807	D9
1C923CD9-5AFE-4EC0-913D-65935C1904F6	40	2021-10-04,15:58:54	2021-10-04,15:59:38	2021/10/04	15:59:38	afternoon	1200	240	1	2021-10-04,15:59:38	bear/wolve	BW1	prior	Sunny	NA	0	bear	2	B2	active	locomotion	ground	walking		50.5646019	84.98303223	G10
1C923CD9-5AFE-4EC0-913D-65935C1904F6	40	2021-10-04,15:58:54	2021-10-04,15:59:38	2021/10/04	15:59:38	afternoon	1200	240	2	2021-10-04,16:03:38	bear/wolve	BW1	prior	Sunny	NA	0	bear	2	B2	active	locomotion	ground	walking		43.30634308	86.06060791	F10
1C923CD9-5AFE-4EC0-913D-65935C1904F6	40	2021-10-04,15:58:54	2021-10-04,15:59:38	2021/10/04	15:59:38	afternoon	1200	240	2	2021-10-04,16:03:38	bear/wolve	BW1	prior	Sunny	NA	0	bear	2	B1	non-active	unknown				27.39874458	73.72364807	D9
1C923CD9-5AFE-4EC0-913D-65935C1904F6	40	2021-10-04,15:58:54	2021-10-04,15:59:38	2021/10/04	15:59:38	afternoon	1200	240	3	2021-10-04,16:07:38	bear/wolve	BW1	prior	Sunny	NA	<10	bear	2	B2	active	locomotion	ground	walking		47.52959442	70.77774048	F9
1C923CD9-5AFE-4EC0-913D-65935C1904F6	40	2021-10-04,15:58:54	2021-10-04,15:59:38	2021/10/04	15:59:38	afternoon	1200	240	3	2021-10-04,16:07:38	bear/wolve	BW1	prior	Sunny	NA	<10	bear	2	B1	active	self maintenance				27.39874458	73.72364807	D9
1C923CD9-5AFE-4EC0-913D-65935C1904F6	40	2021-10-04,15:58:54	2021-10-04,15:59:38	2021/10/04	15:59:38	afternoon	1200	240	4	2021-10-04,16:11:38	bear/wolve	BW1	prior	Sunny	NA	0	bear	2	B2	active	vigilance				47.57981491	97.92007446	F11
1C923CD9-5AFE-4EC0-913D-65935C1904F6	40	2021-10-04,15:58:54	2021-10-04,15:59:38	2021/10/04	15:59:38	afternoon	1200	240	4	2021-10-04,16:11:38	bear/wolve	BW1	prior	Sunny	NA	0	bear	2	B1	non-active	resting eyes open				27.39874458	73.72364807	D9
1C923CD9-5AFE-4EC0-913D-65935C1904F6	40	2021-10-04,15:58:54	2021-10-04,15:59:38	2021/10/04	15:59:38	afternoon	1200	240	5	2021-10-04,16:15:38	bear/wolve	BW1	prior	Sunny	NA	0	bear	2	B2	active	interaction		object interaction		32.83566284	84.60416412	E10
1C923CD9-5AFE-4EC0-913D-65935C1904F6	40	2021-10-04,15:58:54	2021-10-04,15:59:38	2021/10/04	15:59:38	afternoon	1200	240	5	2021-10-04,16:15:38	bear/wolve	BW1	prior	Sunny	NA	0	bear	2	B1	active	self maintenance				27.39874458	73.72364807	D9
1C923CD9-5AFE-4EC0-913D-65935C1904F6	40	2021-10-04,15:58:54	2021-10-04,15:59:38	2021/10/04	15:59:38	afternoon	1200	240	6	2021-10-04,16:19:38	bear/wolve	BW1	prior	Sunny	NA	0	bear	2	B2	active	locomotion	ground	walking		17.38072395	68.75205231	C8
1C923CD9-5AFE-4EC0-913D-65935C1904F6	40	2021-10-04,15:58:54	2021-10-04,15:59:38	2021/10/04	15:59:38	afternoon	1200	240	6	2021-10-04,16:19:38	bear/wolve	BW1	prior	Sunny	NA	0	bear	2	B1	non-active	resting eyes closed				27.39874458	73.72364807	D9
1C923CD9-5AFE-4EC0-913D-65935C1904F6	41	2021-10-05,11:42:34	2021-10-05,11:42:37	2021/10/05	11:42:37	midday	1200	240	1	2021-10-05,11:42:37	bear/wolve	BW1	prior	Overcast	NA	0	bear	1	B1	active	self maintenance				33.90274048	68.76548004	E8
1C923CD9-5AFE-4EC0-913D-65935C1904F6	41	2021-10-05,11:42:34	2021-10-05,11:42:37	2021/10/05	11:42:37	midday	1200	240	2	2021-10-05,11:46:37	bear/wolve	BW1	prior	Overcast	NA	0	bear	2	B2	active	interaction		affiliative	conspecific interaction	53.27507782	74.58427429	G9
1C923CD9-5AFE-4EC0-913D-65935C1904F6	41	2021-10-05,11:42:34	2021-10-05,11:42:37	2021/10/05	11:42:37	midday	1200	240	2	2021-10-05,11:46:37	bear/wolve	BW1	prior	Overcast	NA	0	bear	2	B1	active	interaction		affiliative	conspecific interaction	50.67756653	77.64350891	G9
1C923CD9-5AFE-4EC0-913D-65935C1904F6	41	2021-10-05,11:42:34	2021-10-05,11:42:37	2021/10/05	11:42:37	midday	1200	240	3	2021-10-05,11:50:37	bear/wolve	BW1	prior	Overcast	NA	0	bear	2	B1	non-active	resting eyes closed				34.05557632	79.34864044	E9
1C923CD9-5AFE-4EC0-913D-65935C1904F6	41	2021-10-05,11:42:34	2021-10-05,11:42:37	2021/10/05	11:42:37	midday	1200	240	3	2021-10-05,11:50:37	bear/wolve	BW1	prior	Overcast	NA	0	bear	2	B2	active	self maintenance				40.15425873	83.38496399	F10
1C923CD9-5AFE-4EC0-913D-65935C1904F6	41	2021-10-05,11:42:34	2021-10-05,11:42:37	2021/10/05	11:42:37	midday	1200	240	4	2021-10-05,11:54:37	bear/wolve	BW1	prior	Overcast	NA	0	bear	2	B2	active	self maintenance				40.15425873	83.38496399	F10
1C923CD9-5AFE-4EC0-913D-65935C1904F6	41	2021-10-05,11:42:34	2021-10-05,11:42:37	2021/10/05	11:42:37	midday	1200	240	4	2021-10-05,11:54:37	bear/wolve	BW1	prior	Overcast	NA	0	bear	2	B1	non-active	resting eyes closed				34.05557632	79.34864044	E9
1C923CD9-5AFE-4EC0-913D-65935C1904F6	41	2021-10-05,11:42:34	2021-10-05,11:42:37	2021/10/05	11:42:37	midday	1200	240	5	2021-10-05,11:58:37	bear/wolve	BW1	prior	Overcast	NA	0	bear	2	B1	non-active	resting eyes closed				34.05557632	79.34864044	E9
1C923CD9-5AFE-4EC0-913D-65935C1904F6	41	2021-10-05,11:42:34	2021-10-05,11:42:37	2021/10/05	11:42:37	midday	1200	240	5	2021-10-05,11:58:37	bear/wolve	BW1	prior	Overcast	NA	0	bear	2	B2	active	self maintenance				40.15425873	83.38496399	F10
1C923CD9-5AFE-4EC0-913D-65935C1904F6	41	2021-10-05,11:42:34	2021-10-05,11:42:37	2021/10/05	11:42:37	midday	1200	240	6	2021-10-05,12:02:37	bear/wolve	BW1	prior	Overcast	NA	<10	bear	2	B1	non-active	resting eyes closed				34.05557632	79.34864044	E9
1C923CD9-5AFE-4EC0-913D-65935C1904F6	41	2021-10-05,11:42:34	2021-10-05,11:42:37	2021/10/05	11:42:37	midday	1200	240	6	2021-10-05,12:02:37	bear/wolve	BW1	prior	Overcast	NA	<10	bear	2	B2	unknown					40.15425873	83.38496399	F10
1C923CD9-5AFE-4EC0-913D-65935C1904F6	42	2021-10-07,10:03:52	2021-10-07,10:04:03	2021/10/07	10:04:03	morning	1200	240	1	2021-10-07,10:26:01	bear/wolve	BW3	during	Overcast	Rainy	10_20	bear	2	B2	active	interaction		object interaction		64.71530151	58.14249039	H7
1C923CD9-5AFE-4EC0-913D-65935C1904F6	42	2021-10-07,10:03:52	2021-10-07,10:04:03	2021/10/07	10:04:03	morning	1200	240	1	2021-10-07,10:26:01	bear/wolve	BW3	during	Overcast	Rainy	10_20	bear	2	B1	active	locomotion	ground	walking		68.29019165	59.84641266	H7
1C923CD9-5AFE-4EC0-913D-65935C1904F6	42	2021-10-07,10:03:52	2021-10-07,10:04:03	2021/10/07	10:04:03	morning	1200	240	2	2021-10-07,10:30:01	bear/wolve	BW3	during	Overcast	Rainy	10_20	bear	2	B2	active	interaction		object interaction		64.71530151	58.14249039	H7
1C923CD9-5AFE-4EC0-913D-65935C1904F6	42	2021-10-07,10:03:52	2021-10-07,10:04:03	2021/10/07	10:04:03	morning	1200	240	2	2021-10-07,10:30:01	bear/wolve	BW3	during	Overcast	Rainy	10_20	bear	2	B1	active	interaction		object interaction		68.29019165	59.84641266	H7
1C923CD9-5AFE-4EC0-913D-65935C1904F6	42	2021-10-07,10:03:52	2021-10-07,10:04:03	2021/10/07	10:04:03	morning	1200	240	3	2021-10-07,10:34:01	bear/wolve	BW3	during	Overcast	Rainy	10_20	bear	2	B1	active	interaction		object interaction		68.29019165	59.84641266	H7
1C923CD9-5AFE-4EC0-913D-65935C1904F6	42	2021-10-07,10:03:52	2021-10-07,10:04:03	2021/10/07	10:04:03	morning	1200	240	3	2021-10-07,10:34:01	bear/wolve	BW3	during	Overcast	Rainy	10_20	bear	2	B2	active	interaction		object interaction		64.71530151	58.14249039	H7
1C923CD9-5AFE-4EC0-913D-65935C1904F6	42	2021-10-07,10:03:52	2021-10-07,10:04:03	2021/10/07	10:04:03	morning	1200	240	4	2021-10-07,10:38:01	bear/wolve	BW3	during	Overcast	Rainy	10_20	bear	2	B1	active	interaction		object interaction		68.29019165	59.84641266	H7
1C923CD9-5AFE-4EC0-913D-65935C1904F6	42	2021-10-07,10:03:52	2021-10-07,10:04:03	2021/10/07	10:04:03	morning	1200	240	4	2021-10-07,10:38:01	bear/wolve	BW3	during	Overcast	Rainy	10_20	bear	2	B2	active	locomotion	ground	walking		64.71530151	58.14249039	H7
1C923CD9-5AFE-4EC0-913D-65935C1904F6	42	2021-10-07,10:03:52	2021-10-07,10:04:03	2021/10/07	10:04:03	morning	1200	240	5	2021-10-07,10:42:01	bear/wolve	BW3	during	Overcast	Rainy	10_20	bear	2	B1	active	other behaviours				68.29019165	59.84641266	H7
1C923CD9-5AFE-4EC0-913D-65935C1904F6	42	2021-10-07,10:03:52	2021-10-07,10:04:03	2021/10/07	10:04:03	morning	1200	240	5	2021-10-07,10:42:01	bear/wolve	BW3	during	Overcast	Rainy	10_20	bear	2	B2	active	interaction		object interaction		64.71530151	58.14249039	H7
1C923CD9-5AFE-4EC0-913D-65935C1904F6	42	2021-10-07,10:03:52	2021-10-07,10:04:03	2021/10/07	10:04:03	morning	1200	240	6	2021-10-07,10:46:01	bear/wolve	BW3	during	Overcast	Rainy	10_20	bear	2	B1	active	vigilance				68.29019165	59.84641266	H7
1C923CD9-5AFE-4EC0-913D-65935C1904F6	42	2021-10-07,10:03:52	2021-10-07,10:04:03	2021/10/07	10:04:03	morning	1200	240	6	2021-10-07,10:46:01	bear/wolve	BW3	during	Overcast	Rainy	10_20	bear	2	B2	active	interaction		object interaction		64.71530151	58.14249039	H7
1C923CD9-5AFE-4EC0-913D-65935C1904F6	43	2021-10-11,10:18:33	2021-10-11,10:18:36	2021/10/11	10:18:36	morning	1200	240	1	2021-10-11,10:18:36	bear/wolve	BW3	during	Overcast	Clouds	0	bear	0	NA	NA	NA		NA	NA	NA	NA	none
1C923CD9-5AFE-4EC0-913D-65935C1904F6	43	2021-10-11,10:18:33	2021-10-11,10:18:36	2021/10/11	10:18:36	morning	1200	240	2	2021-10-11,10:22:36	bear/wolve	BW3	during	Overcast	Clouds	0	bear	0	NA	NA	NA		NA	NA	NA	NA	none
1C923CD9-5AFE-4EC0-913D-65935C1904F6	43	2021-10-11,10:18:33	2021-10-11,10:18:36	2021/10/11	10:18:36	morning	1200	240	3	2021-10-11,10:26:36	bear/wolve	BW3	during	Overcast	Clouds	0	bear	0	NA	NA	NA		NA	NA	NA	NA	none
1C923CD9-5AFE-4EC0-913D-65935C1904F6	43	2021-10-11,10:18:33	2021-10-11,10:18:36	2021/10/11	10:18:36	morning	1200	240	4	2021-10-11,10:30:36	bear/wolve	BW3	during	Overcast	Clouds	0	bear	0	NA	NA	NA		NA	NA	NA	NA	none
1C923CD9-5AFE-4EC0-913D-65935C1904F6	43	2021-10-11,10:18:33	2021-10-11,10:18:36	2021/10/11	10:18:36	morning	1200	240	5	2021-10-11,10:34:36	bear/wolve	BW3	during	Overcast	Clouds	<10	bear	0	NA	NA	NA		NA	NA	NA	NA	none
1C923CD9-5AFE-4EC0-913D-65935C1904F6	43	2021-10-11,10:18:33	2021-10-11,10:18:36	2021/10/11	10:18:36	morning	1200	240	6	2021-10-11,10:38:36	bear/wolve	BW3	during	Overcast	Clouds	0	bear	0	NA	NA	NA		NA	NA	NA	NA	none
1C923CD9-5AFE-4EC0-913D-65935C1904F6	44	2021-10-11,12:06:56	2021-10-11,12:06:59	2021/10/11	12:06:59	midday	1200	240	1	2021-10-11,12:06:59	bear/wolve	BW1	during	Sunny	Only	0	bear	2	B1	non-active	resting eyes closed				34.34059525	75.72118378	E9
1C923CD9-5AFE-4EC0-913D-65935C1904F6	44	2021-10-11,12:06:56	2021-10-11,12:06:59	2021/10/11	12:06:59	midday	1200	240	1	2021-10-11,12:06:59	bear/wolve	BW1	during	Sunny	Only	0	bear	2	B2	non-active	resting eyes closed				33.44029999	80.50908661	E10
1C923CD9-5AFE-4EC0-913D-65935C1904F6	44	2021-10-11,12:06:56	2021-10-11,12:06:59	2021/10/11	12:06:59	midday	1200	240	2	2021-10-11,12:10:59	bear/wolve	BW1	during	Sunny	Only	<10	bear	2	B1	non-active	resting eyes closed				34.34059525	75.72118378	E9
1C923CD9-5AFE-4EC0-913D-65935C1904F6	44	2021-10-11,12:06:56	2021-10-11,12:06:59	2021/10/11	12:06:59	midday	1200	240	2	2021-10-11,12:10:59	bear/wolve	BW1	during	Sunny	Only	<10	bear	2	B2	non-active	resting eyes closed				33.44029999	80.50908661	E10
1C923CD9-5AFE-4EC0-913D-65935C1904F6	44	2021-10-11,12:06:56	2021-10-11,12:06:59	2021/10/11	12:06:59	midday	1200	240	3	2021-10-11,12:14:59	bear/wolve	BW1	during	Sunny	Only	0	bear	2	B1	non-active	resting eyes closed				34.34059525	75.72118378	E9
1C923CD9-5AFE-4EC0-913D-65935C1904F6	44	2021-10-11,12:06:56	2021-10-11,12:06:59	2021/10/11	12:06:59	midday	1200	240	3	2021-10-11,12:14:59	bear/wolve	BW1	during	Sunny	Only	0	bear	2	B2	non-active	resting eyes closed				33.44029999	80.50908661	E10
1C923CD9-5AFE-4EC0-913D-65935C1904F6	44	2021-10-11,12:06:56	2021-10-11,12:06:59	2021/10/11	12:06:59	midday	1200	240	4	2021-10-11,12:18:59	bear/wolve	BW1	during	Sunny	Only	0	bear	2	B2	non-active	resting eyes closed				33.44029999	80.50908661	E10
1C923CD9-5AFE-4EC0-913D-65935C1904F6	44	2021-10-11,12:06:56	2021-10-11,12:06:59	2021/10/11	12:06:59	midday	1200	240	4	2021-10-11,12:18:59	bear/wolve	BW1	during	Sunny	Only	0	bear	2	B1	non-active	resting eyes closed				34.34059525	75.72118378	E9
1C923CD9-5AFE-4EC0-913D-65935C1904F6	44	2021-10-11,12:06:56	2021-10-11,12:06:59	2021/10/11	12:06:59	midday	1200	240	5	2021-10-11,12:22:59	bear/wolve	BW1	during	Sunny	Only	0	bear	2	B1	non-active	resting eyes closed				34.34059525	75.72118378	E9
1C923CD9-5AFE-4EC0-913D-65935C1904F6	44	2021-10-11,12:06:56	2021-10-11,12:06:59	2021/10/11	12:06:59	midday	1200	240	5	2021-10-11,12:22:59	bear/wolve	BW1	during	Sunny	Only	0	bear	2	B2	non-active	resting eyes closed				33.44029999	80.50908661	E10
1C923CD9-5AFE-4EC0-913D-65935C1904F6	44	2021-10-11,12:06:56	2021-10-11,12:06:59	2021/10/11	12:06:59	midday	1200	240	6	2021-10-11,12:27:00	bear/wolve	BW1	during	Sunny	Only	0	bear	2	B1	non-active	resting eyes closed				34.34059525	75.72118378	E9
1C923CD9-5AFE-4EC0-913D-65935C1904F6	44	2021-10-11,12:06:56	2021-10-11,12:06:59	2021/10/11	12:06:59	midday	1200	240	6	2021-10-11,12:27:00	bear/wolve	BW1	during	Sunny	Only	0	bear	2	B2	non-active	resting eyes closed				33.44029999	80.50908661	E10
1C923CD9-5AFE-4EC0-913D-65935C1904F6	45	2021-10-12,09:15:08	2021-10-12,09:15:13	2021/10/12	09:15:13	morning	1200	240	1	2021-10-12,09:15:13	bear/wolve	BW1	during	Overcast	Cold	0	bear	2	B1	non-active	resting eyes open				38.22678757	70.66434479	E9
1C923CD9-5AFE-4EC0-913D-65935C1904F6	45	2021-10-12,09:15:08	2021-10-12,09:15:13	2021/10/12	09:15:13	morning	1200	240	1	2021-10-12,09:15:13	bear/wolve	BW1	during	Overcast	Cold	0	bear	2	B2	active	self maintenance				33.17543411	75.5224762	E9
1C923CD9-5AFE-4EC0-913D-65935C1904F6	45	2021-10-12,09:15:08	2021-10-12,09:15:13	2021/10/12	09:15:13	morning	1200	240	2	2021-10-12,09:19:13	bear/wolve	BW1	during	Overcast	Cold	0	bear	2	B1	active	locomotion	ground	walking		45.17094803	67.99316406	F8
1C923CD9-5AFE-4EC0-913D-65935C1904F6	45	2021-10-12,09:15:08	2021-10-12,09:15:13	2021/10/12	09:15:13	morning	1200	240	2	2021-10-12,09:19:13	bear/wolve	BW1	during	Overcast	Cold	0	bear	2	B2	active	other behaviours				30.84598923	68.48757172	E8
1C923CD9-5AFE-4EC0-913D-65935C1904F6	45	2021-10-12,09:15:08	2021-10-12,09:15:13	2021/10/12	09:15:13	morning	1200	240	3	2021-10-12,09:23:13	bear/wolve	BW1	during	Overcast	Cold	0	bear	2	B1	active	interaction		object interaction		65.84413147	45.35200119	H6
1C923CD9-5AFE-4EC0-913D-65935C1904F6	45	2021-10-12,09:15:08	2021-10-12,09:15:13	2021/10/12	09:15:13	morning	1200	240	3	2021-10-12,09:23:13	bear/wolve	BW1	during	Overcast	Cold	0	bear	2	B2	active	locomotion	ground	walking		47.25231934	67.96070862	F8
1C923CD9-5AFE-4EC0-913D-65935C1904F6	45	2021-10-12,09:15:08	2021-10-12,09:15:13	2021/10/12	09:15:13	morning	1200	240	4	2021-10-12,09:27:13	bear/wolve	BW1	during	Overcast	Cold	0	bear	2	B2	active	self maintenance				63.51912689	47.63832474	H6
1C923CD9-5AFE-4EC0-913D-65935C1904F6	45	2021-10-12,09:15:08	2021-10-12,09:15:13	2021/10/12	09:15:13	morning	1200	240	4	2021-10-12,09:27:13	bear/wolve	BW1	during	Overcast	Cold	0	bear	2	B1	active	other behaviours				72.09938049	42.69459152	I6
1C923CD9-5AFE-4EC0-913D-65935C1904F6	45	2021-10-12,09:15:08	2021-10-12,09:15:13	2021/10/12	09:15:13	morning	1200	240	5	2021-10-12,09:31:13	bear/wolve	BW1	during	Overcast	Cold	0	bear	2	B1	active	self maintenance				81.76721954	53.59913254	J7
1C923CD9-5AFE-4EC0-913D-65935C1904F6	45	2021-10-12,09:15:08	2021-10-12,09:15:13	2021/10/12	09:15:13	morning	1200	240	5	2021-10-12,09:31:13	bear/wolve	BW1	during	Overcast	Cold	0	bear	2	B2	active	self maintenance				63.51912689	47.63832474	H6
1C923CD9-5AFE-4EC0-913D-65935C1904F6	45	2021-10-12,09:15:08	2021-10-12,09:15:13	2021/10/12	09:15:13	morning	1200	240	6	2021-10-12,09:35:13	bear/wolve	BW1	during	Overcast	Cold	0	bear	2	B2	active	other behaviours				81.51642609	53.30490875	J7
1C923CD9-5AFE-4EC0-913D-65935C1904F6	45	2021-10-12,09:15:08	2021-10-12,09:15:13	2021/10/12	09:15:13	morning	1200	240	6	2021-10-12,09:35:13	bear/wolve	BW1	during	Overcast	Cold	0	bear	2	B1	active	interaction		object interaction		63.2737236	47.18839645	H6
1C923CD9-5AFE-4EC0-913D-65935C1904F6	46	2021-10-13,16:10:09	2021-10-13,16:10:13	2021/10/13	16:10:13	afternoon	1200	240	1	2021-10-13,16:10:13	bear/wolve	BW3	during	Overcast	Cold	0	bear	0	NA	NA	NA		NA	NA	NA	NA	none
1C923CD9-5AFE-4EC0-913D-65935C1904F6	46	2021-10-13,16:10:09	2021-10-13,16:10:13	2021/10/13	16:10:13	afternoon	1200	240	2	2021-10-13,16:14:13	bear/wolve	BW3	during	Overcast	Cold	0	bear	1	B2	active	self maintenance				61.71209717	48.84952164	H6
1C923CD9-5AFE-4EC0-913D-65935C1904F6	46	2021-10-13,16:10:09	2021-10-13,16:10:13	2021/10/13	16:10:13	afternoon	1200	240	3	2021-10-13,16:18:13	bear/wolve	BW3	during	Overcast	Cold	0	bear	0	NA	NA	NA		NA	NA	NA	NA	none
1C923CD9-5AFE-4EC0-913D-65935C1904F6	46	2021-10-13,16:10:09	2021-10-13,16:10:13	2021/10/13	16:10:13	afternoon	1200	240	4	2021-10-13,16:22:13	bear/wolve	BW3	during	Overcast	Cold	<10	bear	1	B2	active	self maintenance				73.06272888	45.91724777	I6
1C923CD9-5AFE-4EC0-913D-65935C1904F6	46	2021-10-13,16:10:09	2021-10-13,16:10:13	2021/10/13	16:10:13	afternoon	1200	240	5	2021-10-13,16:26:13	bear/wolve	BW3	during	Overcast	Cold	0	bear	2	B1	active	other behaviours				69.04084778	50.65226364	H7
1C923CD9-5AFE-4EC0-913D-65935C1904F6	46	2021-10-13,16:10:09	2021-10-13,16:10:13	2021/10/13	16:10:13	afternoon	1200	240	5	2021-10-13,16:26:13	bear/wolve	BW3	during	Overcast	Cold	0	bear	2	B2	active	self maintenance				73.06272888	45.91724777	I6
1C923CD9-5AFE-4EC0-913D-65935C1904F6	46	2021-10-13,16:10:09	2021-10-13,16:10:13	2021/10/13	16:10:13	afternoon	1200	240	6	2021-10-13,16:30:13	bear/wolve	BW3	during	Overcast	Cold	<10	bear	2	B2	active	locomotion	ground	walking		73.06272888	45.91724777	I6
1C923CD9-5AFE-4EC0-913D-65935C1904F6	46	2021-10-13,16:10:09	2021-10-13,16:10:13	2021/10/13	16:10:13	afternoon	1200	240	6	2021-10-13,16:30:13	bear/wolve	BW3	during	Overcast	Cold	<10	bear	2	B1	active	self maintenance				61.45562744	48.17840576	H6
1C923CD9-5AFE-4EC0-913D-65935C1904F6	47	2021-10-14,08:08:33	2021-10-14,08:08:37	2021/10/14	08:08:37	morning	1200	240	1	2021-10-14,08:08:37	bear/wolve	BW1	during	Overcast	Rainy	0	bear	2	B1	active	self maintenance				43.44090652	94.46552277	F11
1C923CD9-5AFE-4EC0-913D-65935C1904F6	47	2021-10-14,08:08:33	2021-10-14,08:08:37	2021/10/14	08:08:37	morning	1200	240	1	2021-10-14,08:08:37	bear/wolve	BW1	during	Overcast	Rainy	0	bear	2	B2	non-active	resting eyes closed				32.49845123	76.89245605	E9
1C923CD9-5AFE-4EC0-913D-65935C1904F6	47	2021-10-14,08:08:33	2021-10-14,08:08:37	2021/10/14	08:08:37	morning	1200	240	2	2021-10-14,08:12:37	bear/wolve	BW1	during	Overcast	Rainy	0	bear	2	B1	non-active	resting eyes closed				43.18909836	95.06075287	F11
1C923CD9-5AFE-4EC0-913D-65935C1904F6	47	2021-10-14,08:08:33	2021-10-14,08:08:37	2021/10/14	08:08:37	morning	1200	240	2	2021-10-14,08:12:37	bear/wolve	BW1	during	Overcast	Rainy	0	bear	2	B2	non-active	resting eyes closed				32.49845123	76.89245605	E9
1C923CD9-5AFE-4EC0-913D-65935C1904F6	47	2021-10-14,08:08:33	2021-10-14,08:08:37	2021/10/14	08:08:37	morning	1200	240	3	2021-10-14,08:16:37	bear/wolve	BW1	during	Overcast	Rainy	0	bear	2	B1	non-active	resting eyes closed				43.18909836	95.06075287	F11
1C923CD9-5AFE-4EC0-913D-65935C1904F6	47	2021-10-14,08:08:33	2021-10-14,08:08:37	2021/10/14	08:08:37	morning	1200	240	3	2021-10-14,08:16:37	bear/wolve	BW1	during	Overcast	Rainy	0	bear	2	B2	non-active	resting eyes closed				32.49845123	76.89245605	E9
1C923CD9-5AFE-4EC0-913D-65935C1904F6	47	2021-10-14,08:08:33	2021-10-14,08:08:37	2021/10/14	08:08:37	morning	1200	240	4	2021-10-14,08:20:37	bear/wolve	BW1	during	Overcast	Rainy	0	bear	2	B2	non-active	resting eyes closed				32.49845123	76.89245605	E9
1C923CD9-5AFE-4EC0-913D-65935C1904F6	47	2021-10-14,08:08:33	2021-10-14,08:08:37	2021/10/14	08:08:37	morning	1200	240	4	2021-10-14,08:20:37	bear/wolve	BW1	during	Overcast	Rainy	0	bear	2	B1	non-active	resting eyes closed				43.18909836	95.06075287	F11
1C923CD9-5AFE-4EC0-913D-65935C1904F6	47	2021-10-14,08:08:33	2021-10-14,08:08:37	2021/10/14	08:08:37	morning	1200	240	5	2021-10-14,08:24:37	bear/wolve	BW1	during	Overcast	Rainy	0	bear	2	B2	non-active	resting eyes closed				32.49845123	76.89245605	E9
1C923CD9-5AFE-4EC0-913D-65935C1904F6	47	2021-10-14,08:08:33	2021-10-14,08:08:37	2021/10/14	08:08:37	morning	1200	240	5	2021-10-14,08:24:37	bear/wolve	BW1	during	Overcast	Rainy	0	bear	2	B1	non-active	resting eyes closed				43.18909836	95.06075287	F11
1C923CD9-5AFE-4EC0-913D-65935C1904F6	47	2021-10-14,08:08:33	2021-10-14,08:08:37	2021/10/14	08:08:37	morning	1200	240	6	2021-10-14,08:28:37	bear/wolve	BW1	during	Overcast	Rainy	0	bear	2	B2	non-active	resting eyes closed				32.49845123	76.89245605	E9
1C923CD9-5AFE-4EC0-913D-65935C1904F6	47	2021-10-14,08:08:33	2021-10-14,08:08:37	2021/10/14	08:08:37	morning	1200	240	6	2021-10-14,08:28:37	bear/wolve	BW1	during	Overcast	Rainy	0	bear	2	B1	non-active	resting eyes closed				43.18909836	95.06075287	F11
1C923CD9-5AFE-4EC0-913D-65935C1904F6	48	2021-10-14,09:38:23	2021-10-14,09:38:27	2021/10/14	09:38:27	morning	1200	240	1	2021-10-14,09:38:27	bear/wolve	BW4	during	Overcast	Rainy	0	bear	0	NA	NA	NA		NA	NA	NA	NA	none
1C923CD9-5AFE-4EC0-913D-65935C1904F6	48	2021-10-14,09:38:23	2021-10-14,09:38:27	2021/10/14	09:38:27	morning	1200	240	2	2021-10-14,09:42:28	bear/wolve	BW4	during	Overcast	Rainy	0	bear	0	NA	NA	NA		NA	NA	NA	NA	none
1C923CD9-5AFE-4EC0-913D-65935C1904F6	48	2021-10-14,09:38:23	2021-10-14,09:38:27	2021/10/14	09:38:27	morning	1200	240	3	2021-10-14,09:46:27	bear/wolve	BW4	during	Overcast	Rainy	0	bear	0	NA	NA	NA		NA	NA	NA	NA	none
1C923CD9-5AFE-4EC0-913D-65935C1904F6	48	2021-10-14,09:38:23	2021-10-14,09:38:27	2021/10/14	09:38:27	morning	1200	240	4	2021-10-14,09:50:27	bear/wolve	BW4	during	Overcast	Rainy	0	bear	0	NA	NA	NA		NA	NA	NA	NA	none
1C923CD9-5AFE-4EC0-913D-65935C1904F6	48	2021-10-14,09:38:23	2021-10-14,09:38:27	2021/10/14	09:38:27	morning	1200	240	5	2021-10-14,09:54:27	bear/wolve	BW4	during	Overcast	Rainy	0	bear	1	B1	active	locomotion	ground	walking		65.58735657	43.46764755	H6
1C923CD9-5AFE-4EC0-913D-65935C1904F6	48	2021-10-14,09:38:23	2021-10-14,09:38:27	2021/10/14	09:38:27	morning	1200	240	6	2021-10-14,09:58:27	bear/wolve	BW4	during	Overcast	Rainy	0	bear	1	B1	active	other behaviours				67.12416077	19.81916046	H3
1C923CD9-5AFE-4EC0-913D-65935C1904F6	49	2021-10-15,09:46:15	2021-10-15,10:05:24	2021/10/15	10:05:24	morning	1200	240	1	2021-10-15,10:05:24	bear/wolve	BW2	during	Sunny	Cold	10_20	bear	2	B2	active	self maintenance				66.67303467	59.53523636	H7
1C923CD9-5AFE-4EC0-913D-65935C1904F6	49	2021-10-15,09:46:15	2021-10-15,10:05:24	2021/10/15	10:05:24	morning	1200	240	1	2021-10-15,10:05:24	bear/wolve	BW2	during	Sunny	Cold	10_20	bear	2	B1	active	self maintenance				62.4071846	53.49635315	H7
1C923CD9-5AFE-4EC0-913D-65935C1904F6	49	2021-10-15,09:46:15	2021-10-15,10:05:24	2021/10/15	10:05:24	morning	1200	240	2	2021-10-15,10:09:24	bear/wolve	BW2	during	Sunny	Cold	10_20	bear	2	B1	active	interaction		object interaction		65.5641098	49.49722672	H6
1C923CD9-5AFE-4EC0-913D-65935C1904F6	49	2021-10-15,09:46:15	2021-10-15,10:05:24	2021/10/15	10:05:24	morning	1200	240	2	2021-10-15,10:09:24	bear/wolve	BW2	during	Sunny	Cold	10_20	bear	2	B2	active	self maintenance				66.00455475	53.2850647	H7
1C923CD9-5AFE-4EC0-913D-65935C1904F6	49	2021-10-15,09:46:15	2021-10-15,10:05:24	2021/10/15	10:05:24	morning	1200	240	3	2021-10-15,10:13:24	bear/wolve	BW2	during	Sunny	Cold	10_20	bear	2	B1	active	interaction		object interaction		65.5641098	49.49722672	H6
1C923CD9-5AFE-4EC0-913D-65935C1904F6	49	2021-10-15,09:46:15	2021-10-15,10:05:24	2021/10/15	10:05:24	morning	1200	240	3	2021-10-15,10:13:24	bear/wolve	BW2	during	Sunny	Cold	10_20	bear	2	B2	non-active	resting eyes open				62.86857986	49.07439804	H6
1C923CD9-5AFE-4EC0-913D-65935C1904F6	49	2021-10-15,09:46:15	2021-10-15,10:05:24	2021/10/15	10:05:24	morning	1200	240	4	2021-10-15,10:17:24	bear/wolve	BW2	during	Sunny	Cold	10_20	bear	2	B2	active	interaction		object interaction		65.22937012	49.44437408	H6
1C923CD9-5AFE-4EC0-913D-65935C1904F6	49	2021-10-15,09:46:15	2021-10-15,10:05:24	2021/10/15	10:05:24	morning	1200	240	4	2021-10-15,10:17:24	bear/wolve	BW2	during	Sunny	Cold	10_20	bear	2	B1	active	interaction		object interaction		79.18463135	54.07745361	I7
1C923CD9-5AFE-4EC0-913D-65935C1904F6	49	2021-10-15,09:46:15	2021-10-15,10:05:24	2021/10/15	10:05:24	morning	1200	240	5	2021-10-15,10:21:24	bear/wolve	BW2	during	Sunny	Cold	10_20	bear	2	B2	active	interaction		object interaction		65.22937012	49.44437408	H6
1C923CD9-5AFE-4EC0-913D-65935C1904F6	49	2021-10-15,09:46:15	2021-10-15,10:05:24	2021/10/15	10:05:24	morning	1200	240	5	2021-10-15,10:21:24	bear/wolve	BW2	during	Sunny	Cold	10_20	bear	2	B1	active	interaction		object interaction		79.18463135	54.07745361	I7
1C923CD9-5AFE-4EC0-913D-65935C1904F6	49	2021-10-15,09:46:15	2021-10-15,10:05:24	2021/10/15	10:05:24	morning	1200	240	6	2021-10-15,10:25:24	bear/wolve	BW2	during	Sunny	Cold	0	bear	2	B2	active	interaction		object interaction		65.22937012	49.44437408	H6
1C923CD9-5AFE-4EC0-913D-65935C1904F6	49	2021-10-15,09:46:15	2021-10-15,10:05:24	2021/10/15	10:05:24	morning	1200	240	6	2021-10-15,10:25:24	bear/wolve	BW2	during	Sunny	Cold	0	bear	2	B1	active	interaction		agonistic	heterospecific inside	81.36647797	44.10263443	J6
1C923CD9-5AFE-4EC0-913D-65935C1904F6	50	2021-10-15,13:48:15	2021-10-15,13:48:18	2021/10/15	13:48:18	midday	1200	240	1	2021-10-15,13:48:18	bear/wolve	BW4	during	Sunny	Only	0	bear	0	NA	NA	NA		NA	NA	NA	NA	none
1C923CD9-5AFE-4EC0-913D-65935C1904F6	50	2021-10-15,13:48:15	2021-10-15,13:48:18	2021/10/15	13:48:18	midday	1200	240	2	2021-10-15,13:52:18	bear/wolve	BW4	during	Sunny	Only	0	bear	0	NA	NA	NA		NA	NA	NA	NA	none
1C923CD9-5AFE-4EC0-913D-65935C1904F6	50	2021-10-15,13:48:15	2021-10-15,13:48:18	2021/10/15	13:48:18	midday	1200	240	3	2021-10-15,13:56:18	bear/wolve	BW4	during	Sunny	Only	<10	bear	0	NA	NA	NA		NA	NA	NA	NA	none
1C923CD9-5AFE-4EC0-913D-65935C1904F6	50	2021-10-15,13:48:15	2021-10-15,13:48:18	2021/10/15	13:48:18	midday	1200	240	4	2021-10-15,14:00:18	bear/wolve	BW4	during	Sunny	Only	<10	bear	0	NA	NA	NA		NA	NA	NA	NA	none
1C923CD9-5AFE-4EC0-913D-65935C1904F6	50	2021-10-15,13:48:15	2021-10-15,13:48:18	2021/10/15	13:48:18	midday	1200	240	5	2021-10-15,14:04:18	bear/wolve	BW4	during	Sunny	Only	0	bear	0	NA	NA	NA		NA	NA	NA	NA	none
1C923CD9-5AFE-4EC0-913D-65935C1904F6	50	2021-10-15,13:48:15	2021-10-15,13:48:18	2021/10/15	13:48:18	midday	1200	240	6	2021-10-15,14:08:19	bear/wolve	BW4	during	Sunny	Only	0	bear	0	NA	NA	NA		NA	NA	NA	NA	none
1C923CD9-5AFE-4EC0-913D-65935C1904F6	51	2021-10-18,11:48:23	2021-10-18,11:48:43	2021/10/18	11:48:43	midday	1200	240	1	2021-10-18,11:48:43	bear/wolve	BW3	during	Sunny	Clouds	<10	bear	1	B1	active	self maintenance		NA	NA	97.03131866	53.65335083	K7
1C923CD9-5AFE-4EC0-913D-65935C1904F6	51	2021-10-18,11:48:23	2021-10-18,11:48:43	2021/10/18	11:48:43	midday	1200	240	2	2021-10-18,11:52:43	bear/wolve	BW3	during	Sunny	Clouds	<10	bear	1	B2	active	self maintenance		NA	NA	63.62172699	49.07751083	H6
1C923CD9-5AFE-4EC0-913D-65935C1904F6	51	2021-10-18,11:48:23	2021-10-18,11:48:43	2021/10/18	11:48:43	midday	1200	240	3	2021-10-18,11:56:43	bear/wolve	BW3	during	Sunny	Clouds	<10	bear	0	NA	NA	NA		NA	NA	NA	NA	none
1C923CD9-5AFE-4EC0-913D-65935C1904F6	51	2021-10-18,11:48:23	2021-10-18,11:48:43	2021/10/18	11:48:43	midday	1200	240	4	2021-10-18,12:00:43	bear/wolve	BW3	during	Sunny	Clouds	<10	bear	0	NA	NA	NA		NA	NA	NA	NA	none
1C923CD9-5AFE-4EC0-913D-65935C1904F6	51	2021-10-18,11:48:23	2021-10-18,11:48:43	2021/10/18	11:48:43	midday	1200	240	5	2021-10-18,12:04:43	bear/wolve	BW3	during	Sunny	Clouds	<10	bear	0	NA	NA	NA		NA	NA	NA	NA	none
1C923CD9-5AFE-4EC0-913D-65935C1904F6	51	2021-10-18,11:48:23	2021-10-18,11:48:43	2021/10/18	11:48:43	midday	1200	240	6	2021-10-18,12:08:44	bear/wolve	BW3	during	Sunny	Clouds	<10	bear	0	NA	NA	NA		NA	NA	NA	NA	none
1C923CD9-5AFE-4EC0-913D-65935C1904F6	52	2021-10-19,08:21:28	2021-10-19,08:32:47	2021/10/19	08:32:47	morning	1200	240	1	2021-10-19,08:32:47	bear/wolve	BW3	during	Sunny	Cold	<10	bear	2	B2	active	locomotion	ground	walking		58.24337387	53.87479019	G7
1C923CD9-5AFE-4EC0-913D-65935C1904F6	52	2021-10-19,08:21:28	2021-10-19,08:32:47	2021/10/19	08:32:47	morning	1200	240	1	2021-10-19,08:32:47	bear/wolve	BW3	during	Sunny	Cold	<10	bear	2	B1	active	interaction		human interaction		58.60709	59.53076553	G7
1C923CD9-5AFE-4EC0-913D-65935C1904F6	52	2021-10-19,08:21:28	2021-10-19,08:32:47	2021/10/19	08:32:47	morning	1200	240	2	2021-10-19,08:36:47	bear/wolve	BW3	during	Sunny	Cold	<10	bear	2	B1	active	self maintenance				76.62944794	52.49780273	I7
1C923CD9-5AFE-4EC0-913D-65935C1904F6	52	2021-10-19,08:21:28	2021-10-19,08:32:47	2021/10/19	08:32:47	morning	1200	240	2	2021-10-19,08:36:47	bear/wolve	BW3	during	Sunny	Cold	<10	bear	2	B2	active	self maintenance				79.41160583	51.81869125	I7
1C923CD9-5AFE-4EC0-913D-65935C1904F6	52	2021-10-19,08:21:28	2021-10-19,08:32:47	2021/10/19	08:32:47	morning	1200	240	3	2021-10-19,08:40:47	bear/wolve	BW3	during	Sunny	Cold	<10	bear	2	B2	active	interaction		object interaction		79.43367767	51.94807816	I7
1C923CD9-5AFE-4EC0-913D-65935C1904F6	52	2021-10-19,08:21:28	2021-10-19,08:32:47	2021/10/19	08:32:47	morning	1200	240	3	2021-10-19,08:40:47	bear/wolve	BW3	during	Sunny	Cold	<10	bear	2	B1	active	self maintenance				76.87059021	52.18905258	I7
1C923CD9-5AFE-4EC0-913D-65935C1904F6	52	2021-10-19,08:21:28	2021-10-19,08:32:47	2021/10/19	08:32:47	morning	1200	240	4	2021-10-19,08:44:47	bear/wolve	BW3	during	Sunny	Cold	0	bear	2	B2	active	interaction		object interaction		76.99159241	52.87466431	I7
1C923CD9-5AFE-4EC0-913D-65935C1904F6	52	2021-10-19,08:21:28	2021-10-19,08:32:47	2021/10/19	08:32:47	morning	1200	240	4	2021-10-19,08:44:47	bear/wolve	BW3	during	Sunny	Cold	0	bear	2	B1	active	locomotion	ground	walking		95.667099	44.66317368	K6
1C923CD9-5AFE-4EC0-913D-65935C1904F6	52	2021-10-19,08:21:28	2021-10-19,08:32:47	2021/10/19	08:32:47	morning	1200	240	5	2021-10-19,08:48:47	bear/wolve	BW3	during	Sunny	Cold	0	bear	1	B2	active	interaction		object interaction		76.99159241	52.87466431	I7
1C923CD9-5AFE-4EC0-913D-65935C1904F6	52	2021-10-19,08:21:28	2021-10-19,08:32:47	2021/10/19	08:32:47	morning	1200	240	6	2021-10-19,08:52:47	bear/wolve	BW3	during	Sunny	Cold	0	bear	1	B2	active	self maintenance				76.99159241	52.87466431	I7
1C923CD9-5AFE-4EC0-913D-65935C1904F6	53	2021-10-19,10:04:55	2021-10-19,10:04:58	2021/10/19	10:04:58	morning	1200	240	1	2021-10-19,10:04:58	bear/wolve	BW4	during	Overcast	Cold	0	bear	0	NA	NA	NA		NA	NA	NA	NA	none
1C923CD9-5AFE-4EC0-913D-65935C1904F6	53	2021-10-19,10:04:55	2021-10-19,10:04:58	2021/10/19	10:04:58	morning	1200	240	2	2021-10-19,10:08:58	bear/wolve	BW4	during	Overcast	Cold	0	bear	0	NA	NA	NA		NA	NA	NA	NA	none
1C923CD9-5AFE-4EC0-913D-65935C1904F6	53	2021-10-19,10:04:55	2021-10-19,10:04:58	2021/10/19	10:04:58	morning	1200	240	3	2021-10-19,10:12:58	bear/wolve	BW4	during	Overcast	Cold	0	bear	0	NA	NA	NA		NA	NA	NA	NA	none
1C923CD9-5AFE-4EC0-913D-65935C1904F6	53	2021-10-19,10:04:55	2021-10-19,10:04:58	2021/10/19	10:04:58	morning	1200	240	4	2021-10-19,10:16:58	bear/wolve	BW4	during	Overcast	Cold	0	bear	0	NA	NA	NA		NA	NA	NA	NA	none
1C923CD9-5AFE-4EC0-913D-65935C1904F6	53	2021-10-19,10:04:55	2021-10-19,10:04:58	2021/10/19	10:04:58	morning	1200	240	5	2021-10-19,10:20:58	bear/wolve	BW4	during	Overcast	Cold	0	bear	0	NA	NA	NA		NA	NA	NA	NA	none
1C923CD9-5AFE-4EC0-913D-65935C1904F6	53	2021-10-19,10:04:55	2021-10-19,10:04:58	2021/10/19	10:04:58	morning	1200	240	6	2021-10-19,10:24:58	bear/wolve	BW4	during	Overcast	Cold	0	bear	0	NA	NA	NA		NA	NA	NA	NA	none
1C923CD9-5AFE-4EC0-913D-65935C1904F6	54	2021-10-19,13:56:27	2021-10-19,14:00:05	2021/10/19	14:00:05	afternoon	1200	240	1	2021-10-19,14:00:05	bear/wolve	BW1	during	Sunny	Clouds	0	bear	1	B1	non-active	unknown				32.48986053	82.36871338	E10
1C923CD9-5AFE-4EC0-913D-65935C1904F6	54	2021-10-19,13:56:27	2021-10-19,14:00:05	2021/10/19	14:00:05	afternoon	1200	240	2	2021-10-19,14:04:05	bear/wolve	BW1	during	Sunny	Clouds	<10	bear	1	B1	non-active	resting eyes open				32.48986053	82.36871338	E10
1C923CD9-5AFE-4EC0-913D-65935C1904F6	54	2021-10-19,13:56:27	2021-10-19,14:00:05	2021/10/19	14:00:05	afternoon	1200	240	3	2021-10-19,14:08:05	bear/wolve	BW1	during	Sunny	Clouds	0	bear	1	B1	non-active	unknown				32.48986053	82.36871338	E10
1C923CD9-5AFE-4EC0-913D-65935C1904F6	54	2021-10-19,13:56:27	2021-10-19,14:00:05	2021/10/19	14:00:05	afternoon	1200	240	4	2021-10-19,14:12:05	bear/wolve	BW1	during	Sunny	Clouds	0	bear	1	B1	non-active	unknown				32.48986053	82.36871338	E10
1C923CD9-5AFE-4EC0-913D-65935C1904F6	54	2021-10-19,13:56:27	2021-10-19,14:00:05	2021/10/19	14:00:05	afternoon	1200	240	5	2021-10-19,14:16:05	bear/wolve	BW1	during	Sunny	Clouds	0	bear	1	B1	non-active	unknown				32.48986053	82.36871338	E10
1C923CD9-5AFE-4EC0-913D-65935C1904F6	54	2021-10-19,13:56:27	2021-10-19,14:00:05	2021/10/19	14:00:05	afternoon	1200	240	6	2021-10-19,14:20:05	bear/wolve	BW1	during	Sunny	Clouds	0	bear	1	B1	non-active	unknown				32.48986053	82.36871338	E10
1C923CD9-5AFE-4EC0-913D-65935C1904F6	55	2021-10-20,08:41:40	2021-10-20,08:44:15	2021/10/20	08:44:15	morning	1200	240	1	2021-10-20,08:44:15	bear/wolve	BW4	during	Sunny	Cold	0	bear	1	B1	active	locomotion	ground	walking		70.19491577	34.40377426	I5
1C923CD9-5AFE-4EC0-913D-65935C1904F6	55	2021-10-20,08:41:40	2021-10-20,08:44:15	2021/10/20	08:44:15	morning	1200	240	2	2021-10-20,08:48:15	bear/wolve	BW4	during	Sunny	Cold	0	bear	1	B1	active	interaction		object interaction		75.99238586	31.03349304	I5
1C923CD9-5AFE-4EC0-913D-65935C1904F6	55	2021-10-20,08:41:40	2021-10-20,08:44:15	2021/10/20	08:44:15	morning	1200	240	3	2021-10-20,08:52:15	bear/wolve	BW4	during	Sunny	Cold	0	bear	1	B1	active	interaction		object interaction		79.60866547	27.58463287	I4
1C923CD9-5AFE-4EC0-913D-65935C1904F6	55	2021-10-20,08:41:40	2021-10-20,08:44:15	2021/10/20	08:44:15	morning	1200	240	4	2021-10-20,08:56:15	bear/wolve	BW4	during	Sunny	Cold	0	bear	1	B1	active	interaction		object interaction		79.50820923	22.59550476	I4
1C923CD9-5AFE-4EC0-913D-65935C1904F6	55	2021-10-20,08:41:40	2021-10-20,08:44:15	2021/10/20	08:44:15	morning	1200	240	5	2021-10-20,09:00:15	bear/wolve	BW4	during	Sunny	Cold	0	bear	1	B1	active	interaction		object interaction		79.50820923	22.59550476	I4
1C923CD9-5AFE-4EC0-913D-65935C1904F6	55	2021-10-20,08:41:40	2021-10-20,08:44:15	2021/10/20	08:44:15	morning	1200	240	6	2021-10-20,09:04:15	bear/wolve	BW4	during	Sunny	Cold	0	bear	0	NA	NA	NA		NA	NA	NA	NA	none
1C923CD9-5AFE-4EC0-913D-65935C1904F6	56	2021-10-20,15:08:31	2021-10-20,15:08:37	2021/10/20	15:08:37	afternoon	1200	240	1	2021-10-20,15:08:37	bear/wolve	BW4	during	Sunny	Only	<10	bear	0	NA	NA	NA		NA	NA	NA	NA	none
1C923CD9-5AFE-4EC0-913D-65935C1904F6	56	2021-10-20,15:08:31	2021-10-20,15:08:37	2021/10/20	15:08:37	afternoon	1200	240	2	2021-10-20,15:12:37	bear/wolve	BW4	during	Sunny	Only	0	bear	0	NA	NA	NA		NA	NA	NA	NA	none
1C923CD9-5AFE-4EC0-913D-65935C1904F6	56	2021-10-20,15:08:31	2021-10-20,15:08:37	2021/10/20	15:08:37	afternoon	1200	240	3	2021-10-20,15:16:37	bear/wolve	BW4	during	Sunny	Only	<10	bear	0	NA	NA	NA		NA	NA	NA	NA	none
1C923CD9-5AFE-4EC0-913D-65935C1904F6	56	2021-10-20,15:08:31	2021-10-20,15:08:37	2021/10/20	15:08:37	afternoon	1200	240	4	2021-10-20,15:20:37	bear/wolve	BW4	during	Sunny	Only	<10	bear	0	NA	NA	NA		NA	NA	NA	NA	none
1C923CD9-5AFE-4EC0-913D-65935C1904F6	56	2021-10-20,15:08:31	2021-10-20,15:08:37	2021/10/20	15:08:37	afternoon	1200	240	5	2021-10-20,15:24:37	bear/wolve	BW4	during	Sunny	Only	<10	bear	0	NA	NA	NA		NA	NA	NA	NA	none
1C923CD9-5AFE-4EC0-913D-65935C1904F6	56	2021-10-20,15:08:31	2021-10-20,15:08:37	2021/10/20	15:08:37	afternoon	1200	240	6	2021-10-20,15:28:37	bear/wolve	BW4	during	Sunny	Only	0	bear	0	NA	NA	NA		NA	NA	NA	NA	none
1C923CD9-5AFE-4EC0-913D-65935C1904F6	57	2021-10-21,10:54:55	2021-10-21,11:00:01	2021/10/21	11:00:01	midday	1200	240	1	2021-10-21,11:00:01	bear/wolve	BW3	during	Overcast	Clouds	0	bear	0	NA	NA	NA		NA	NA	NA	NA	none
1C923CD9-5AFE-4EC0-913D-65935C1904F6	57	2021-10-21,10:54:55	2021-10-21,11:00:01	2021/10/21	11:00:01	midday	1200	240	2	2021-10-21,11:04:01	bear/wolve	BW3	during	Overcast	Clouds	0	bear	0	NA	NA	NA		NA	NA	NA	NA	none
1C923CD9-5AFE-4EC0-913D-65935C1904F6	57	2021-10-21,10:54:55	2021-10-21,11:00:01	2021/10/21	11:00:01	midday	1200	240	3	2021-10-21,11:08:01	bear/wolve	BW3	during	Overcast	Clouds	0	bear	0	NA	NA	NA		NA	NA	NA	NA	none
1C923CD9-5AFE-4EC0-913D-65935C1904F6	57	2021-10-21,10:54:55	2021-10-21,11:00:01	2021/10/21	11:00:01	midday	1200	240	4	2021-10-21,11:12:01	bear/wolve	BW3	during	Overcast	Clouds	0	bear	0	NA	NA	NA		NA	NA	NA	NA	none
1C923CD9-5AFE-4EC0-913D-65935C1904F6	57	2021-10-21,10:54:55	2021-10-21,11:00:01	2021/10/21	11:00:01	midday	1200	240	5	2021-10-21,11:16:01	bear/wolve	BW3	during	Overcast	Clouds	0	bear	0	NA	NA	NA		NA	NA	NA	NA	none
1C923CD9-5AFE-4EC0-913D-65935C1904F6	57	2021-10-21,10:54:55	2021-10-21,11:00:01	2021/10/21	11:00:01	midday	1200	240	6	2021-10-21,11:20:01	bear/wolve	BW3	during	Overcast	Clouds	0	bear	0	NA	NA	NA		NA	NA	NA	NA	none
1C923CD9-5AFE-4EC0-913D-65935C1904F6	58	2021-10-21,13:52:28	2021-10-21,13:52:32	2021/10/21	13:52:32	midday	1200	240	1	2021-10-21,13:52:32	bear/wolve	BW4	during	Overcast	Rainy	0	bear	0	NA	NA	NA		NA	NA	NA	NA	none
1C923CD9-5AFE-4EC0-913D-65935C1904F6	58	2021-10-21,13:52:28	2021-10-21,13:52:32	2021/10/21	13:52:32	midday	1200	240	2	2021-10-21,13:56:32	bear/wolve	BW4	during	Overcast	Rainy	0	bear	0	NA	NA	NA		NA	NA	NA	NA	none
1C923CD9-5AFE-4EC0-913D-65935C1904F6	58	2021-10-21,13:52:28	2021-10-21,13:52:32	2021/10/21	13:52:32	midday	1200	240	3	2021-10-21,14:00:32	bear/wolve	BW4	during	Overcast	Rainy	0	bear	0	NA	NA	NA		NA	NA	NA	NA	none
1C923CD9-5AFE-4EC0-913D-65935C1904F6	58	2021-10-21,13:52:28	2021-10-21,13:52:32	2021/10/21	13:52:32	midday	1200	240	4	2021-10-21,14:04:32	bear/wolve	BW4	during	Overcast	Rainy	0	bear	0	NA	NA	NA		NA	NA	NA	NA	none
1C923CD9-5AFE-4EC0-913D-65935C1904F6	58	2021-10-21,13:52:28	2021-10-21,13:52:32	2021/10/21	13:52:32	midday	1200	240	5	2021-10-21,14:08:32	bear/wolve	BW4	during	Overcast	Rainy	0	bear	0	NA	NA	NA		NA	NA	NA	NA	none
1C923CD9-5AFE-4EC0-913D-65935C1904F6	58	2021-10-21,13:52:28	2021-10-21,13:52:32	2021/10/21	13:52:32	midday	1200	240	6	2021-10-21,14:12:32	bear/wolve	BW4	during	Overcast	Rainy	0	bear	0	NA	NA	NA		NA	NA	NA	NA	none
1C923CD9-5AFE-4EC0-913D-65935C1904F6	59	2021-10-22,08:40:40	2021-10-22,08:43:52	2021/10/22	08:43:52	morning	1200	240	1	2021-10-22,08:43:52	bear/wolve	BW4	during	Overcast	Clouds	0	bear	1	B1	active	locomotion	ground	walking		91.34807587	34.81994247	K5
1C923CD9-5AFE-4EC0-913D-65935C1904F6	59	2021-10-22,08:40:40	2021-10-22,08:43:52	2021/10/22	08:43:52	morning	1200	240	2	2021-10-22,08:47:52	bear/wolve	BW4	during	Overcast	Clouds	0	bear	2	B1	active	self maintenance				71.90554047	20.24905205	I4
1C923CD9-5AFE-4EC0-913D-65935C1904F6	59	2021-10-22,08:40:40	2021-10-22,08:43:52	2021/10/22	08:43:52	morning	1200	240	2	2021-10-22,08:47:52	bear/wolve	BW4	during	Overcast	Clouds	0	bear	2	B2	active	locomotion	ground	walking		74.98548126	28.27388763	I4
1C923CD9-5AFE-4EC0-913D-65935C1904F6	59	2021-10-22,08:40:40	2021-10-22,08:43:52	2021/10/22	08:43:52	morning	1200	240	3	2021-10-22,08:51:52	bear/wolve	BW4	during	Overcast	Clouds	0	bear	2	B1	active	interaction		object interaction		65.13165283	17.81249237	H3
1C923CD9-5AFE-4EC0-913D-65935C1904F6	59	2021-10-22,08:40:40	2021-10-22,08:43:52	2021/10/22	08:43:52	morning	1200	240	3	2021-10-22,08:51:52	bear/wolve	BW4	during	Overcast	Clouds	0	bear	2	B2	active	self maintenance				80.67126465	25.31351089	J4
1C923CD9-5AFE-4EC0-913D-65935C1904F6	59	2021-10-22,08:40:40	2021-10-22,08:43:52	2021/10/22	08:43:52	morning	1200	240	4	2021-10-22,08:55:52	bear/wolve	BW4	during	Overcast	Clouds	0	bear	2	B1	active	interaction		object interaction		65.13165283	17.81249237	H3
1C923CD9-5AFE-4EC0-913D-65935C1904F6	59	2021-10-22,08:40:40	2021-10-22,08:43:52	2021/10/22	08:43:52	morning	1200	240	4	2021-10-22,08:55:52	bear/wolve	BW4	during	Overcast	Clouds	0	bear	2	B2	active	interaction		object interaction		78.32063293	18.91865349	I3
1C923CD9-5AFE-4EC0-913D-65935C1904F6	59	2021-10-22,08:40:40	2021-10-22,08:43:52	2021/10/22	08:43:52	morning	1200	240	5	2021-10-22,08:59:52	bear/wolve	BW4	during	Overcast	Clouds	0	bear	2	B2	active	interaction		object interaction		78.32063293	18.91865349	I3
1C923CD9-5AFE-4EC0-913D-65935C1904F6	59	2021-10-22,08:40:40	2021-10-22,08:43:52	2021/10/22	08:43:52	morning	1200	240	5	2021-10-22,08:59:52	bear/wolve	BW4	during	Overcast	Clouds	0	bear	2	B1	active	self maintenance				84.64916992	21.98640442	J4
1C923CD9-5AFE-4EC0-913D-65935C1904F6	59	2021-10-22,08:40:40	2021-10-22,08:43:52	2021/10/22	08:43:52	morning	1200	240	6	2021-10-22,09:03:52	bear/wolve	BW4	during	Overcast	Clouds	0	bear	2	B2	active	self maintenance				73.5612793	20.04587364	I4
1C923CD9-5AFE-4EC0-913D-65935C1904F6	59	2021-10-22,08:40:40	2021-10-22,08:43:52	2021/10/22	08:43:52	morning	1200	240	6	2021-10-22,09:03:52	bear/wolve	BW4	during	Overcast	Clouds	0	bear	2	B1	active	locomotion	ground	walking		59.42743301	20.91252327	G4
1C923CD9-5AFE-4EC0-913D-65935C1904F6	60	2021-10-22,11:56:19	2021-10-22,12:00:10	2021/10/22	12:00:10	midday	1200	240	1	2021-10-22,12:00:10	bear/wolve	BW3	during	Overcast	Windy	0	bear	1	B1	active	locomotion	ground	walking		59.992939	43.87842941	G6
1C923CD9-5AFE-4EC0-913D-65935C1904F6	60	2021-10-22,11:56:19	2021-10-22,12:00:10	2021/10/22	12:00:10	midday	1200	240	2	2021-10-22,12:04:10	bear/wolve	BW3	during	Overcast	Windy	0	bear	1	B1	active	locomotion	ground	walking		66.65248108	58.71996307	H7
1C923CD9-5AFE-4EC0-913D-65935C1904F6	60	2021-10-22,11:56:19	2021-10-22,12:00:10	2021/10/22	12:00:10	midday	1200	240	3	2021-10-22,12:08:10	bear/wolve	BW3	during	Overcast	Windy	0	bear	0	NA	NA	NA		NA	NA	NA	NA	none
1C923CD9-5AFE-4EC0-913D-65935C1904F6	60	2021-10-22,11:56:19	2021-10-22,12:00:10	2021/10/22	12:00:10	midday	1200	240	4	2021-10-22,12:12:10	bear/wolve	BW3	during	Overcast	Windy	0	bear	0	NA	NA	NA		NA	NA	NA	NA	none
1C923CD9-5AFE-4EC0-913D-65935C1904F6	60	2021-10-22,11:56:19	2021-10-22,12:00:10	2021/10/22	12:00:10	midday	1200	240	5	2021-10-22,12:16:10	bear/wolve	BW3	during	Overcast	Windy	0	bear	0	NA	NA	NA		NA	NA	NA	NA	none
1C923CD9-5AFE-4EC0-913D-65935C1904F6	60	2021-10-22,11:56:19	2021-10-22,12:00:10	2021/10/22	12:00:10	midday	1200	240	6	2021-10-22,12:20:11	bear/wolve	BW3	during	Overcast	Windy	0	bear	0	NA	NA	NA		NA	NA	NA	NA	none
1C923CD9-5AFE-4EC0-913D-65935C1904F6	61	2021-10-22,17:43:28	2021-10-22,17:43:32	2021/10/22	17:43:32	afternoon	1200	240	1	2021-10-22,17:43:32	bear/wolve	BW1	during	Overcast	Clouds	0	bear	1	B2	non-active	resting eyes closed				30.67715645	84.58459473	E10
1C923CD9-5AFE-4EC0-913D-65935C1904F6	61	2021-10-22,17:43:28	2021-10-22,17:43:32	2021/10/22	17:43:32	afternoon	1200	240	2	2021-10-22,17:47:32	bear/wolve	BW1	during	Overcast	Clouds	0	bear	1	B2	non-active	resting eyes closed				30.67715645	84.58459473	E10
1C923CD9-5AFE-4EC0-913D-65935C1904F6	61	2021-10-22,17:43:28	2021-10-22,17:43:32	2021/10/22	17:43:32	afternoon	1200	240	3	2021-10-22,17:51:32	bear/wolve	BW1	during	Overcast	Clouds	0	bear	1	B2	non-active	resting eyes closed				30.67715645	84.58459473	E10
1C923CD9-5AFE-4EC0-913D-65935C1904F6	61	2021-10-22,17:43:28	2021-10-22,17:43:32	2021/10/22	17:43:32	afternoon	1200	240	4	2021-10-22,17:55:32	bear/wolve	BW1	during	Overcast	Clouds	0	bear	1	B2	non-active	resting eyes closed				30.67715645	84.58459473	E10
1C923CD9-5AFE-4EC0-913D-65935C1904F6	61	2021-10-22,17:43:28	2021-10-22,17:43:32	2021/10/22	17:43:32	afternoon	1200	240	5	2021-10-22,17:59:32	bear/wolve	BW1	during	Overcast	Clouds	0	bear	1	B2	non-active	resting eyes open				29.87960434	74.70391846	D9
1C923CD9-5AFE-4EC0-913D-65935C1904F6	61	2021-10-22,17:43:28	2021-10-22,17:43:32	2021/10/22	17:43:32	afternoon	1200	240	6	2021-10-22,18:03:32	bear/wolve	BW1	during	Overcast	Clouds	0	bear	1	B2	non-active	resting eyes closed				29.87960434	74.70391846	D9
1C923CD9-5AFE-4EC0-913D-65935C1904F6	62	2021-10-25,08:37:42	2021-10-25,08:40:32	2021/10/25	08:40:32	morning	1200	240	1	2021-10-25,08:40:32	bear/wolve	BW4	during	Sunny	Cold	0	bear	1	B1	active	self maintenance				59.80321503	41.74142075	G6
1C923CD9-5AFE-4EC0-913D-65935C1904F6	62	2021-10-25,08:37:42	2021-10-25,08:40:32	2021/10/25	08:40:32	morning	1200	240	2	2021-10-25,08:44:32	bear/wolve	BW4	during	Sunny	Cold	0	bear	1	B1	active	self maintenance				82.15213776	25.36394501	J4
1C923CD9-5AFE-4EC0-913D-65935C1904F6	62	2021-10-25,08:37:42	2021-10-25,08:40:32	2021/10/25	08:40:32	morning	1200	240	3	2021-10-25,08:48:32	bear/wolve	BW4	during	Sunny	Cold	0	bear	1	B1	active	interaction		object interaction		74.62162781	18.86219215	I3
1C923CD9-5AFE-4EC0-913D-65935C1904F6	62	2021-10-25,08:37:42	2021-10-25,08:40:32	2021/10/25	08:40:32	morning	1200	240	4	2021-10-25,08:52:32	bear/wolve	BW4	during	Sunny	Cold	0	bear	1	B1	active	interaction		object interaction		70.05393982	17.38077927	I3
1C923CD9-5AFE-4EC0-913D-65935C1904F6	62	2021-10-25,08:37:42	2021-10-25,08:40:32	2021/10/25	08:40:32	morning	1200	240	5	2021-10-25,08:56:32	bear/wolve	BW4	during	Sunny	Cold	0	bear	1	B1	active	interaction		object interaction		70.05393982	17.38077927	I3
1C923CD9-5AFE-4EC0-913D-65935C1904F6	62	2021-10-25,08:37:42	2021-10-25,08:40:32	2021/10/25	08:40:32	morning	1200	240	6	2021-10-25,09:00:32	bear/wolve	BW4	during	Sunny	Cold	0	bear	1	B1	active	self maintenance				69.93048859	23.75908279	H4
1C923CD9-5AFE-4EC0-913D-65935C1904F6	63	2021-10-27,08:44:34	2021-10-27,08:49:59	2021/10/27	08:49:59	morning	1200	240	1	2021-10-27,08:49:59	bear/wolve	BW4	during	Sunny	Cold	0	bear	1	B1	active	locomotion	ground	walking		64.38464355	38.44838715	H5
1C923CD9-5AFE-4EC0-913D-65935C1904F6	63	2021-10-27,08:44:34	2021-10-27,08:49:59	2021/10/27	08:49:59	morning	1200	240	2	2021-10-27,08:53:59	bear/wolve	BW4	during	Sunny	Cold	0	bear	1	B1	active	interaction		object interaction		79.48153687	23.07482529	I4
1C923CD9-5AFE-4EC0-913D-65935C1904F6	63	2021-10-27,08:44:34	2021-10-27,08:49:59	2021/10/27	08:49:59	morning	1200	240	3	2021-10-27,08:57:59	bear/wolve	BW4	during	Sunny	Cold	0	bear	1	B1	active	interaction		object interaction		79.48153687	23.07482529	I4
1C923CD9-5AFE-4EC0-913D-65935C1904F6	63	2021-10-27,08:44:34	2021-10-27,08:49:59	2021/10/27	08:49:59	morning	1200	240	4	2021-10-27,09:01:59	bear/wolve	BW4	during	Sunny	Cold	0	bear	1	B1	active	self maintenance				75.03112793	21.37319756	I4
1C923CD9-5AFE-4EC0-913D-65935C1904F6	63	2021-10-27,08:44:34	2021-10-27,08:49:59	2021/10/27	08:49:59	morning	1200	240	5	2021-10-27,09:05:59	bear/wolve	BW4	during	Sunny	Cold	0	bear	1	B1	active	interaction		object interaction		67.26472473	19.75883293	H3
1C923CD9-5AFE-4EC0-913D-65935C1904F6	63	2021-10-27,08:44:34	2021-10-27,08:49:59	2021/10/27	08:49:59	morning	1200	240	6	2021-10-27,09:10:00	bear/wolve	BW4	during	Sunny	Cold	0	bear	1	B1	active	self maintenance				68.42346954	22.19020844	H4
1C923CD9-5AFE-4EC0-913D-65935C1904F6	64	2021-10-27,11:31:22	2021-10-27,11:34:46	2021/10/27	11:34:46	midday	1200	240	1	2021-10-27,11:34:46	bear/wolve	BW4	during	Sunny	Only	0	bear	0	NA	NA	NA		NA	NA	NA	NA	none
1C923CD9-5AFE-4EC0-913D-65935C1904F6	64	2021-10-27,11:31:22	2021-10-27,11:34:46	2021/10/27	11:34:46	midday	1200	240	2	2021-10-27,11:38:46	bear/wolve	BW4	during	Sunny	Only	<10	bear	0	NA	NA	NA		NA	NA	NA	NA	none
1C923CD9-5AFE-4EC0-913D-65935C1904F6	64	2021-10-27,11:31:22	2021-10-27,11:34:46	2021/10/27	11:34:46	midday	1200	240	3	2021-10-27,11:42:46	bear/wolve	BW4	during	Sunny	Only	<10	bear	0	NA	NA	NA		NA	NA	NA	NA	none
1C923CD9-5AFE-4EC0-913D-65935C1904F6	64	2021-10-27,11:31:22	2021-10-27,11:34:46	2021/10/27	11:34:46	midday	1200	240	4	2021-10-27,11:46:46	bear/wolve	BW4	during	Sunny	Only	0	bear	0	NA	NA	NA		NA	NA	NA	NA	none
1C923CD9-5AFE-4EC0-913D-65935C1904F6	64	2021-10-27,11:31:22	2021-10-27,11:34:46	2021/10/27	11:34:46	midday	1200	240	5	2021-10-27,11:50:46	bear/wolve	BW4	during	Sunny	Only	<10	bear	0	NA	NA	NA		NA	NA	NA	NA	none
1C923CD9-5AFE-4EC0-913D-65935C1904F6	64	2021-10-27,11:31:22	2021-10-27,11:34:46	2021/10/27	11:34:46	midday	1200	240	6	2021-10-27,11:54:47	bear/wolve	BW4	during	Sunny	Only	10_20	bear	0	NA	NA	NA		NA	NA	NA	NA	none
1C923CD9-5AFE-4EC0-913D-65935C1904F6	65	2021-10-28,12:57:08	2021-10-28,13:00:03	2021/10/28	13:00:03	midday	1200	240	1	2021-10-28,13:00:03	bear/wolve	BW4	during	Sunny	Only	<10	bear	0	NA	NA	NA		NA	NA	NA	NA	none
1C923CD9-5AFE-4EC0-913D-65935C1904F6	65	2021-10-28,12:57:08	2021-10-28,13:00:03	2021/10/28	13:00:03	midday	1200	240	2	2021-10-28,13:04:03	bear/wolve	BW4	during	Sunny	Only	<10	bear	0	NA	NA	NA		NA	NA	NA	NA	none
1C923CD9-5AFE-4EC0-913D-65935C1904F6	65	2021-10-28,12:57:08	2021-10-28,13:00:03	2021/10/28	13:00:03	midday	1200	240	3	2021-10-28,13:08:03	bear/wolve	BW4	during	Sunny	Only	<10	bear	0	NA	NA	NA		NA	NA	NA	NA	none
1C923CD9-5AFE-4EC0-913D-65935C1904F6	65	2021-10-28,12:57:08	2021-10-28,13:00:03	2021/10/28	13:00:03	midday	1200	240	4	2021-10-28,13:12:03	bear/wolve	BW4	during	Sunny	Only	<10	bear	0	NA	NA	NA		NA	NA	NA	NA	none
1C923CD9-5AFE-4EC0-913D-65935C1904F6	65	2021-10-28,12:57:08	2021-10-28,13:00:03	2021/10/28	13:00:03	midday	1200	240	5	2021-10-28,13:16:03	bear/wolve	BW4	during	Sunny	Only	<10	bear	0	NA	NA	NA		NA	NA	NA	NA	none
1C923CD9-5AFE-4EC0-913D-65935C1904F6	65	2021-10-28,12:57:08	2021-10-28,13:00:03	2021/10/28	13:00:03	midday	1200	240	6	2021-10-28,13:20:03	bear/wolve	BW4	during	Sunny	Only	<10	bear	0	NA	NA	NA		NA	NA	NA	NA	none
1C923CD9-5AFE-4EC0-913D-65935C1904F6	66	2021-10-28,14:00:15	2021-10-28,14:00:18	2021/10/28	14:00:18	afternoon	1200	240	1	2021-10-28,14:00:18	bear/wolve	BW3	during	Sunny	Only	10_20	bear	1	B1	active	self maintenance				60.94844818	50.95452499	H7
1C923CD9-5AFE-4EC0-913D-65935C1904F6	66	2021-10-28,14:00:15	2021-10-28,14:00:18	2021/10/28	14:00:18	afternoon	1200	240	2	2021-10-28,14:04:18	bear/wolve	BW3	during	Sunny	Only	10_20	bear	1	B1	active	locomotion	ground	walking		64.95992279	50.33583069	H7
1C923CD9-5AFE-4EC0-913D-65935C1904F6	66	2021-10-28,14:00:15	2021-10-28,14:00:18	2021/10/28	14:00:18	afternoon	1200	240	3	2021-10-28,14:08:18	bear/wolve	BW3	during	Sunny	Only	<10	bear	1	B1	active	self maintenance				65.32691956	51.17777252	H7
1C923CD9-5AFE-4EC0-913D-65935C1904F6	66	2021-10-28,14:00:15	2021-10-28,14:00:18	2021/10/28	14:00:18	afternoon	1200	240	4	2021-10-28,14:12:18	bear/wolve	BW3	during	Sunny	Only	10_20	bear	1	B1	active	self maintenance				65.32691956	51.17777252	H7
1C923CD9-5AFE-4EC0-913D-65935C1904F6	66	2021-10-28,14:00:15	2021-10-28,14:00:18	2021/10/28	14:00:18	afternoon	1200	240	5	2021-10-28,14:16:18	bear/wolve	BW3	during	Sunny	Only	10_20	bear	1	B1	active	self maintenance				60.98101044	53.64632034	H7
1C923CD9-5AFE-4EC0-913D-65935C1904F6	66	2021-10-28,14:00:15	2021-10-28,14:00:18	2021/10/28	14:00:18	afternoon	1200	240	6	2021-10-28,14:20:19	bear/wolve	BW3	during	Sunny	Only	0	bear	1	B1	active	self maintenance				60.98101044	53.64632034	H7
1C923CD9-5AFE-4EC0-913D-65935C1904F6	67	2021-10-28,16:15:32	2021-10-28,16:15:35	2021/10/28	16:15:35	afternoon	1200	240	1	2021-10-28,16:15:35	bear/wolve	BW1	during	Sunny	Cold	0	bear	1	B2	active	other behaviours				30.37399673	68.57352448	E8
1C923CD9-5AFE-4EC0-913D-65935C1904F6	67	2021-10-28,16:15:32	2021-10-28,16:15:35	2021/10/28	16:15:35	afternoon	1200	240	2	2021-10-28,16:19:35	bear/wolve	BW1	during	Sunny	Cold	0	bear	2	B1	non-active	resting eyes closed				29.24268913	85.05715942	D10
1C923CD9-5AFE-4EC0-913D-65935C1904F6	67	2021-10-28,16:15:32	2021-10-28,16:15:35	2021/10/28	16:15:35	afternoon	1200	240	2	2021-10-28,16:19:35	bear/wolve	BW1	during	Sunny	Cold	0	bear	2	B2	non-active	resting eyes closed				23.41980362	73.48207855	D9
1C923CD9-5AFE-4EC0-913D-65935C1904F6	67	2021-10-28,16:15:32	2021-10-28,16:15:35	2021/10/28	16:15:35	afternoon	1200	240	3	2021-10-28,16:23:35	bear/wolve	BW1	during	Sunny	Cold	<10	bear	2	B2	non-active	resting eyes open				23.41980362	73.48207855	D9
1C923CD9-5AFE-4EC0-913D-65935C1904F6	67	2021-10-28,16:15:32	2021-10-28,16:15:35	2021/10/28	16:15:35	afternoon	1200	240	3	2021-10-28,16:23:35	bear/wolve	BW1	during	Sunny	Cold	<10	bear	2	B1	non-active	resting eyes closed				29.24268913	85.05715942	D10
1C923CD9-5AFE-4EC0-913D-65935C1904F6	67	2021-10-28,16:15:32	2021-10-28,16:15:35	2021/10/28	16:15:35	afternoon	1200	240	4	2021-10-28,16:27:35	bear/wolve	BW1	during	Sunny	Cold	0	bear	2	B2	non-active	resting eyes closed				23.41980362	73.48207855	D9
1C923CD9-5AFE-4EC0-913D-65935C1904F6	67	2021-10-28,16:15:32	2021-10-28,16:15:35	2021/10/28	16:15:35	afternoon	1200	240	4	2021-10-28,16:27:35	bear/wolve	BW1	during	Sunny	Cold	0	bear	2	B1	non-active	resting eyes closed				29.24268913	85.05715942	D10
1C923CD9-5AFE-4EC0-913D-65935C1904F6	67	2021-10-28,16:15:32	2021-10-28,16:15:35	2021/10/28	16:15:35	afternoon	1200	240	5	2021-10-28,16:31:35	bear/wolve	BW1	during	Sunny	Cold	0	bear	2	B2	non-active	resting eyes closed				23.41980362	73.48207855	D9
1C923CD9-5AFE-4EC0-913D-65935C1904F6	67	2021-10-28,16:15:32	2021-10-28,16:15:35	2021/10/28	16:15:35	afternoon	1200	240	5	2021-10-28,16:31:35	bear/wolve	BW1	during	Sunny	Cold	0	bear	2	B1	non-active	resting eyes closed				29.24268913	85.05715942	D10
1C923CD9-5AFE-4EC0-913D-65935C1904F6	67	2021-10-28,16:15:32	2021-10-28,16:15:35	2021/10/28	16:15:35	afternoon	1200	240	6	2021-10-28,16:35:36	bear/wolve	BW1	during	Sunny	Cold	0	bear	2	B2	non-active	resting eyes closed				23.41980362	73.48207855	D9
1C923CD9-5AFE-4EC0-913D-65935C1904F6	67	2021-10-28,16:15:32	2021-10-28,16:15:35	2021/10/28	16:15:35	afternoon	1200	240	6	2021-10-28,16:35:36	bear/wolve	BW1	during	Sunny	Cold	0	bear	2	B1	non-active	resting eyes closed				29.24268913	85.05715942	D10
1C923CD9-5AFE-4EC0-913D-65935C1904F6	68	2021-10-29,09:24:50	2021-10-29,09:24:53	2021/10/29	09:24:53	morning	1200	240	1	2021-10-29,09:24:53	bear/wolve	BW4	during	Sunny	Cold	0	bear	1	B1	active	locomotion	ground	walking		62.67191696	39.70421219	H5
1C923CD9-5AFE-4EC0-913D-65935C1904F6	68	2021-10-29,09:24:50	2021-10-29,09:24:53	2021/10/29	09:24:53	morning	1200	240	2	2021-10-29,09:28:53	bear/wolve	BW4	during	Sunny	Cold	0	bear	1	B1	active	locomotion	ground	walking		72.55062103	43.61429977	I6
1C923CD9-5AFE-4EC0-913D-65935C1904F6	68	2021-10-29,09:24:50	2021-10-29,09:24:53	2021/10/29	09:24:53	morning	1200	240	3	2021-10-29,09:32:53	bear/wolve	BW4	during	Sunny	Cold	<10	bear	0	NA	NA	NA		NA	NA	NA	NA	none
1C923CD9-5AFE-4EC0-913D-65935C1904F6	68	2021-10-29,09:24:50	2021-10-29,09:24:53	2021/10/29	09:24:53	morning	1200	240	4	2021-10-29,09:36:53	bear/wolve	BW4	during	Sunny	Cold	0	bear	0	NA	NA	NA		NA	NA	NA	NA	none
1C923CD9-5AFE-4EC0-913D-65935C1904F6	68	2021-10-29,09:24:50	2021-10-29,09:24:53	2021/10/29	09:24:53	morning	1200	240	5	2021-10-29,09:40:53	bear/wolve	BW4	during	Sunny	Cold	0	bear	0	NA	NA	NA		NA	NA	NA	NA	none
1C923CD9-5AFE-4EC0-913D-65935C1904F6	68	2021-10-29,09:24:50	2021-10-29,09:24:53	2021/10/29	09:24:53	morning	1200	240	6	2021-10-29,09:44:53	bear/wolve	BW4	during	Sunny	Cold	<10	bear	0	NA	NA	NA		NA	NA	NA	NA	none
1C923CD9-5AFE-4EC0-913D-65935C1904F6	69	2021-10-29,10:52:02	2021-10-29,10:52:05	2021/10/29	10:52:05	morning	1200	240	1	2021-10-29,10:52:05	bear/wolve	BW4	during	Sunny	Cold	0	bear	0	NA	NA	NA		NA	NA	NA	NA	none
1C923CD9-5AFE-4EC0-913D-65935C1904F6	69	2021-10-29,10:52:02	2021-10-29,10:52:05	2021/10/29	10:52:05	morning	1200	240	2	2021-10-29,10:56:05	bear/wolve	BW4	during	Sunny	Cold	0	bear	0	NA	NA	NA		NA	NA	NA	NA	none
1C923CD9-5AFE-4EC0-913D-65935C1904F6	69	2021-10-29,10:52:02	2021-10-29,10:52:05	2021/10/29	10:52:05	morning	1200	240	3	2021-10-29,11:00:05	bear/wolve	BW4	during	Sunny	Cold	<10	bear	0	NA	NA	NA		NA	NA	NA	NA	none
1C923CD9-5AFE-4EC0-913D-65935C1904F6	69	2021-10-29,10:52:02	2021-10-29,10:52:05	2021/10/29	10:52:05	morning	1200	240	4	2021-10-29,11:04:05	bear/wolve	BW4	during	Sunny	Cold	0	bear	0	NA	NA	NA		NA	NA	NA	NA	none
1C923CD9-5AFE-4EC0-913D-65935C1904F6	69	2021-10-29,10:52:02	2021-10-29,10:52:05	2021/10/29	10:52:05	morning	1200	240	5	2021-10-29,11:08:05	bear/wolve	BW4	during	Sunny	Cold	0	bear	0	NA	NA	NA		NA	NA	NA	NA	none
1C923CD9-5AFE-4EC0-913D-65935C1904F6	69	2021-10-29,10:52:02	2021-10-29,10:52:05	2021/10/29	10:52:05	morning	1200	240	6	2021-10-29,11:12:06	bear/wolve	BW4	during	Sunny	Cold	0	bear	0	NA	NA	NA		NA	NA	NA	NA	none
1C923CD9-5AFE-4EC0-913D-65935C1904F6	70	2021-10-29,13:13:41	2021-10-29,13:13:45	2021/10/29	13:13:45	midday	1200	240	1	2021-10-29,13:13:45	bear/wolve	BW3	during	Sunny	Only	<10	bear	0	NA	NA	NA		NA	NA	NA	NA	none
1C923CD9-5AFE-4EC0-913D-65935C1904F6	70	2021-10-29,13:13:41	2021-10-29,13:13:45	2021/10/29	13:13:45	midday	1200	240	2	2021-10-29,13:17:45	bear/wolve	BW3	during	Sunny	Only	0	bear	0	NA	NA	NA		NA	NA	NA	NA	none
1C923CD9-5AFE-4EC0-913D-65935C1904F6	70	2021-10-29,13:13:41	2021-10-29,13:13:45	2021/10/29	13:13:45	midday	1200	240	3	2021-10-29,13:21:45	bear/wolve	BW3	during	Sunny	Only	0	bear	0	NA	NA	NA		NA	NA	NA	NA	none
1C923CD9-5AFE-4EC0-913D-65935C1904F6	70	2021-10-29,13:13:41	2021-10-29,13:13:45	2021/10/29	13:13:45	midday	1200	240	4	2021-10-29,13:25:45	bear/wolve	BW3	during	Sunny	Only	<10	bear	0	NA	NA	NA		NA	NA	NA	NA	none
1C923CD9-5AFE-4EC0-913D-65935C1904F6	70	2021-10-29,13:13:41	2021-10-29,13:13:45	2021/10/29	13:13:45	midday	1200	240	5	2021-10-29,13:29:45	bear/wolve	BW3	during	Sunny	Only	0	bear	0	NA	NA	NA		NA	NA	NA	NA	none
1C923CD9-5AFE-4EC0-913D-65935C1904F6	70	2021-10-29,13:13:41	2021-10-29,13:13:45	2021/10/29	13:13:45	midday	1200	240	6	2021-10-29,13:33:46	bear/wolve	BW3	during	Sunny	Only	10_20	bear	1	B1	active	vigilance				72.97962189	56.27971268	I7
1C923CD9-5AFE-4EC0-913D-65935C1904F6	71	2021-10-29,14:03:58	2021-10-29,14:04:02	2021/10/29	14:04:02	afternoon	1200	240	1	2021-10-29,14:04:02	bear/wolve	BW1	during	Sunny	Only	<10	bear	1	B1	non-active	resting eyes open				10.00666046	72.14102173	C9
1C923CD9-5AFE-4EC0-913D-65935C1904F6	71	2021-10-29,14:03:58	2021-10-29,14:04:02	2021/10/29	14:04:02	afternoon	1200	240	2	2021-10-29,14:08:02	bear/wolve	BW1	during	Sunny	Only	0	bear	1	B1	active	locomotion	ground	walking		26.53805542	69.15804291	D8
1C923CD9-5AFE-4EC0-913D-65935C1904F6	71	2021-10-29,14:03:58	2021-10-29,14:04:02	2021/10/29	14:04:02	afternoon	1200	240	3	2021-10-29,14:12:02	bear/wolve	BW1	during	Sunny	Only	<10	bear	1	B1	active	other behaviours				21.18654633	71.38784027	D9
1C923CD9-5AFE-4EC0-913D-65935C1904F6	71	2021-10-29,14:03:58	2021-10-29,14:04:02	2021/10/29	14:04:02	afternoon	1200	240	4	2021-10-29,14:16:02	bear/wolve	BW1	during	Sunny	Only	<10	bear	1	B1	active	locomotion	ground	walking		30.51873016	75.50131989	E9
1C923CD9-5AFE-4EC0-913D-65935C1904F6	71	2021-10-29,14:03:58	2021-10-29,14:04:02	2021/10/29	14:04:02	afternoon	1200	240	5	2021-10-29,14:20:02	bear/wolve	BW1	during	Sunny	Only	<10	bear	1	B1	non-active	resting eyes open				47.68743134	99.82997894	F11
1C923CD9-5AFE-4EC0-913D-65935C1904F6	71	2021-10-29,14:03:58	2021-10-29,14:04:02	2021/10/29	14:04:02	afternoon	1200	240	6	2021-10-29,14:24:03	bear/wolve	BW1	during	Sunny	Only	0	bear	1	B1	non-active	resting eyes open				47.68743134	99.82997894	F11
1C923CD9-5AFE-4EC0-913D-65935C1904F6	72	2021-11-03,09:34:20	2021-11-03,09:35:22	2021/11/03	09:35:22	morning	1200	240	1	2021-11-03,09:35:22	bear/wolve	BW4	during	Overcast	Rainy	0	bear	1	B1	active	interaction		object interaction		74.36090851	18.98945808	I3
1C923CD9-5AFE-4EC0-913D-65935C1904F6	72	2021-11-03,09:34:20	2021-11-03,09:35:22	2021/11/03	09:35:22	morning	1200	240	2	2021-11-03,09:39:22	bear/wolve	BW4	during	Overcast	Rainy	0	bear	1	B1	active	interaction		object interaction		74.36090851	18.98945808	I3
1C923CD9-5AFE-4EC0-913D-65935C1904F6	72	2021-11-03,09:34:20	2021-11-03,09:35:22	2021/11/03	09:35:22	morning	1200	240	3	2021-11-03,09:43:22	bear/wolve	BW4	during	Overcast	Rainy	0	bear	1	B1	active	interaction		object interaction		70.35056305	26.04996872	I4
1C923CD9-5AFE-4EC0-913D-65935C1904F6	72	2021-11-03,09:34:20	2021-11-03,09:35:22	2021/11/03	09:35:22	morning	1200	240	4	2021-11-03,09:47:22	bear/wolve	BW4	during	Overcast	Rainy	0	bear	1	B1	active	interaction		object interaction		70.35056305	26.04996872	I4
1C923CD9-5AFE-4EC0-913D-65935C1904F6	72	2021-11-03,09:34:20	2021-11-03,09:35:22	2021/11/03	09:35:22	morning	1200	240	5	2021-11-03,09:51:22	bear/wolve	BW4	during	Overcast	Rainy	0	bear	1	B1	active	interaction		object interaction		70.35056305	26.04996872	I4
1C923CD9-5AFE-4EC0-913D-65935C1904F6	72	2021-11-03,09:34:20	2021-11-03,09:35:22	2021/11/03	09:35:22	morning	1200	240	6	2021-11-03,09:55:23	bear/wolve	BW4	during	Overcast	Rainy	0	bear	1	B1	active	self maintenance				78.14595795	20.32822418	I4
1C923CD9-5AFE-4EC0-913D-65935C1904F6	73	2021-11-03,13:36:01	2021-11-03,13:36:12	2021/11/03	13:36:12	midday	1200	240	1	2021-11-03,13:36:12	bear/wolve	BW1	during	Overcast	Only	10_20	bear	1	B1	active	locomotion	ground	walking		40.92344284	71.4633255	F9
1C923CD9-5AFE-4EC0-913D-65935C1904F6	73	2021-11-03,13:36:01	2021-11-03,13:36:12	2021/11/03	13:36:12	midday	1200	240	2	2021-11-03,13:40:12	bear/wolve	BW1	during	Overcast	Only	0	bear	0	NA	NA	NA		NA	NA	NA	NA	none
1C923CD9-5AFE-4EC0-913D-65935C1904F6	73	2021-11-03,13:36:01	2021-11-03,13:36:12	2021/11/03	13:36:12	midday	1200	240	3	2021-11-03,13:44:12	bear/wolve	BW1	during	Overcast	Only	0	bear	0	NA	NA	NA		NA	NA	NA	NA	none
1C923CD9-5AFE-4EC0-913D-65935C1904F6	73	2021-11-03,13:36:01	2021-11-03,13:36:12	2021/11/03	13:36:12	midday	1200	240	4	2021-11-03,13:48:12	bear/wolve	BW1	during	Overcast	Only	<10	bear	1	B1	active	locomotion	ground	walking		36.37946701	71.81832123	E9
1C923CD9-5AFE-4EC0-913D-65935C1904F6	73	2021-11-03,13:36:01	2021-11-03,13:36:12	2021/11/03	13:36:12	midday	1200	240	5	2021-11-03,13:52:12	bear/wolve	BW1	during	Overcast	Only	0	bear	1	B1	unknown					11.37465096	73.59017181	C9
1C923CD9-5AFE-4EC0-913D-65935C1904F6	73	2021-11-03,13:36:01	2021-11-03,13:36:12	2021/11/03	13:36:12	midday	1200	240	6	2021-11-03,13:56:12	bear/wolve	BW1	during	Overcast	Only	0	bear	1	B1	active	locomotion	ground	walking		11.37465096	73.59017181	C9
1C923CD9-5AFE-4EC0-913D-65935C1904F6	74	2021-11-05,10:00:12	2021-11-05,10:00:16	2021/11/05	10:00:16	morning	1200	240	1	2021-11-05,10:00:16	bear/wolve	BW4	during	Sunny	Only	0	bear	1	B1	active	locomotion	ground	walking		62.61439514	39.03301239	H5
1C923CD9-5AFE-4EC0-913D-65935C1904F6	74	2021-11-05,10:00:12	2021-11-05,10:00:16	2021/11/05	10:00:16	morning	1200	240	2	2021-11-05,10:04:16	bear/wolve	BW4	during	Sunny	Only	0	bear	1	B1	active	self maintenance				75.94070435	9.872696877	I2
1C923CD9-5AFE-4EC0-913D-65935C1904F6	74	2021-11-05,10:00:12	2021-11-05,10:00:16	2021/11/05	10:00:16	morning	1200	240	3	2021-11-05,10:08:16	bear/wolve	BW4	during	Sunny	Only	0	bear	1	B1	active	interaction		object interaction		80.54005432	37.84926987	J5
1C923CD9-5AFE-4EC0-913D-65935C1904F6	74	2021-11-05,10:00:12	2021-11-05,10:00:16	2021/11/05	10:00:16	morning	1200	240	4	2021-11-05,10:12:16	bear/wolve	BW4	during	Sunny	Only	0	bear	1	B1	active	interaction		object interaction		80.54005432	37.84926987	J5
1C923CD9-5AFE-4EC0-913D-65935C1904F6	74	2021-11-05,10:00:12	2021-11-05,10:00:16	2021/11/05	10:00:16	morning	1200	240	5	2021-11-05,10:16:16	bear/wolve	BW4	during	Sunny	Only	0	bear	1	B1	active	interaction		object interaction		84.83838654	41.51678085	J6
1C923CD9-5AFE-4EC0-913D-65935C1904F6	74	2021-11-05,10:00:12	2021-11-05,10:00:16	2021/11/05	10:00:16	morning	1200	240	6	2021-11-05,10:20:16	bear/wolve	BW4	during	Sunny	Only	0	bear	0	NA	NA	NA		NA	NA	NA	NA	none
1C923CD9-5AFE-4EC0-913D-65935C1904F6	75	2021-11-05,13:00:56	2021-11-05,13:01:51	2021/11/05	13:01:51	midday	1200	240	1	2021-11-05,13:01:51	bear/wolve	BW4	during	Overcast	Clouds	0	bear	0	NA	NA	NA		NA	NA	NA	NA	none
1C923CD9-5AFE-4EC0-913D-65935C1904F6	75	2021-11-05,13:00:56	2021-11-05,13:01:51	2021/11/05	13:01:51	midday	1200	240	2	2021-11-05,13:05:51	bear/wolve	BW4	during	Overcast	Clouds	0	bear	0	NA	NA	NA		NA	NA	NA	NA	none
1C923CD9-5AFE-4EC0-913D-65935C1904F6	75	2021-11-05,13:00:56	2021-11-05,13:01:51	2021/11/05	13:01:51	midday	1200	240	3	2021-11-05,13:09:51	bear/wolve	BW4	during	Overcast	Clouds	0	bear	0	NA	NA	NA		NA	NA	NA	NA	none
1C923CD9-5AFE-4EC0-913D-65935C1904F6	75	2021-11-05,13:00:56	2021-11-05,13:01:51	2021/11/05	13:01:51	midday	1200	240	4	2021-11-05,13:13:51	bear/wolve	BW4	during	Overcast	Clouds	0	bear	0	NA	NA	NA		NA	NA	NA	NA	none
1C923CD9-5AFE-4EC0-913D-65935C1904F6	75	2021-11-05,13:00:56	2021-11-05,13:01:51	2021/11/05	13:01:51	midday	1200	240	5	2021-11-05,13:17:51	bear/wolve	BW4	during	Overcast	Clouds	0	bear	0	NA	NA	NA		NA	NA	NA	NA	none
1C923CD9-5AFE-4EC0-913D-65935C1904F6	75	2021-11-05,13:00:56	2021-11-05,13:01:51	2021/11/05	13:01:51	midday	1200	240	6	2021-11-05,13:21:52	bear/wolve	BW4	during	Overcast	Clouds	0	bear	0	NA	NA	NA		NA	NA	NA	NA	none
1C923CD9-5AFE-4EC0-913D-65935C1904F6	76	2021-11-10,08:11:41	2021-11-10,08:11:52	2021/11/10	08:11:52	morning	1200	240	1	2021-11-10,08:11:52	bear/wolve	BW1	post	Clear	Cold	0	bear	1	B1	active	locomotion	ground	walking		33.049366	69.25737762	E8
1C923CD9-5AFE-4EC0-913D-65935C1904F6	76	2021-11-10,08:11:41	2021-11-10,08:11:52	2021/11/10	08:11:52	morning	1200	240	2	2021-11-10,08:15:52	bear/wolve	BW1	post	Clear	Cold	0	bear	0	B1	non-active	resting eyes open				45.32263565	108.6909714	F12
1C923CD9-5AFE-4EC0-913D-65935C1904F6	76	2021-11-10,08:11:41	2021-11-10,08:11:52	2021/11/10	08:11:52	morning	1200	240	3	2021-11-10,08:19:52	bear/wolve	BW1	post	Clear	Cold	0	bear	0	B1	unknown					45.32263565	108.6909714	F12
1C923CD9-5AFE-4EC0-913D-65935C1904F6	76	2021-11-10,08:11:41	2021-11-10,08:11:52	2021/11/10	08:11:52	morning	1200	240	4	2021-11-10,08:23:52	bear/wolve	BW1	post	Clear	Cold	0	bear	0	B1						45.32263565	108.6909714	F12
1C923CD9-5AFE-4EC0-913D-65935C1904F6	76	2021-11-10,08:11:41	2021-11-10,08:11:52	2021/11/10	08:11:52	morning	1200	240	5	2021-11-10,08:27:52	bear/wolve	BW1	post	Clear	Cold	0	bear	0	B1	unknown					45.32263565	108.6909714	F12
1C923CD9-5AFE-4EC0-913D-65935C1904F6	76	2021-11-10,08:11:41	2021-11-10,08:11:52	2021/11/10	08:11:52	morning	1200	240	6	2021-11-10,08:31:52	bear/wolve	BW1	post	Clear	Cold	0	bear	0	B1	unknown					45.32263565	108.6909714	F12
1C923CD9-5AFE-4EC0-913D-65935C1904F6	77	2021-11-10,09:07:40	2021-11-10,09:07:56	2021/11/10	09:07:56	morning	1200	240	1	2021-11-10,09:07:56	bear/wolve	BW3	post	Clear	Cold	0	bear	0	NA	NA	NA		NA	NA	NA	NA	none
1C923CD9-5AFE-4EC0-913D-65935C1904F6	77	2021-11-10,09:07:40	2021-11-10,09:07:56	2021/11/10	09:07:56	morning	1200	240	2	2021-11-10,09:11:56	bear/wolve	BW3	post	Clear	Cold	0	bear	0	NA	NA	NA		NA	NA	NA	NA	none
1C923CD9-5AFE-4EC0-913D-65935C1904F6	77	2021-11-10,09:07:40	2021-11-10,09:07:56	2021/11/10	09:07:56	morning	1200	240	3	2021-11-10,09:15:56	bear/wolve	BW3	post	Clear	Cold	0	bear	0	NA	NA	NA		NA	NA	NA	NA	none
1C923CD9-5AFE-4EC0-913D-65935C1904F6	77	2021-11-10,09:07:40	2021-11-10,09:07:56	2021/11/10	09:07:56	morning	1200	240	4	2021-11-10,09:19:56	bear/wolve	BW3	post	Clear	Cold	0	bear	0	NA	NA	NA		NA	NA	NA	NA	none
1C923CD9-5AFE-4EC0-913D-65935C1904F6	77	2021-11-10,09:07:40	2021-11-10,09:07:56	2021/11/10	09:07:56	morning	1200	240	5	2021-11-10,09:23:56	bear/wolve	BW3	post	Clear	Cold	0	bear	0	NA	NA	NA		NA	NA	NA	NA	none
1C923CD9-5AFE-4EC0-913D-65935C1904F6	77	2021-11-10,09:07:40	2021-11-10,09:07:56	2021/11/10	09:07:56	morning	1200	240	6	2021-11-10,09:27:56	bear/wolve	BW3	post	Clear	Cold	0	bear	0	NA	NA	NA		NA	NA	NA	NA	none
1C923CD9-5AFE-4EC0-913D-65935C1904F6	78	2021-11-11,08:59:20	2021-11-11,08:59:25	2021/11/11	08:59:25	morning	1200	240	1	2021-11-11,08:59:25	bear/wolve	BW4	post	Overcast	Cold	0	bear	0	NA	NA	NA		NA	NA	NA	NA	none
1C923CD9-5AFE-4EC0-913D-65935C1904F6	78	2021-11-11,08:59:20	2021-11-11,08:59:25	2021/11/11	08:59:25	morning	1200	240	2	2021-11-11,09:03:25	bear/wolve	BW4	post	Overcast	Cold	0	bear	0	NA	NA	NA		NA	NA	NA	NA	none
1C923CD9-5AFE-4EC0-913D-65935C1904F6	78	2021-11-11,08:59:20	2021-11-11,08:59:25	2021/11/11	08:59:25	morning	1200	240	3	2021-11-11,09:07:25	bear/wolve	BW4	post	Overcast	Cold	0	bear	0	NA	NA	NA		NA	NA	NA	NA	none
1C923CD9-5AFE-4EC0-913D-65935C1904F6	78	2021-11-11,08:59:20	2021-11-11,08:59:25	2021/11/11	08:59:25	morning	1200	240	4	2021-11-11,09:11:25	bear/wolve	BW4	post	Overcast	Cold	0	bear	0	NA	NA	NA	NA	NA		NA	NA	none
1C923CD9-5AFE-4EC0-913D-65935C1904F6	78	2021-11-11,08:59:20	2021-11-11,08:59:25	2021/11/11	08:59:25	morning	1200	240	5	2021-11-11,09:15:25	bear/wolve	BW4	post	Overcast	Cold	0	bear	0	NA	NA	NA	NA	NA		NA	NA	none
1C923CD9-5AFE-4EC0-913D-65935C1904F6	78	2021-11-11,08:59:20	2021-11-11,08:59:25	2021/11/11	08:59:25	morning	1200	240	6	2021-11-11,09:19:25	bear/wolve	BW4	post	Overcast	Cold	0	bear	0	NA	NA	NA	NA	NA		NA	NA	none
1C923CD9-5AFE-4EC0-913D-65935C1904F6	79	2021-11-11,10:27:24	2021-11-11,10:28:38	2021/11/11	10:28:38	morning	1200	240	1	2021-11-11,10:28:38	bear/wolve	BW1	post	Overcast	Cold	0	bear	1	B1	active	locomotion	ground	walking		51.79037094	95.45365906	G11
1C923CD9-5AFE-4EC0-913D-65935C1904F6	79	2021-11-11,10:27:24	2021-11-11,10:28:38	2021/11/11	10:28:38	morning	1200	240	2	2021-11-11,10:32:38	bear/wolve	BW1	post	Overcast	Cold	<10	bear	2	B1	active	locomotion	ground	walking		48.18029404	108.9466171	F12
1C923CD9-5AFE-4EC0-913D-65935C1904F6	79	2021-11-11,10:27:24	2021-11-11,10:28:38	2021/11/11	10:28:38	morning	1200	240	2	2021-11-11,10:32:38	bear/wolve	BW1	post	Overcast	Cold	<10	bear	2	B2	active	locomotion	ground	walking		50.9833107	108.0484085	G12
1C923CD9-5AFE-4EC0-913D-65935C1904F6	79	2021-11-11,10:27:24	2021-11-11,10:28:38	2021/11/11	10:28:38	morning	1200	240	3	2021-11-11,10:36:38	bear/wolve	BW1	post	Overcast	Cold	0	bear	0	B2	unknown					49.71727753	107.9461441	F12
1C923CD9-5AFE-4EC0-913D-65935C1904F6	79	2021-11-11,10:27:24	2021-11-11,10:28:38	2021/11/11	10:28:38	morning	1200	240	3	2021-11-11,10:36:38	bear/wolve	BW1	post	Overcast	Cold	0	bear	0	B1	unknown					47.65998459	109.0223618	F12
1C923CD9-5AFE-4EC0-913D-65935C1904F6	79	2021-11-11,10:27:24	2021-11-11,10:28:38	2021/11/11	10:28:38	morning	1200	240	4	2021-11-11,10:40:38	bear/wolve	BW1	post	Overcast	Cold	0	bear	0	B1	unknown					47.72187424	109.2244797	F12
1C923CD9-5AFE-4EC0-913D-65935C1904F6	79	2021-11-11,10:27:24	2021-11-11,10:28:38	2021/11/11	10:28:38	morning	1200	240	4	2021-11-11,10:40:38	bear/wolve	BW1	post	Overcast	Cold	0	bear	0	B2	unknown					49.09634781	108.3049393	F12
1C923CD9-5AFE-4EC0-913D-65935C1904F6	79	2021-11-11,10:27:24	2021-11-11,10:28:38	2021/11/11	10:28:38	morning	1200	240	5	2021-11-11,10:44:38	bear/wolve	BW1	post	Overcast	Cold	0	bear	0	B1	unknown					47.55456161	109.0431061	F12
1C923CD9-5AFE-4EC0-913D-65935C1904F6	79	2021-11-11,10:27:24	2021-11-11,10:28:38	2021/11/11	10:28:38	morning	1200	240	5	2021-11-11,10:44:38	bear/wolve	BW1	post	Overcast	Cold	0	bear	0	B2	unknown					49.83188629	108.2215424	F12
1C923CD9-5AFE-4EC0-913D-65935C1904F6	79	2021-11-11,10:27:24	2021-11-11,10:28:38	2021/11/11	10:28:38	morning	1200	240	6	2021-11-11,10:48:39	bear/wolve	BW1	post	Overcast	Cold	0	bear	1	B1	active	self maintenance				48.42918015	107.3212891	F12
1C923CD9-5AFE-4EC0-913D-65935C1904F6	79	2021-11-11,10:27:24	2021-11-11,10:28:38	2021/11/11	10:28:38	morning	1200	240	6	2021-11-11,10:48:39	bear/wolve	BW1	post	Overcast	Cold	0	bear	1	B2	unknown					48.83309174	110.1948395	F13
1C923CD9-5AFE-4EC0-913D-65935C1904F6	80	2021-11-11,12:00:21	2021-11-11,12:00:24	2021/11/11	12:00:24	midday	1200	240	1	2021-11-11,12:00:24	bear/wolve	BW3	post	Overcast	Only	0	bear	0	NA	NA	NA	NA	NA		NA	NA	none
1C923CD9-5AFE-4EC0-913D-65935C1904F6	80	2021-11-11,12:00:21	2021-11-11,12:00:24	2021/11/11	12:00:24	midday	1200	240	2	2021-11-11,12:04:24	bear/wolve	BW3	post	Overcast	Only	<10	bear	0	NA	NA	NA	NA	NA		NA	NA	none
1C923CD9-5AFE-4EC0-913D-65935C1904F6	80	2021-11-11,12:00:21	2021-11-11,12:00:24	2021/11/11	12:00:24	midday	1200	240	3	2021-11-11,12:08:24	bear/wolve	BW3	post	Overcast	Only	0	bear	0	NA	NA	NA	NA	NA		NA	NA	none
1C923CD9-5AFE-4EC0-913D-65935C1904F6	80	2021-11-11,12:00:21	2021-11-11,12:00:24	2021/11/11	12:00:24	midday	1200	240	4	2021-11-11,12:12:24	bear/wolve	BW3	post	Overcast	Only	0	bear	0	NA	NA	NA	NA	NA		NA	NA	none
1C923CD9-5AFE-4EC0-913D-65935C1904F6	80	2021-11-11,12:00:21	2021-11-11,12:00:24	2021/11/11	12:00:24	midday	1200	240	5	2021-11-11,12:16:24	bear/wolve	BW3	post	Overcast	Only	0	bear	0	NA	NA	NA	NA	NA		NA	NA	none
1C923CD9-5AFE-4EC0-913D-65935C1904F6	80	2021-11-11,12:00:21	2021-11-11,12:00:24	2021/11/11	12:00:24	midday	1200	240	6	2021-11-11,12:20:24	bear/wolve	BW3	post	Overcast	Only	0	bear	0	NA	NA	NA	NA	NA		NA	NA	none
1C923CD9-5AFE-4EC0-913D-65935C1904F6	81	2021-11-11,13:10:21	2021-11-11,13:10:26	2021/11/11	13:10:26	midday	1200	240	1	2021-11-11,13:10:26	bear/wolve	BW4	post	Sunny	Cold	0	bear	0	NA	NA	NA	NA	NA		NA	NA	none
1C923CD9-5AFE-4EC0-913D-65935C1904F6	81	2021-11-11,13:10:21	2021-11-11,13:10:26	2021/11/11	13:10:26	midday	1200	240	2	2021-11-11,13:14:26	bear/wolve	BW4	post	Sunny	Cold	0	bear	0	NA	NA	NA	NA	NA		NA	NA	none
1C923CD9-5AFE-4EC0-913D-65935C1904F6	81	2021-11-11,13:10:21	2021-11-11,13:10:26	2021/11/11	13:10:26	midday	1200	240	3	2021-11-11,13:18:26	bear/wolve	BW4	post	Sunny	Cold	0	bear	0	NA	NA	NA	NA	NA		NA	NA	none
1C923CD9-5AFE-4EC0-913D-65935C1904F6	81	2021-11-11,13:10:21	2021-11-11,13:10:26	2021/11/11	13:10:26	midday	1200	240	4	2021-11-11,13:22:26	bear/wolve	BW4	post	Sunny	Cold	0	bear	0	NA	NA	NA	NA	NA		NA	NA	none
1C923CD9-5AFE-4EC0-913D-65935C1904F6	81	2021-11-11,13:10:21	2021-11-11,13:10:26	2021/11/11	13:10:26	midday	1200	240	5	2021-11-11,13:26:26	bear/wolve	BW4	post	Sunny	Cold	0	bear	0	NA	NA	NA	NA	NA		NA	NA	none
1C923CD9-5AFE-4EC0-913D-65935C1904F6	81	2021-11-11,13:10:21	2021-11-11,13:10:26	2021/11/11	13:10:26	midday	1200	240	6	2021-11-11,13:30:26	bear/wolve	BW4	post	Sunny	Cold	0	bear	0	NA	NA	NA	NA	NA		NA	NA	none
1C923CD9-5AFE-4EC0-913D-65935C1904F6	82	2021-11-12,08:14:48	2021-11-12,08:14:53	2021/11/12	08:14:53	morning	1200	240	1	2021-11-12,08:14:53	bear/wolve	BW1	post	Overcast	Cold	0	bear	1	B1	unknown					49.56812286	108.2243347	F12
1C923CD9-5AFE-4EC0-913D-65935C1904F6	82	2021-11-12,08:14:48	2021-11-12,08:14:53	2021/11/12	08:14:53	morning	1200	240	2	2021-11-12,08:18:53	bear/wolve	BW1	post	Overcast	Cold	0	bear	0	NA	NA	NA	NA	NA		NA	NA	none
1C923CD9-5AFE-4EC0-913D-65935C1904F6	82	2021-11-12,08:14:48	2021-11-12,08:14:53	2021/11/12	08:14:53	morning	1200	240	3	2021-11-12,08:22:53	bear/wolve	BW1	post	Overcast	Cold	0	bear	0	NA	NA	NA	NA	NA		NA	NA	none
1C923CD9-5AFE-4EC0-913D-65935C1904F6	82	2021-11-12,08:14:48	2021-11-12,08:14:53	2021/11/12	08:14:53	morning	1200	240	4	2021-11-12,08:26:53	bear/wolve	BW1	post	Overcast	Cold	0	bear	0	NA	NA	NA	NA	NA		NA	NA	none
1C923CD9-5AFE-4EC0-913D-65935C1904F6	82	2021-11-12,08:14:48	2021-11-12,08:14:53	2021/11/12	08:14:53	morning	1200	240	5	2021-11-12,08:30:53	bear/wolve	BW1	post	Overcast	Cold	0	bear	0	NA	NA	NA	NA	NA		NA	NA	none
1C923CD9-5AFE-4EC0-913D-65935C1904F6	82	2021-11-12,08:14:48	2021-11-12,08:14:53	2021/11/12	08:14:53	morning	1200	240	6	2021-11-12,08:34:53	bear/wolve	BW1	post	Overcast	Cold	0	bear	0	NA	NA	NA	NA	NA		NA	NA	none
1C923CD9-5AFE-4EC0-913D-65935C1904F6	83	2021-11-12,10:08:28	2021-11-12,10:09:51	2021/11/12	10:09:51	morning	1200	240	1	2021-11-12,10:09:51	bear/wolve	BW3	post	Overcast	Cold	0	bear	0	NA	NA	NA	NA	NA		NA	NA	none
1C923CD9-5AFE-4EC0-913D-65935C1904F6	83	2021-11-12,10:08:28	2021-11-12,10:09:51	2021/11/12	10:09:51	morning	1200	240	2	2021-11-12,10:13:51	bear/wolve	BW3	post	Overcast	Cold	<10	bear	0	NA	NA	NA	NA	NA		NA	NA	none
1C923CD9-5AFE-4EC0-913D-65935C1904F6	83	2021-11-12,10:08:28	2021-11-12,10:09:51	2021/11/12	10:09:51	morning	1200	240	3	2021-11-12,10:17:51	bear/wolve	BW3	post	Overcast	Cold	0	bear	0	NA	NA	NA	NA	NA		NA	NA	none
1C923CD9-5AFE-4EC0-913D-65935C1904F6	83	2021-11-12,10:08:28	2021-11-12,10:09:51	2021/11/12	10:09:51	morning	1200	240	4	2021-11-12,10:21:51	bear/wolve	BW3	post	Overcast	Cold	0	bear	0	NA	NA	NA	NA	NA		NA	NA	none
1C923CD9-5AFE-4EC0-913D-65935C1904F6	83	2021-11-12,10:08:28	2021-11-12,10:09:51	2021/11/12	10:09:51	morning	1200	240	5	2021-11-12,10:25:51	bear/wolve	BW3	post	Overcast	Cold	0	bear	0	NA	NA	NA	NA	NA		NA	NA	none
1C923CD9-5AFE-4EC0-913D-65935C1904F6	83	2021-11-12,10:08:28	2021-11-12,10:09:51	2021/11/12	10:09:51	morning	1200	240	6	2021-11-12,10:29:51	bear/wolve	BW3	post	Overcast	Cold	0	bear	0	NA	NA	NA	NA	NA		NA	NA	none
1C923CD9-5AFE-4EC0-913D-65935C1904F6	84	2021-11-12,12:01:00	2021-11-12,12:01:03	2021/11/12	12:01:03	midday	1200	240	1	2021-11-12,12:01:03	bear/wolve	BW4	post	Overcast	Only	0	bear	0	NA	NA	NA	NA	NA		NA	NA	none
1C923CD9-5AFE-4EC0-913D-65935C1904F6	84	2021-11-12,12:01:00	2021-11-12,12:01:03	2021/11/12	12:01:03	midday	1200	240	2	2021-11-12,12:05:03	bear/wolve	BW4	post	Overcast	Only	0	bear	0	NA	NA	NA	NA	NA		NA	NA	none
1C923CD9-5AFE-4EC0-913D-65935C1904F6	84	2021-11-12,12:01:00	2021-11-12,12:01:03	2021/11/12	12:01:03	midday	1200	240	3	2021-11-12,12:09:03	bear/wolve	BW4	post	Overcast	Only	0	bear	0	NA	NA	NA	NA	NA		NA	NA	none
1C923CD9-5AFE-4EC0-913D-65935C1904F6	84	2021-11-12,12:01:00	2021-11-12,12:01:03	2021/11/12	12:01:03	midday	1200	240	4	2021-11-12,12:13:03	bear/wolve	BW4	post	Overcast	Only	0	bear	0	NA	NA	NA	NA	NA		NA	NA	none
1C923CD9-5AFE-4EC0-913D-65935C1904F6	84	2021-11-12,12:01:00	2021-11-12,12:01:03	2021/11/12	12:01:03	midday	1200	240	5	2021-11-12,12:17:03	bear/wolve	BW4	post	Overcast	Only	0	bear	0	NA	NA	NA	NA	NA		NA	NA	none
1C923CD9-5AFE-4EC0-913D-65935C1904F6	84	2021-11-12,12:01:00	2021-11-12,12:01:03	2021/11/12	12:01:03	midday	1200	240	6	2021-11-12,12:21:03	bear/wolve	BW4	post	Overcast	Only	0	bear	0	NA	NA	NA	NA	NA		NA	NA	none
1C923CD9-5AFE-4EC0-913D-65935C1904F6	85	2021-11-12,13:28:37	2021-11-12,13:28:43	2021/11/12	13:28:43	midday	1200	240	1	2021-11-12,13:28:43	bear/wolve	BW1	post	Overcast	Cold	0	bear	0	NA	NA	NA	NA	NA		NA	NA	none
1C923CD9-5AFE-4EC0-913D-65935C1904F6	85	2021-11-12,13:28:37	2021-11-12,13:28:43	2021/11/12	13:28:43	midday	1200	240	2	2021-11-12,13:32:43	bear/wolve	BW1	post	Overcast	Cold	0	bear	0	NA	NA	NA	NA	NA		NA	NA	none
1C923CD9-5AFE-4EC0-913D-65935C1904F6	85	2021-11-12,13:28:37	2021-11-12,13:28:43	2021/11/12	13:28:43	midday	1200	240	3	2021-11-12,13:36:43	bear/wolve	BW1	post	Overcast	Cold	0	bear	0	NA	NA	NA	NA	NA		NA	NA	none
1C923CD9-5AFE-4EC0-913D-65935C1904F6	85	2021-11-12,13:28:37	2021-11-12,13:28:43	2021/11/12	13:28:43	midday	1200	240	4	2021-11-12,13:40:43	bear/wolve	BW1	post	Overcast	Cold	0	bear	0	NA	NA	NA	NA	NA		NA	NA	none
1C923CD9-5AFE-4EC0-913D-65935C1904F6	85	2021-11-12,13:28:37	2021-11-12,13:28:43	2021/11/12	13:28:43	midday	1200	240	5	2021-11-12,13:44:43	bear/wolve	BW1	post	Overcast	Cold	0	bear	0	NA	NA	NA	NA	NA		NA	NA	none
1C923CD9-5AFE-4EC0-913D-65935C1904F6	85	2021-11-12,13:28:37	2021-11-12,13:28:43	2021/11/12	13:28:43	midday	1200	240	6	2021-11-12,13:48:43	bear/wolve	BW1	post	Overcast	Cold	0	bear	0	NA	NA	NA	NA	NA		NA	NA	none
1C923CD9-5AFE-4EC0-913D-65935C1904F6	86	2021-11-13,08:59:07	2021-11-13,08:59:44	2021/11/13	08:59:44	morning	1200	240	1	2021-11-13,08:59:44	bear/wolve	BW1	post	Overcast	Cold	0	bear	1	B1	non-active	resting eyes open				49.08362961	108.0348434	F12
1C923CD9-5AFE-4EC0-913D-65935C1904F6	86	2021-11-13,08:59:07	2021-11-13,08:59:44	2021/11/13	08:59:44	morning	1200	240	2	2021-11-13,09:03:44	bear/wolve	BW1	post	Overcast	Cold	0	bear	1	B1	non-active	unknown				49.08362961	108.0348434	F12
1C923CD9-5AFE-4EC0-913D-65935C1904F6	86	2021-11-13,08:59:07	2021-11-13,08:59:44	2021/11/13	08:59:44	morning	1200	240	3	2021-11-13,09:07:44	bear/wolve	BW1	post	Overcast	Cold	0	bear	1	B1	unknown					49.08362961	108.0348434	F12
1C923CD9-5AFE-4EC0-913D-65935C1904F6	86	2021-11-13,08:59:07	2021-11-13,08:59:44	2021/11/13	08:59:44	morning	1200	240	4	2021-11-13,09:11:44	bear/wolve	BW1	post	Overcast	Cold	0	bear	0	B1	unknown					47.88004684	111.0921249	F13
1C923CD9-5AFE-4EC0-913D-65935C1904F6	86	2021-11-13,08:59:07	2021-11-13,08:59:44	2021/11/13	08:59:44	morning	1200	240	5	2021-11-13,09:15:44	bear/wolve	BW1	post	Overcast	Cold	0	bear	0	B1	unknown					47.88004684	111.0921249	F13
1C923CD9-5AFE-4EC0-913D-65935C1904F6	86	2021-11-13,08:59:07	2021-11-13,08:59:44	2021/11/13	08:59:44	morning	1200	240	6	2021-11-13,09:19:44	bear/wolve	BW1	post	Overcast	Cold	0	bear	0	B1	unknown					47.88004684	111.0921249	F13
1C923CD9-5AFE-4EC0-913D-65935C1904F6	87	2021-11-13,13:07:32	2021-11-13,13:07:40	2021/11/13	13:07:40	midday	1200	240	1	2021-11-13,13:07:40	bear/wolve	BW4	post	Overcast	Cold	<10	bear	0	NA	NA	NA	NA	NA		NA	NA	none
1C923CD9-5AFE-4EC0-913D-65935C1904F6	87	2021-11-13,13:07:32	2021-11-13,13:07:40	2021/11/13	13:07:40	midday	1200	240	2	2021-11-13,13:11:40	bear/wolve	BW4	post	Overcast	Cold	0	bear	0	NA	NA	NA	NA	NA		NA	NA	none
1C923CD9-5AFE-4EC0-913D-65935C1904F6	87	2021-11-13,13:07:32	2021-11-13,13:07:40	2021/11/13	13:07:40	midday	1200	240	3	2021-11-13,13:15:40	bear/wolve	BW4	post	Overcast	Cold	0	bear	0	NA	NA	NA	NA	NA		NA	NA	none
1C923CD9-5AFE-4EC0-913D-65935C1904F6	87	2021-11-13,13:07:32	2021-11-13,13:07:40	2021/11/13	13:07:40	midday	1200	240	4	2021-11-13,13:19:40	bear/wolve	BW4	post	Overcast	Cold	0	bear	0	NA	NA	NA	NA	NA		NA	NA	none
1C923CD9-5AFE-4EC0-913D-65935C1904F6	87	2021-11-13,13:07:32	2021-11-13,13:07:40	2021/11/13	13:07:40	midday	1200	240	5	2021-11-13,13:23:40	bear/wolve	BW4	post	Overcast	Cold	<10	bear	0	NA	NA	NA	NA	NA		NA	NA	none
1C923CD9-5AFE-4EC0-913D-65935C1904F6	87	2021-11-13,13:07:32	2021-11-13,13:07:40	2021/11/13	13:07:40	midday	1200	240	6	2021-11-13,13:27:40	bear/wolve	BW4	post	Overcast	Cold	<10	bear	0	NA	NA	NA	NA	NA		NA	NA	none
1C923CD9-5AFE-4EC0-913D-65935C1904F6	88	2021-11-13,14:58:51	2021-11-13,14:58:55	2021/11/13	14:58:55	afternoon	1200	240	1	2021-11-13,14:58:55	bear/wolve	BW1	post	Overcast	Cold	0	bear	1	B1	non-active	resting eyes open				40.70948029	86.02540588	F10
1C923CD9-5AFE-4EC0-913D-65935C1904F6	88	2021-11-13,14:58:51	2021-11-13,14:58:55	2021/11/13	14:58:55	afternoon	1200	240	2	2021-11-13,15:02:55	bear/wolve	BW1	post	Overcast	Cold	0	bear	1	B1	non-active	resting eyes open				46.3873024	82.80712128	F10
1C923CD9-5AFE-4EC0-913D-65935C1904F6	88	2021-11-13,14:58:51	2021-11-13,14:58:55	2021/11/13	14:58:55	afternoon	1200	240	3	2021-11-13,15:06:55	bear/wolve	BW1	post	Overcast	Cold	0	bear	1	B1	active	locomotion	ground	walking		37.0125351	75.47167206	E9
1C923CD9-5AFE-4EC0-913D-65935C1904F6	88	2021-11-13,14:58:51	2021-11-13,14:58:55	2021/11/13	14:58:55	afternoon	1200	240	4	2021-11-13,15:10:55	bear/wolve	BW1	post	Overcast	Cold	0	bear	1	B1	active	self maintenance				28.59488869	67.46849823	D8
1C923CD9-5AFE-4EC0-913D-65935C1904F6	88	2021-11-13,14:58:51	2021-11-13,14:58:55	2021/11/13	14:58:55	afternoon	1200	240	5	2021-11-13,15:14:55	bear/wolve	BW1	post	Overcast	Cold	0	bear	1	B1	non-active	resting eyes open				45.85268402	74.68548584	F9
1C923CD9-5AFE-4EC0-913D-65935C1904F6	88	2021-11-13,14:58:51	2021-11-13,14:58:55	2021/11/13	14:58:55	afternoon	1200	240	6	2021-11-13,15:18:55	bear/wolve	BW1	post	Overcast	Cold	<10	bear	1	B1	non-active	resting eyes open				45.85268402	74.68548584	F9
1C923CD9-5AFE-4EC0-913D-65935C1904F6	89	2021-11-14,08:19:03	2021-11-14,08:19:07	2021/11/14	08:19:07	morning	1200	240	1	2021-11-14,08:19:07	bear/wolve	BW4	post	Overcast	Cold	0	bear	0	NA	NA	NA	NA	NA		NA	NA	none
1C923CD9-5AFE-4EC0-913D-65935C1904F6	89	2021-11-14,08:19:03	2021-11-14,08:19:07	2021/11/14	08:19:07	morning	1200	240	2	2021-11-14,08:23:07	bear/wolve	BW4	post	Overcast	Cold	0	bear	0	NA	NA	NA	NA	NA		NA	NA	none
1C923CD9-5AFE-4EC0-913D-65935C1904F6	89	2021-11-14,08:19:03	2021-11-14,08:19:07	2021/11/14	08:19:07	morning	1200	240	3	2021-11-14,08:27:07	bear/wolve	BW4	post	Overcast	Cold	0	bear	0	NA	NA	NA	NA	NA		NA	NA	none
1C923CD9-5AFE-4EC0-913D-65935C1904F6	89	2021-11-14,08:19:03	2021-11-14,08:19:07	2021/11/14	08:19:07	morning	1200	240	4	2021-11-14,08:31:07	bear/wolve	BW4	post	Overcast	Cold	0	bear	0	NA	NA	NA	NA	NA		NA	NA	none
1C923CD9-5AFE-4EC0-913D-65935C1904F6	89	2021-11-14,08:19:03	2021-11-14,08:19:07	2021/11/14	08:19:07	morning	1200	240	5	2021-11-14,08:35:07	bear/wolve	BW4	post	Overcast	Cold	0	bear	0	NA	NA	NA	NA	NA		NA	NA	none
1C923CD9-5AFE-4EC0-913D-65935C1904F6	89	2021-11-14,08:19:03	2021-11-14,08:19:07	2021/11/14	08:19:07	morning	1200	240	6	2021-11-14,08:39:07	bear/wolve	BW4	post	Overcast	Cold	0	bear	0	NA	NA	NA	NA	NA		NA	NA	none
1C923CD9-5AFE-4EC0-913D-65935C1904F6	90	2021-11-14,10:17:02	2021-11-14,10:18:28	2021/11/14	10:18:28	morning	1200	240	1	2021-11-14,10:18:28	bear/wolve	BW4	post	Overcast	Cold	0	bear	0	NA	NA	NA	NA	NA		NA	NA	none
1C923CD9-5AFE-4EC0-913D-65935C1904F6	90	2021-11-14,10:17:02	2021-11-14,10:18:28	2021/11/14	10:18:28	morning	1200	240	2	2021-11-14,10:22:28	bear/wolve	BW4	post	Overcast	Cold	0	bear	0	NA	NA	NA	NA	NA		NA	NA	none
1C923CD9-5AFE-4EC0-913D-65935C1904F6	90	2021-11-14,10:17:02	2021-11-14,10:18:28	2021/11/14	10:18:28	morning	1200	240	3	2021-11-14,10:26:28	bear/wolve	BW4	post	Overcast	Cold	0	bear	0	NA	NA	NA	NA	NA		NA	NA	none
1C923CD9-5AFE-4EC0-913D-65935C1904F6	90	2021-11-14,10:17:02	2021-11-14,10:18:28	2021/11/14	10:18:28	morning	1200	240	4	2021-11-14,10:30:28	bear/wolve	BW4	post	Overcast	Cold	0	bear	0	NA	NA	NA	NA	NA		NA	NA	none
1C923CD9-5AFE-4EC0-913D-65935C1904F6	90	2021-11-14,10:17:02	2021-11-14,10:18:28	2021/11/14	10:18:28	morning	1200	240	5	2021-11-14,10:34:28	bear/wolve	BW4	post	Overcast	Cold	0	bear	0	NA	NA	NA	NA	NA		NA	NA	none
1C923CD9-5AFE-4EC0-913D-65935C1904F6	90	2021-11-14,10:17:02	2021-11-14,10:18:28	2021/11/14	10:18:28	morning	1200	240	6	2021-11-14,10:38:28	bear/wolve	BW4	post	Overcast	Cold	0	bear	0	NA	NA	NA	NA	NA		NA	NA	none
1C923CD9-5AFE-4EC0-913D-65935C1904F6	91	2021-11-14,13:50:03	2021-11-14,13:50:08	2021/11/14	13:50:08	midday	1200	240	1	2021-11-14,13:50:08	bear/wolve	BW3	post	Overcast	Cold	<10	bear	0	NA	NA	NA	NA	NA		NA	NA	none
1C923CD9-5AFE-4EC0-913D-65935C1904F6	91	2021-11-14,13:50:03	2021-11-14,13:50:08	2021/11/14	13:50:08	midday	1200	240	2	2021-11-14,13:54:08	bear/wolve	BW3	post	Overcast	Cold	<10	bear	0	NA	NA	NA	NA	NA		NA	NA	none
1C923CD9-5AFE-4EC0-913D-65935C1904F6	91	2021-11-14,13:50:03	2021-11-14,13:50:08	2021/11/14	13:50:08	midday	1200	240	3	2021-11-14,13:58:08	bear/wolve	BW3	post	Overcast	Cold	<10	bear	0	NA	NA	NA	NA	NA		NA	NA	none
1C923CD9-5AFE-4EC0-913D-65935C1904F6	91	2021-11-14,13:50:03	2021-11-14,13:50:08	2021/11/14	13:50:08	midday	1200	240	4	2021-11-14,14:02:08	bear/wolve	BW3	post	Overcast	Cold	<10	bear	0	NA	NA	NA	NA	NA		NA	NA	none
1C923CD9-5AFE-4EC0-913D-65935C1904F6	91	2021-11-14,13:50:03	2021-11-14,13:50:08	2021/11/14	13:50:08	midday	1200	240	5	2021-11-14,14:06:08	bear/wolve	BW3	post	Overcast	Cold	<10	bear	0	NA	NA	NA	NA	NA		NA	NA	none
1C923CD9-5AFE-4EC0-913D-65935C1904F6	91	2021-11-14,13:50:03	2021-11-14,13:50:08	2021/11/14	13:50:08	midday	1200	240	6	2021-11-14,14:10:08	bear/wolve	BW3	post	Overcast	Cold	<10	bear	0	NA	NA	NA	NA	NA		NA	NA	none
1C923CD9-5AFE-4EC0-913D-65935C1904F6	92	2021-11-15,09:19:47	2021-11-15,09:19:50	2021/11/15	09:19:50	morning	1200	240	1	2021-11-15,09:19:50	bear/wolve	BW4	post	Overcast	Cold	0	bear	0	NA	NA	NA	NA	NA		NA	NA	none
1C923CD9-5AFE-4EC0-913D-65935C1904F6	92	2021-11-15,09:19:47	2021-11-15,09:19:50	2021/11/15	09:19:50	morning	1200	240	2	2021-11-15,09:23:50	bear/wolve	BW4	post	Overcast	Cold	0	bear	0	NA	NA	NA	NA	NA		NA	NA	none
1C923CD9-5AFE-4EC0-913D-65935C1904F6	92	2021-11-15,09:19:47	2021-11-15,09:19:50	2021/11/15	09:19:50	morning	1200	240	3	2021-11-15,09:27:50	bear/wolve	BW4	post	Overcast	Cold	0	bear	0	NA	NA	NA	NA	NA		NA	NA	none
1C923CD9-5AFE-4EC0-913D-65935C1904F6	92	2021-11-15,09:19:47	2021-11-15,09:19:50	2021/11/15	09:19:50	morning	1200	240	4	2021-11-15,09:31:50	bear/wolve	BW4	post	Overcast	Cold	0	bear	0	NA	NA	NA	NA	NA		NA	NA	none
1C923CD9-5AFE-4EC0-913D-65935C1904F6	92	2021-11-15,09:19:47	2021-11-15,09:19:50	2021/11/15	09:19:50	morning	1200	240	5	2021-11-15,09:35:50	bear/wolve	BW4	post	Overcast	Cold	0	bear	0	NA	NA	NA	NA	NA		NA	NA	none
1C923CD9-5AFE-4EC0-913D-65935C1904F6	92	2021-11-15,09:19:47	2021-11-15,09:19:50	2021/11/15	09:19:50	morning	1200	240	6	2021-11-15,09:39:50	bear/wolve	BW4	post	Overcast	Cold	0	bear	0	NA	NA	NA	NA	NA		NA	NA	none
1C923CD9-5AFE-4EC0-913D-65935C1904F6	93	2021-11-16,12:33:11	2021-11-16,12:33:18	2021/11/16	12:33:18	midday	1200	240	1	2021-11-16,12:33:18	bear/wolve	BW1	post	Overcast	Breezy	0	bear	0	NA	NA	NA	NA	NA		NA	NA	none
1C923CD9-5AFE-4EC0-913D-65935C1904F6	93	2021-11-16,12:33:11	2021-11-16,12:33:18	2021/11/16	12:33:18	midday	1200	240	2	2021-11-16,12:37:18	bear/wolve	BW1	post	Overcast	Breezy	0	bear	0	NA	NA	NA	NA	NA		NA	NA	none
1C923CD9-5AFE-4EC0-913D-65935C1904F6	93	2021-11-16,12:33:11	2021-11-16,12:33:18	2021/11/16	12:33:18	midday	1200	240	3	2021-11-16,12:41:18	bear/wolve	BW1	post	Overcast	Breezy	0	bear	0	NA	NA	NA	NA	NA		NA	NA	none
1C923CD9-5AFE-4EC0-913D-65935C1904F6	93	2021-11-16,12:33:11	2021-11-16,12:33:18	2021/11/16	12:33:18	midday	1200	240	4	2021-11-16,12:45:18	bear/wolve	BW1	post	Overcast	Breezy	0	bear	0	NA	NA	NA	NA	NA		NA	NA	none
1C923CD9-5AFE-4EC0-913D-65935C1904F6	93	2021-11-16,12:33:11	2021-11-16,12:33:18	2021/11/16	12:33:18	midday	1200	240	5	2021-11-16,12:49:18	bear/wolve	BW1	post	Overcast	Breezy	0	bear	0	NA	NA	NA	NA	NA		NA	NA	none
1C923CD9-5AFE-4EC0-913D-65935C1904F6	93	2021-11-16,12:33:11	2021-11-16,12:33:18	2021/11/16	12:33:18	midday	1200	240	6	2021-11-16,12:53:18	bear/wolve	BW1	post	Overcast	Breezy	0	bear	0	NA	NA	NA	NA	NA		NA	NA	none
1C923CD9-5AFE-4EC0-913D-65935C1904F6	94	2021-11-16,13:43:44	2021-11-16,13:43:49	2021/11/16	13:43:49	midday	1200	240	1	2021-11-16,13:43:49	bear/wolve	BW3	post	Overcast	Clouds	0	bear	0	NA	NA	NA	NA	NA		NA	NA	none
1C923CD9-5AFE-4EC0-913D-65935C1904F6	94	2021-11-16,13:43:44	2021-11-16,13:43:49	2021/11/16	13:43:49	midday	1200	240	2	2021-11-16,13:47:49	bear/wolve	BW3	post	Overcast	Clouds	0	bear	0	NA	NA	NA	NA	NA		NA	NA	none
1C923CD9-5AFE-4EC0-913D-65935C1904F6	94	2021-11-16,13:43:44	2021-11-16,13:43:49	2021/11/16	13:43:49	midday	1200	240	3	2021-11-16,13:51:49	bear/wolve	BW3	post	Overcast	Clouds	<10	bear	0	NA	NA	NA	NA	NA		NA	NA	none
1C923CD9-5AFE-4EC0-913D-65935C1904F6	94	2021-11-16,13:43:44	2021-11-16,13:43:49	2021/11/16	13:43:49	midday	1200	240	4	2021-11-16,13:55:49	bear/wolve	BW3	post	Overcast	Clouds	<10	bear	0	NA	NA	NA	NA	NA		NA	NA	none
1C923CD9-5AFE-4EC0-913D-65935C1904F6	94	2021-11-16,13:43:44	2021-11-16,13:43:49	2021/11/16	13:43:49	midday	1200	240	5	2021-11-16,13:59:49	bear/wolve	BW3	post	Overcast	Clouds	0	bear	0	NA	NA	NA	NA	NA		NA	NA	none
1C923CD9-5AFE-4EC0-913D-65935C1904F6	94	2021-11-16,13:43:44	2021-11-16,13:43:49	2021/11/16	13:43:49	midday	1200	240	6	2021-11-16,14:03:49	bear/wolve	BW3	post	Overcast	Clouds	0	bear	0	NA	NA	NA	NA	NA		NA	NA	none
1C923CD9-5AFE-4EC0-913D-65935C1904F6	95	2021-11-16,14:59:31	2021-11-16,14:59:35	2021/11/16	14:59:35	afternoon	1200	240	1	2021-11-16,14:59:35	bear/wolve	BW4	post	Overcast	Cold	0	bear	0	NA	NA	NA	NA	NA		NA	NA	none
1C923CD9-5AFE-4EC0-913D-65935C1904F6	95	2021-11-16,14:59:31	2021-11-16,14:59:35	2021/11/16	14:59:35	afternoon	1200	240	2	2021-11-16,15:03:35	bear/wolve	BW4	post	Overcast	Cold	0	bear	0	NA	NA	NA	NA	NA		NA	NA	none
1C923CD9-5AFE-4EC0-913D-65935C1904F6	95	2021-11-16,14:59:31	2021-11-16,14:59:35	2021/11/16	14:59:35	afternoon	1200	240	3	2021-11-16,15:07:35	bear/wolve	BW4	post	Overcast	Cold	0	bear	0	NA	NA	NA	NA	NA		NA	NA	none
1C923CD9-5AFE-4EC0-913D-65935C1904F6	95	2021-11-16,14:59:31	2021-11-16,14:59:35	2021/11/16	14:59:35	afternoon	1200	240	4	2021-11-16,15:11:35	bear/wolve	BW4	post	Overcast	Cold	0	bear	0	NA	NA	NA	NA	NA		NA	NA	none
1C923CD9-5AFE-4EC0-913D-65935C1904F6	95	2021-11-16,14:59:31	2021-11-16,14:59:35	2021/11/16	14:59:35	afternoon	1200	240	5	2021-11-16,15:15:35	bear/wolve	BW4	post	Overcast	Cold	0	bear	0	NA	NA	NA	NA	NA		NA	NA	none
1C923CD9-5AFE-4EC0-913D-65935C1904F6	95	2021-11-16,14:59:31	2021-11-16,14:59:35	2021/11/16	14:59:35	afternoon	1200	240	6	2021-11-16,15:19:35	bear/wolve	BW4	post	Overcast	Cold	0	bear	0	NA	NA	NA	NA	NA		NA	NA	none
