# Supplementary material for: Effects of food-based enrichment on enclosure use and behavioral patterns in captive mammalian predators: a case study from an Austrian wildlife park
Source: PeerJ. 2023 Oct 9;11:e16091. doi: 10.7717/peerj.16091 (PMC10569183; doi:10.7717/peerj.16091)
Supplement: Supplemental Information 3 [file peerj-11-16091-s003.csv]

device_ID	observation_nr	session_start_timeStamp	focal_start_timeStamp	date_focal_start	time_focal_start	time_zone	focal_set_duration	focal_set_scan_interval	scan_nr	scan_timeStamp	site	phase	weather	weatherDetails	visitor_flow	species	visible_nr	scanned_individual_ID	activity	behaviour	height	type	interaction_partner	x_position	y_position	sector
723D7504-9168-4BA3-941D-EBE611D9C193	1	2021-09-09,06:50:41	2021-09-09,07:00:03	2021/09/09	07:00:03	morning	1200	240	2	2021-09-09,07:04:03	ferret	prior	Clear	NA	0	ferret	0	F1	unknown					1.265687346	2.252574205	B3
723D7504-9168-4BA3-941D-EBE611D9C193	1	2021-09-09,06:50:41	2021-09-09,07:00:03	2021/09/09	07:00:03	morning	1200	240	3	2021-09-09,07:08:03	ferret	prior	Clear	NA	0	ferret	0	F1	unknown					1.265687346	2.252574205	B3
723D7504-9168-4BA3-941D-EBE611D9C193	1	2021-09-09,06:50:41	2021-09-09,07:00:03	2021/09/09	07:00:03	morning	1200	240	4	2021-09-09,07:12:03	ferret	prior	Clear	NA	0	ferret	1	F1	unknown					1.265687346	2.252574205	B3
723D7504-9168-4BA3-941D-EBE611D9C193	1	2021-09-09,06:50:41	2021-09-09,07:00:03	2021/09/09	07:00:03	morning	1200	240	4	2021-09-09,07:12:03	ferret	prior	Clear	NA	0	ferret	1	F2	Other behaviours					3.372632504	4.060611725	D5
723D7504-9168-4BA3-941D-EBE611D9C193	1	2021-09-09,06:50:41	2021-09-09,07:00:03	2021/09/09	07:00:03	morning	1200	240	5	2021-09-09,07:16:03	ferret	prior	Clear	NA	0	ferret	0	F1	unknown					1.265687346	2.252574205	B3
723D7504-9168-4BA3-941D-EBE611D9C193	1	2021-09-09,06:50:41	2021-09-09,07:00:03	2021/09/09	07:00:03	morning	1200	240	5	2021-09-09,07:16:03	ferret	prior	Clear	NA	0	ferret	0	F2	unknown					4.572956562	3.592837811	E4
723D7504-9168-4BA3-941D-EBE611D9C193	1	2021-09-09,06:50:41	2021-09-09,07:00:03	2021/09/09	07:00:03	morning	1200	240	6	2021-09-09,07:20:03	ferret	prior	Clear	NA	0	ferret	0	F1	unknown					1.265687346	2.252574205	B3
723D7504-9168-4BA3-941D-EBE611D9C193	1	2021-09-09,06:50:41	2021-09-09,07:00:03	2021/09/09	07:00:03	morning	1200	240	6	2021-09-09,07:20:03	ferret	prior	Clear	NA	0	ferret	0	F2	unknown					4.572956562	3.592837811	E4
723D7504-9168-4BA3-941D-EBE611D9C193	2	2021-09-09,07:55:06	2021-09-09,08:00:02	2021/09/09	08:00:02	morning	1200	240	1	2021-09-09,08:00:02	ferret	prior	Clear	NA	0	ferret	1	F1	active	locomotion	ground	walking		1.150109172	0.507466972	B1
723D7504-9168-4BA3-941D-EBE611D9C193	2	2021-09-09,07:55:06	2021-09-09,08:00:02	2021/09/09	08:00:02	morning	1200	240	2	2021-09-09,08:04:03	ferret	prior	Clear	NA	0	ferret	1	F1	unknown					4.645272732	3.356604338	E4
723D7504-9168-4BA3-941D-EBE611D9C193	2	2021-09-09,07:55:06	2021-09-09,08:00:02	2021/09/09	08:00:02	morning	1200	240	2	2021-09-09,08:04:03	ferret	prior	Clear	NA	0	ferret	1	F2	active	vigilance				4.558621407	2.16110158	E3
723D7504-9168-4BA3-941D-EBE611D9C193	2	2021-09-09,07:55:06	2021-09-09,08:00:02	2021/09/09	08:00:02	morning	1200	240	3	2021-09-09,08:08:03	ferret	prior	Clear	NA	0	ferret	1	F2	non-active	sitting/laying				2.133483887	1.582442284	C2
723D7504-9168-4BA3-941D-EBE611D9C193	2	2021-09-09,07:55:06	2021-09-09,08:00:02	2021/09/09	08:00:02	morning	1200	240	3	2021-09-09,08:08:03	ferret	prior	Clear	NA	0	ferret	1	F1	unknown					4.645272732	3.356604338	E4
723D7504-9168-4BA3-941D-EBE611D9C193	2	2021-09-09,07:55:06	2021-09-09,08:00:02	2021/09/09	08:00:02	morning	1200	240	4	2021-09-09,08:12:03	ferret	prior	Clear	NA	0	ferret	0	F1	unknown					4.645272732	3.356604338	E4
723D7504-9168-4BA3-941D-EBE611D9C193	2	2021-09-09,07:55:06	2021-09-09,08:00:02	2021/09/09	08:00:02	morning	1200	240	5	2021-09-09,08:16:03	ferret	prior	Clear	NA	0	ferret	0	F1	unknown					4.645272732	3.356604338	E4
723D7504-9168-4BA3-941D-EBE611D9C193	2	2021-09-09,07:55:06	2021-09-09,08:00:02	2021/09/09	08:00:02	morning	1200	240	6	2021-09-09,08:20:03	ferret	prior	Clear	NA	0	ferret	1	F1	unknown					4.611525059	3.829071283	E4
723D7504-9168-4BA3-941D-EBE611D9C193	2	2021-09-09,07:55:06	2021-09-09,08:00:02	2021/09/09	08:00:02	morning	1200	240	6	2021-09-09,08:20:03	ferret	prior	Clear	NA	0	ferret	1	F2	non-active	sitting/laying				4.625988483	2.358638287	E3
723D7504-9168-4BA3-941D-EBE611D9C193	3	2021-09-09,15:29:28	2021-09-09,15:40:02	2021/09/09	15:40:02	afternoon	1200	240	1	2021-09-09,15:40:02	ferret	prior	Sunny	NA	0	ferret	0	NA	NA	NA	NA	NA		NA	NA	NA
723D7504-9168-4BA3-941D-EBE611D9C193	3	2021-09-09,15:29:28	2021-09-09,15:40:02	2021/09/09	15:40:02	afternoon	1200	240	2	2021-09-09,15:44:03	ferret	prior	Sunny	NA	0	ferret	0	NA	NA	NA	NA	NA		NA	NA	NA
723D7504-9168-4BA3-941D-EBE611D9C193	3	2021-09-09,15:29:28	2021-09-09,15:40:02	2021/09/09	15:40:02	afternoon	1200	240	3	2021-09-09,15:48:02	ferret	prior	Sunny	NA	0	ferret	0	NA	NA	NA	NA	NA		NA	NA	NA
723D7504-9168-4BA3-941D-EBE611D9C193	3	2021-09-09,15:29:28	2021-09-09,15:40:02	2021/09/09	15:40:02	afternoon	1200	240	4	2021-09-09,15:52:02	ferret	prior	Sunny	NA	0	ferret	0	NA	NA	NA	NA	NA		NA	NA	NA
723D7504-9168-4BA3-941D-EBE611D9C193	3	2021-09-09,15:29:28	2021-09-09,15:40:02	2021/09/09	15:40:02	afternoon	1200	240	5	2021-09-09,15:56:02	ferret	prior	Sunny	NA	0	ferret	0	NA	NA	NA	NA	NA		NA	NA	NA
723D7504-9168-4BA3-941D-EBE611D9C193	3	2021-09-09,15:29:28	2021-09-09,15:40:02	2021/09/09	15:40:02	afternoon	1200	240	6	2021-09-09,16:00:02	ferret	prior	Sunny	NA	0	ferret	0	NA	NA	NA	NA	NA		NA	NA	NA
723D7504-9168-4BA3-941D-EBE611D9C193	4	2021-09-09,16:18:15	2021-09-09,16:18:53	2021/09/09	16:18:53	afternoon	1200	240	1	2021-09-09,16:18:53	ferret	prior	Sunny	NA	0	ferret	0	NA	NA	NA	NA	NA		NA	NA	NA
723D7504-9168-4BA3-941D-EBE611D9C193	4	2021-09-09,16:18:15	2021-09-09,16:18:53	2021/09/09	16:18:53	afternoon	1200	240	3	2021-09-09,16:26:54	ferret	prior	Sunny	NA	0	ferret	0	NA	NA	NA	NA	NA		NA	NA	NA
723D7504-9168-4BA3-941D-EBE611D9C193	4	2021-09-09,16:18:15	2021-09-09,16:18:53	2021/09/09	16:18:53	afternoon	1200	240	4	2021-09-09,16:30:54	ferret	prior	Sunny	NA	0	ferret	0	NA	NA	NA	NA	NA		NA	NA	NA
723D7504-9168-4BA3-941D-EBE611D9C193	4	2021-09-09,16:18:15	2021-09-09,16:18:53	2021/09/09	16:18:53	afternoon	1200	240	5	2021-09-09,16:34:53	ferret	prior	Sunny	NA	0	ferret	0	NA	NA	NA	NA	NA		NA	NA	NA
723D7504-9168-4BA3-941D-EBE611D9C193	5	2021-09-10,07:37:12	2021-09-10,07:40:05	2021/09/10	07:40:05	morning	1200	240	1	2021-09-10,07:40:05	ferret	prior	Clear	NA	0	ferret	0	F1	unknown					1.289792657	2.267037392	B3
723D7504-9168-4BA3-941D-EBE611D9C193	5	2021-09-10,07:37:12	2021-09-10,07:40:05	2021/09/10	07:40:05	morning	1200	240	2	2021-09-10,07:44:05	ferret	prior	Clear	NA	0	ferret	0	F1	unknown					1.289792657	2.267037392	B3
723D7504-9168-4BA3-941D-EBE611D9C193	5	2021-09-10,07:37:12	2021-09-10,07:40:05	2021/09/10	07:40:05	morning	1200	240	3	2021-09-10,07:48:05	ferret	prior	Clear	NA	0	ferret	0	F1						1.289792657	2.267037392	B3
723D7504-9168-4BA3-941D-EBE611D9C193	5	2021-09-10,07:37:12	2021-09-10,07:40:05	2021/09/10	07:40:05	morning	1200	240	4	2021-09-10,07:52:05	ferret	prior	Clear	NA	0	ferret	0	F1	unknown					1.289792657	2.267037392	B3
723D7504-9168-4BA3-941D-EBE611D9C193	5	2021-09-10,07:37:12	2021-09-10,07:40:05	2021/09/10	07:40:05	morning	1200	240	5	2021-09-10,07:56:05	ferret	prior	Clear	NA	0	ferret	1	F2	active	locomotion	height	walking		1.829755068	2.763609886	B3
723D7504-9168-4BA3-941D-EBE611D9C193	5	2021-09-10,07:37:12	2021-09-10,07:40:05	2021/09/10	07:40:05	morning	1200	240	5	2021-09-10,07:56:05	ferret	prior	Clear	NA	0	ferret	1	F1	unknown					1.289792657	2.267037392	B3
723D7504-9168-4BA3-941D-EBE611D9C193	5	2021-09-10,07:37:12	2021-09-10,07:40:05	2021/09/10	07:40:05	morning	1200	240	6	2021-09-10,08:00:05	ferret	prior	Clear	NA	0	ferret	0	F1	unknown					1.289792657	2.267037392	B3
723D7504-9168-4BA3-941D-EBE611D9C193	5	2021-09-10,07:37:12	2021-09-10,07:40:05	2021/09/10	07:40:05	morning	1200	240	6	2021-09-10,08:00:05	ferret	prior	Clear	NA	0	ferret	0	F2	unknown					4.568135262	3.616943359	E4
723D7504-9168-4BA3-941D-EBE611D9C193	6	2021-09-10,08:39:13	2021-09-10,08:40:02	2021/09/10	08:40:02	morning	1200	240	1	2021-09-10,08:40:02	ferret	prior	Clear	NA	0	ferret	0	NA	NA	NA	NA	NA		NA	NA	NA
723D7504-9168-4BA3-941D-EBE611D9C193	6	2021-09-10,08:39:13	2021-09-10,08:40:02	2021/09/10	08:40:02	morning	1200	240	2	2021-09-10,08:44:02	ferret	prior	Clear	NA	0	ferret	0	NA	NA	NA	NA	NA		NA	NA	NA
723D7504-9168-4BA3-941D-EBE611D9C193	6	2021-09-10,08:39:13	2021-09-10,08:40:02	2021/09/10	08:40:02	morning	1200	240	3	2021-09-10,08:48:02	ferret	prior	Clear	NA	0	ferret	0	NA	NA	NA	NA	NA		NA	NA	NA
723D7504-9168-4BA3-941D-EBE611D9C193	6	2021-09-10,08:39:13	2021-09-10,08:40:02	2021/09/10	08:40:02	morning	1200	240	4	2021-09-10,08:52:02	ferret	prior	Clear	NA	0	ferret	0	NA	NA	NA	NA	NA		NA	NA	NA
723D7504-9168-4BA3-941D-EBE611D9C193	7	2021-09-10,10:39:05	2021-09-10,10:39:39	2021/09/10	10:39:39	morning	1200	240	1	2021-09-10,10:39:39	ferret	prior	Clear	NA	0	ferret	0	NA	NA	NA	NA	NA		NA	NA	NA
723D7504-9168-4BA3-941D-EBE611D9C193	7	2021-09-10,10:39:05	2021-09-10,10:39:39	2021/09/10	10:39:39	morning	1200	240	2	2021-09-10,10:43:39	ferret	prior	Clear	NA	0	ferret	0	NA	NA	NA	NA	NA		NA	NA	NA
723D7504-9168-4BA3-941D-EBE611D9C193	7	2021-09-10,10:39:05	2021-09-10,10:39:39	2021/09/10	10:39:39	morning	1200	240	3	2021-09-10,10:47:39	ferret	prior	Clear	NA	<10	ferret	0	NA	NA	NA	NA	NA		NA	NA	NA
723D7504-9168-4BA3-941D-EBE611D9C193	7	2021-09-10,10:39:05	2021-09-10,10:39:39	2021/09/10	10:39:39	morning	1200	240	4	2021-09-10,10:51:39	ferret	prior	Clear	NA	<10	ferret	0	NA	NA	NA	NA	NA		NA	NA	NA
723D7504-9168-4BA3-941D-EBE611D9C193	7	2021-09-10,10:39:05	2021-09-10,10:39:39	2021/09/10	10:39:39	morning	1200	240	5	2021-09-10,10:55:39	ferret	prior	Clear	NA	<10	ferret	1	F1	active	self maintenance				4.365777493	1.490969658	E2
723D7504-9168-4BA3-941D-EBE611D9C193	8	2021-09-10,14:49:05	2021-09-10,15:00:01	2021/09/10	15:00:01	afternoon	1200	240	1	2021-09-10,15:00:01	ferret	prior	Sunny	NA	<10	ferret	1	F1	active	self maintenance				1.699585557	2.835926294	B3
723D7504-9168-4BA3-941D-EBE611D9C193	8	2021-09-10,14:49:05	2021-09-10,15:00:01	2021/09/10	15:00:01	afternoon	1200	240	2	2021-09-10,15:04:01	ferret	prior	Sunny	NA	<10	ferret	1	F1	active	self maintenance				1.73333323	2.763609886	B3
723D7504-9168-4BA3-941D-EBE611D9C193	8	2021-09-10,14:49:05	2021-09-10,15:00:01	2021/09/10	15:00:01	afternoon	1200	240	3	2021-09-10,15:08:01	ferret	prior	Sunny	NA	0	ferret	0	F1	unknown					1.265687346	2.218826532	B3
723D7504-9168-4BA3-941D-EBE611D9C193	8	2021-09-10,14:49:05	2021-09-10,15:00:01	2021/09/10	15:00:01	afternoon	1200	240	4	2021-09-10,15:12:01	ferret	prior	Sunny	NA	0	ferret	0	F1	unknown					1.265687346	2.218826532	B3
723D7504-9168-4BA3-941D-EBE611D9C193	8	2021-09-10,14:49:05	2021-09-10,15:00:01	2021/09/10	15:00:01	afternoon	1200	240	5	2021-09-10,15:16:01	ferret	prior	Sunny	NA	<10	ferret	0	F1	unknown					4.635630608	4.340106964	E5
723D7504-9168-4BA3-941D-EBE611D9C193	8	2021-09-10,14:49:05	2021-09-10,15:00:01	2021/09/10	15:00:01	afternoon	1200	240	6	2021-09-10,15:20:01	ferret	prior	Sunny	NA	0	ferret	0	F2	unknown					1.386214495	2.238110781	B3
723D7504-9168-4BA3-941D-EBE611D9C193	8	2021-09-10,14:49:05	2021-09-10,15:00:01	2021/09/10	15:00:01	afternoon	1200	240	6	2021-09-10,15:20:01	ferret	prior	Sunny	NA	0	ferret	0	F1	unknown					4.539208889	3.616943359	E4
723D7504-9168-4BA3-941D-EBE611D9C193	9	2021-09-10,17:55:48	2021-09-10,18:00:00	2021/09/10	18:00:00	afternoon	1200	240	1	2021-09-10,18:00:00	ferret	prior	Clear	NA	0	ferret	0	NA	NA	NA	NA	NA		NA	NA	NA
723D7504-9168-4BA3-941D-EBE611D9C193	9	2021-09-10,17:55:48	2021-09-10,18:00:00	2021/09/10	18:00:00	afternoon	1200	240	2	2021-09-10,18:04:01	ferret	prior	Clear	NA	0	ferret	0	NA	NA	NA	NA	NA		NA	NA	NA
723D7504-9168-4BA3-941D-EBE611D9C193	9	2021-09-10,17:55:48	2021-09-10,18:00:00	2021/09/10	18:00:00	afternoon	1200	240	3	2021-09-10,18:08:01	ferret	prior	Clear	NA	0	ferret	0	NA	NA	NA	NA	NA		NA	NA	NA
723D7504-9168-4BA3-941D-EBE611D9C193	9	2021-09-10,17:55:48	2021-09-10,18:00:00	2021/09/10	18:00:00	afternoon	1200	240	4	2021-09-10,18:12:01	ferret	prior	Clear	NA	0	ferret	0	F1						4.592368603	3.554397106	E4
723D7504-9168-4BA3-941D-EBE611D9C193	9	2021-09-10,17:55:48	2021-09-10,18:00:00	2021/09/10	18:00:00	afternoon	1200	240	5	2021-09-10,18:16:00	ferret	prior	Clear	NA	0	ferret	0	F1	unknown					4.58741951	3.5639112	E4
723D7504-9168-4BA3-941D-EBE611D9C193	9	2021-09-10,17:55:48	2021-09-10,18:00:00	2021/09/10	18:00:00	afternoon	1200	240	6	2021-09-10,18:20:01	ferret	prior	Clear	NA	0	ferret	0	F1	unknown					4.58741951	3.5639112	E4
723D7504-9168-4BA3-941D-EBE611D9C193	10	2021-09-11,08:47:36	2021-09-11,09:00:16	2021/09/11	09:00:16	morning	1200	240	1	2021-09-11,09:00:16	ferret	prior	Clear	NA	0	ferret	0	NA	NA	NA	NA	NA		NA	NA	NA
723D7504-9168-4BA3-941D-EBE611D9C193	10	2021-09-11,08:47:36	2021-09-11,09:00:16	2021/09/11	09:00:16	morning	1200	240	2	2021-09-11,09:04:16	ferret	prior	Clear	NA	0	ferret	0	NA	NA	NA	NA	NA		NA	NA	NA
723D7504-9168-4BA3-941D-EBE611D9C193	10	2021-09-11,08:47:36	2021-09-11,09:00:16	2021/09/11	09:00:16	morning	1200	240	3	2021-09-11,09:08:16	ferret	prior	Clear	NA	0	ferret	0	NA	NA	NA	NA	NA		NA	NA	NA
723D7504-9168-4BA3-941D-EBE611D9C193	10	2021-09-11,08:47:36	2021-09-11,09:00:16	2021/09/11	09:00:16	morning	1200	240	4	2021-09-11,09:12:16	ferret	prior	Clear	NA	0	ferret	0	NA	NA	NA	NA	NA		NA	NA	NA
723D7504-9168-4BA3-941D-EBE611D9C193	10	2021-09-11,08:47:36	2021-09-11,09:00:16	2021/09/11	09:00:16	morning	1200	240	5	2021-09-11,09:16:16	ferret	prior	Clear	NA	0	ferret	0	NA	NA	NA	NA	NA		NA	NA	NA
723D7504-9168-4BA3-941D-EBE611D9C193	10	2021-09-11,08:47:36	2021-09-11,09:00:16	2021/09/11	09:00:16	morning	1200	240	6	2021-09-11,09:20:16	ferret	prior	Clear	NA	0	ferret	0	NA	NA	NA	NA	NA		NA	NA	NA
723D7504-9168-4BA3-941D-EBE611D9C193	11	2021-09-11,09:57:05	2021-09-11,10:00:00	2021/09/11	10:00:00	morning	1200	240	1	2021-09-11,10:00:00	ferret	prior	Sunny	NA	0	ferret	0	NA	NA	NA	NA	NA		NA	NA	NA
723D7504-9168-4BA3-941D-EBE611D9C193	11	2021-09-11,09:57:05	2021-09-11,10:00:00	2021/09/11	10:00:00	morning	1200	240	2	2021-09-11,10:04:00	ferret	prior	Sunny	NA	0	ferret	1	F1	active	locomotion	height	walking		3.849792719	3.322856665	D4
723D7504-9168-4BA3-941D-EBE611D9C193	11	2021-09-11,09:57:05	2021-09-11,10:00:00	2021/09/11	10:00:00	morning	1200	240	3	2021-09-11,10:08:00	ferret	prior	Sunny	NA	<10	ferret	1	F1	unknown					4.597061634	3.472310305	E4
723D7504-9168-4BA3-941D-EBE611D9C193	11	2021-09-11,09:57:05	2021-09-11,10:00:00	2021/09/11	10:00:00	morning	1200	240	4	2021-09-11,10:12:00	ferret	prior	Sunny	NA	0	ferret	1	F1	unknown					4.597061634	3.472310305	E4
723D7504-9168-4BA3-941D-EBE611D9C193	11	2021-09-11,09:57:05	2021-09-11,10:00:00	2021/09/11	10:00:00	morning	1200	240	5	2021-09-11,10:16:00	ferret	prior	Sunny	NA	0	ferret	1	F1	unknown					4.597061634	3.472310305	E4
723D7504-9168-4BA3-941D-EBE611D9C193	11	2021-09-11,09:57:05	2021-09-11,10:00:00	2021/09/11	10:00:00	morning	1200	240	6	2021-09-11,10:20:00	ferret	prior	Sunny	NA	0	ferret	0	F1						4.597061634	3.472310305	E4
723D7504-9168-4BA3-941D-EBE611D9C193	11	2021-09-11,09:57:05	2021-09-11,10:00:00	2021/09/11	10:00:00	morning	1200	240	6	2021-09-11,10:20:00	ferret	prior	Sunny	NA	0	ferret	0	F2						1.362237215	2.180385828	B3
723D7504-9168-4BA3-941D-EBE611D9C193	12	2021-09-11,14:00:14	2021-09-11,14:00:19	2021/09/11	14:00:19	afternoon	1200	240	1	2021-09-11,14:00:19	ferret	prior	Overcast	NA	0	ferret	0	NA	NA	NA	NA	NA		NA	NA	NA
723D7504-9168-4BA3-941D-EBE611D9C193	12	2021-09-11,14:00:14	2021-09-11,14:00:19	2021/09/11	14:00:19	afternoon	1200	240	2	2021-09-11,14:04:19	ferret	prior	Overcast	NA	0	ferret	0	NA	NA	NA	NA	NA		NA	NA	NA
723D7504-9168-4BA3-941D-EBE611D9C193	12	2021-09-11,14:00:14	2021-09-11,14:00:19	2021/09/11	14:00:19	afternoon	1200	240	4	2021-09-11,14:12:19	ferret	prior	Overcast	NA	<10	ferret	0	NA	NA	NA	NA	NA		NA	NA	NA
723D7504-9168-4BA3-941D-EBE611D9C193	12	2021-09-11,14:00:14	2021-09-11,14:00:19	2021/09/11	14:00:19	afternoon	1200	240	5	2021-09-11,14:16:19	ferret	prior	Overcast	NA	<10	ferret	0	NA	NA	NA	NA	NA		NA	NA	NA
723D7504-9168-4BA3-941D-EBE611D9C193	13	2021-09-11,15:18:40	2021-09-11,15:20:01	2021/09/11	15:20:01	afternoon	1200	240	1	2021-09-11,15:20:01	ferret	prior	Overcast	NA	0	ferret	0	NA	NA	NA	NA	NA		NA	NA	NA
723D7504-9168-4BA3-941D-EBE611D9C193	13	2021-09-11,15:18:40	2021-09-11,15:20:01	2021/09/11	15:20:01	afternoon	1200	240	2	2021-09-11,15:24:01	ferret	prior	Overcast	NA	0	ferret	0	NA	NA	NA	NA	NA		NA	NA	NA
723D7504-9168-4BA3-941D-EBE611D9C193	13	2021-09-11,15:18:40	2021-09-11,15:20:01	2021/09/11	15:20:01	afternoon	1200	240	3	2021-09-11,15:28:01	ferret	prior	Overcast	NA	<10	ferret	0	NA	NA	NA	NA	NA		NA	NA	NA
723D7504-9168-4BA3-941D-EBE611D9C193	13	2021-09-11,15:18:40	2021-09-11,15:20:01	2021/09/11	15:20:01	afternoon	1200	240	4	2021-09-11,15:32:01	ferret	prior	Overcast	NA	0	ferret	0	NA	NA	NA	NA	NA		NA	NA	NA
723D7504-9168-4BA3-941D-EBE611D9C193	13	2021-09-11,15:18:40	2021-09-11,15:20:01	2021/09/11	15:20:01	afternoon	1200	240	5	2021-09-11,15:36:01	ferret	prior	Overcast	NA	0	ferret	0	NA	NA	NA	NA	NA		NA	NA	NA
723D7504-9168-4BA3-941D-EBE611D9C193	13	2021-09-11,15:18:40	2021-09-11,15:20:01	2021/09/11	15:20:01	afternoon	1200	240	6	2021-09-11,15:40:01	ferret	prior	Overcast	NA	0	ferret	0	NA	NA	NA	NA	NA		NA	NA	NA
723D7504-9168-4BA3-941D-EBE611D9C193	14	2021-09-11,15:52:42	2021-09-11,16:00:03	2021/09/11	16:00:03	afternoon	1200	240	1	2021-09-11,16:00:03	ferret	prior	Overcast	NA	<10	ferret	1	F1	active	locomotion	ground	walking		3.59440279	2.291270971	D3
723D7504-9168-4BA3-941D-EBE611D9C193	14	2021-09-11,15:52:42	2021-09-11,16:00:03	2021/09/11	16:00:03	afternoon	1200	240	2	2021-09-11,16:04:03	ferret	prior	Overcast	NA	<10	ferret	1	NA	NA	NA	NA	NA		NA	NA	NA
723D7504-9168-4BA3-941D-EBE611D9C193	14	2021-09-11,15:52:42	2021-09-11,16:00:03	2021/09/11	16:00:03	afternoon	1200	240	3	2021-09-11,16:08:03	ferret	prior	Overcast	NA	0	ferret	0	NA	NA	NA	NA	NA		NA	NA	NA
723D7504-9168-4BA3-941D-EBE611D9C193	14	2021-09-11,15:52:42	2021-09-11,16:00:03	2021/09/11	16:00:03	afternoon	1200	240	4	2021-09-11,16:12:03	ferret	prior	Overcast	NA	0	ferret	0	NA	NA	NA	NA	NA		NA	NA	NA
723D7504-9168-4BA3-941D-EBE611D9C193	14	2021-09-11,15:52:42	2021-09-11,16:00:03	2021/09/11	16:00:03	afternoon	1200	240	5	2021-09-11,16:16:03	ferret	prior	Overcast	NA	0	ferret	0	NA	NA	NA	NA	NA		NA	NA	NA
723D7504-9168-4BA3-941D-EBE611D9C193	14	2021-09-11,15:52:42	2021-09-11,16:00:03	2021/09/11	16:00:03	afternoon	1200	240	6	2021-09-11,16:20:03	ferret	prior	Overcast	NA	0	ferret	0	F1	unknown					1.313898206	2.257395267	B3
723D7504-9168-4BA3-941D-EBE611D9C193	15	2021-09-11,17:40:53	2021-09-11,17:41:01	2021/09/11	17:41:01	afternoon	1200	240	1	2021-09-11,17:41:01	ferret	prior	Overcast	NA	0	ferret	0	NA	NA	NA	NA	NA		NA	NA	NA
723D7504-9168-4BA3-941D-EBE611D9C193	15	2021-09-11,17:40:53	2021-09-11,17:41:01	2021/09/11	17:41:01	afternoon	1200	240	2	2021-09-11,17:45:01	ferret	prior	Overcast	NA	0	ferret	0	NA	NA	NA	NA	NA		NA	NA	NA
723D7504-9168-4BA3-941D-EBE611D9C193	15	2021-09-11,17:40:53	2021-09-11,17:41:01	2021/09/11	17:41:01	afternoon	1200	240	3	2021-09-11,17:49:01	ferret	prior	Overcast	NA	0	ferret	0	NA	NA	NA	NA	NA		NA	NA	NA
723D7504-9168-4BA3-941D-EBE611D9C193	15	2021-09-11,17:40:53	2021-09-11,17:41:01	2021/09/11	17:41:01	afternoon	1200	240	4	2021-09-11,17:53:01	ferret	prior	Overcast	NA	0	ferret	0	NA	NA	NA	NA	NA		NA	NA	NA
723D7504-9168-4BA3-941D-EBE611D9C193	15	2021-09-11,17:40:53	2021-09-11,17:41:01	2021/09/11	17:41:01	afternoon	1200	240	5	2021-09-11,17:57:01	ferret	prior	Overcast	NA	0	ferret	0	NA	NA	NA	NA	NA		NA	NA	NA
723D7504-9168-4BA3-941D-EBE611D9C193	16	2021-09-13,08:10:13	2021-09-13,08:20:04	2021/09/13	08:20:04	morning	1200	240	1	2021-09-13,08:20:04	ferret	prior	Clear	NA	0	ferret	1	F1	active	interaction		object interaction		2.663804054	2.638261557	C3
723D7504-9168-4BA3-941D-EBE611D9C193	16	2021-09-13,08:10:13	2021-09-13,08:20:04	2021/09/13	08:20:04	morning	1200	240	2	2021-09-13,08:24:04	ferret	prior	Clear	NA	0	ferret	1	F1	active	self maintenance				2.707193851	1.317282319	C2
723D7504-9168-4BA3-941D-EBE611D9C193	16	2021-09-13,08:10:13	2021-09-13,08:20:04	2021/09/13	08:20:04	morning	1200	240	3	2021-09-13,08:28:04	ferret	prior	Clear	NA	0	ferret	1	F1	active	vigilance				2.210621357	0.044513963	C1
723D7504-9168-4BA3-941D-EBE611D9C193	16	2021-09-13,08:10:13	2021-09-13,08:20:04	2021/09/13	08:20:04	morning	1200	240	4	2021-09-13,08:32:04	ferret	prior	Clear	NA	0	ferret	1	F1	unknown					4.582598686	3.645869732	E4
723D7504-9168-4BA3-941D-EBE611D9C193	16	2021-09-13,08:10:13	2021-09-13,08:20:04	2021/09/13	08:20:04	morning	1200	240	5	2021-09-13,08:36:04	ferret	prior	Clear	NA	0	ferret	0	F1	unknown					4.582598686	3.645869732	E4
723D7504-9168-4BA3-941D-EBE611D9C193	16	2021-09-13,08:10:13	2021-09-13,08:20:04	2021/09/13	08:20:04	morning	1200	240	6	2021-09-13,08:40:04	ferret	prior	Clear	NA	0	ferret	0	F1	unknown					4.582598686	3.645869732	E4
723D7504-9168-4BA3-941D-EBE611D9C193	17	2021-09-13,09:36:58	2021-09-13,09:40:03	2021/09/13	09:40:03	morning	1200	240	1	2021-09-13,09:40:03	ferret	prior	Clear	NA	0	ferret	0	NA	NA	NA		NA	NA	NA	NA	NA
723D7504-9168-4BA3-941D-EBE611D9C193	17	2021-09-13,09:36:58	2021-09-13,09:40:03	2021/09/13	09:40:03	morning	1200	240	2	2021-09-13,09:44:03	ferret	prior	Clear	NA	0	ferret	0	NA	NA	NA		NA	NA	NA	NA	NA
723D7504-9168-4BA3-941D-EBE611D9C193	17	2021-09-13,09:36:58	2021-09-13,09:40:03	2021/09/13	09:40:03	morning	1200	240	3	2021-09-13,09:48:03	ferret	prior	Clear	NA	<10	ferret	0	NA	NA	NA		NA	NA	NA	NA	NA
723D7504-9168-4BA3-941D-EBE611D9C193	17	2021-09-13,09:36:58	2021-09-13,09:40:03	2021/09/13	09:40:03	morning	1200	240	4	2021-09-13,09:52:03	ferret	prior	Clear	NA	0	ferret	0	NA	NA	NA		NA	NA	NA	NA	NA
723D7504-9168-4BA3-941D-EBE611D9C193	17	2021-09-13,09:36:58	2021-09-13,09:40:03	2021/09/13	09:40:03	morning	1200	240	5	2021-09-13,09:56:03	ferret	prior	Clear	NA	0	ferret	0	NA	NA	NA		NA	NA	NA	NA	NA
723D7504-9168-4BA3-941D-EBE611D9C193	17	2021-09-13,09:36:58	2021-09-13,09:40:03	2021/09/13	09:40:03	morning	1200	240	6	2021-09-13,10:00:04	ferret	prior	Clear	NA	0	ferret	1	F1	active	locomotion	ground	walking		0.349679768	0.218073264	A1
723D7504-9168-4BA3-941D-EBE611D9C193	18	2021-09-13,10:16:43	2021-09-13,10:16:50	2021/09/13	10:16:50	morning	1200	240	1	2021-09-13,10:16:50	ferret	prior	Sunny	NA	0	ferret	0	NA	NA	NA		NA	NA	NA	NA	NA
723D7504-9168-4BA3-941D-EBE611D9C193	18	2021-09-13,10:16:43	2021-09-13,10:16:50	2021/09/13	10:16:50	morning	1200	240	2	2021-09-13,10:20:50	ferret	prior	Sunny	NA	0	ferret	0	NA	NA	NA		NA	NA	NA	NA	NA
723D7504-9168-4BA3-941D-EBE611D9C193	18	2021-09-13,10:16:43	2021-09-13,10:16:50	2021/09/13	10:16:50	morning	1200	240	3	2021-09-13,10:24:50	ferret	prior	Sunny	NA	<10	ferret	0	NA	NA	NA		NA	NA	NA	NA	NA
723D7504-9168-4BA3-941D-EBE611D9C193	18	2021-09-13,10:16:43	2021-09-13,10:16:50	2021/09/13	10:16:50	morning	1200	240	4	2021-09-13,10:28:50	ferret	prior	Sunny	NA	0	ferret	0	NA	NA	NA		NA	NA	NA	NA	NA
723D7504-9168-4BA3-941D-EBE611D9C193	18	2021-09-13,10:16:43	2021-09-13,10:16:50	2021/09/13	10:16:50	morning	1200	240	5	2021-09-13,10:32:50	ferret	prior	Sunny	NA	0	ferret	0	NA	NA	NA		NA	NA	NA	NA	NA
723D7504-9168-4BA3-941D-EBE611D9C193	18	2021-09-13,10:16:43	2021-09-13,10:16:50	2021/09/13	10:16:50	morning	1200	240	6	2021-09-13,10:36:50	ferret	prior	Sunny	NA	0	ferret	1	NA	NA	NA		NA	NA	NA	NA	NA
723D7504-9168-4BA3-941D-EBE611D9C193	19	2021-09-13,11:14:39	2021-09-13,11:15:03	2021/09/13	11:15:03	midday	1200	240	1	2021-09-13,11:15:03	ferret	prior	Sunny	NA	0	ferret	0	NA	NA	NA		NA	NA	NA	NA	NA
723D7504-9168-4BA3-941D-EBE611D9C193	19	2021-09-13,11:14:39	2021-09-13,11:15:03	2021/09/13	11:15:03	midday	1200	240	2	2021-09-13,11:19:03	ferret	prior	Sunny	NA	0	ferret	0	NA	NA	NA		NA	NA	NA	NA	NA
723D7504-9168-4BA3-941D-EBE611D9C193	19	2021-09-13,11:14:39	2021-09-13,11:15:03	2021/09/13	11:15:03	midday	1200	240	3	2021-09-13,11:23:03	ferret	prior	Sunny	NA	<10	ferret	0	NA	NA	NA		NA	NA	NA	NA	NA
723D7504-9168-4BA3-941D-EBE611D9C193	19	2021-09-13,11:14:39	2021-09-13,11:15:03	2021/09/13	11:15:03	midday	1200	240	4	2021-09-13,11:27:03	ferret	prior	Sunny	NA	0	ferret	0	NA	NA	NA		NA	NA	NA	NA	NA
723D7504-9168-4BA3-941D-EBE611D9C193	19	2021-09-13,11:14:39	2021-09-13,11:15:03	2021/09/13	11:15:03	midday	1200	240	5	2021-09-13,11:32:03	ferret	prior	Sunny	NA	0	ferret	0	NA	NA	NA		NA	NA	NA	NA	NA
723D7504-9168-4BA3-941D-EBE611D9C193	19	2021-09-13,11:14:39	2021-09-13,11:15:03	2021/09/13	11:15:03	midday	1200	240	6	2021-09-13,11:36:03	ferret	prior	Sunny	NA	0	ferret	1	NA	NA	NA		NA	NA	NA	NA	NA
723D7504-9168-4BA3-941D-EBE611D9C193	20	2021-09-14,13:16:12	2021-09-14,13:20:02	2021/09/14	13:20:02	midday	1200	240	1	2021-09-14,13:20:02	ferret	prior	Sunny	NA	0	ferret	0	NA	NA	NA		NA	NA	NA	NA	NA
723D7504-9168-4BA3-941D-EBE611D9C193	20	2021-09-14,13:16:12	2021-09-14,13:20:02	2021/09/14	13:20:02	midday	1200	240	2	2021-09-14,13:24:02	ferret	prior	Sunny	NA	0	ferret	0	NA	NA	NA		NA	NA	NA	NA	NA
723D7504-9168-4BA3-941D-EBE611D9C193	20	2021-09-14,13:16:12	2021-09-14,13:20:02	2021/09/14	13:20:02	midday	1200	240	3	2021-09-14,13:28:02	ferret	prior	Sunny	NA	0	ferret	0	NA	NA	NA		NA	NA	NA	NA	NA
723D7504-9168-4BA3-941D-EBE611D9C193	20	2021-09-14,13:16:12	2021-09-14,13:20:02	2021/09/14	13:20:02	midday	1200	240	4	2021-09-14,13:32:02	ferret	prior	Sunny	NA	<10	ferret	0	NA	NA	NA		NA	NA	NA	NA	NA
723D7504-9168-4BA3-941D-EBE611D9C193	20	2021-09-14,13:16:12	2021-09-14,13:20:02	2021/09/14	13:20:02	midday	1200	240	5	2021-09-14,13:36:02	ferret	prior	Sunny	NA	0	ferret	0	NA	NA	NA		NA	NA	NA	NA	NA
723D7504-9168-4BA3-941D-EBE611D9C193	20	2021-09-14,13:16:12	2021-09-14,13:20:02	2021/09/14	13:20:02	midday	1200	240	6	2021-09-14,13:40:02	ferret	prior	Sunny	NA	0	ferret	0	NA	NA	NA		NA	NA	NA	NA	NA
723D7504-9168-4BA3-941D-EBE611D9C193	21	2021-09-14,16:53:09	2021-09-14,17:00:00	2021/09/14	17:00:00	afternoon	1200	240	1	2021-09-14,17:00:00	ferret	prior	Sunny	NA	0	ferret	0	NA	NA	NA		NA	NA	NA	NA	NA
723D7504-9168-4BA3-941D-EBE611D9C193	21	2021-09-14,16:53:09	2021-09-14,17:00:00	2021/09/14	17:00:00	afternoon	1200	240	2	2021-09-14,17:04:00	ferret	prior	Sunny	NA	0	ferret	0	NA	NA	NA		NA	NA	NA	NA	NA
723D7504-9168-4BA3-941D-EBE611D9C193	21	2021-09-14,16:53:09	2021-09-14,17:00:00	2021/09/14	17:00:00	afternoon	1200	240	3	2021-09-14,17:08:00	ferret	prior	Sunny	NA	0	ferret	0	NA	NA	NA		NA	NA	NA	NA	NA
723D7504-9168-4BA3-941D-EBE611D9C193	21	2021-09-14,16:53:09	2021-09-14,17:00:00	2021/09/14	17:00:00	afternoon	1200	240	4	2021-09-14,17:12:00	ferret	prior	Sunny	NA	0	ferret	0	NA	NA	NA		NA	NA	NA	NA	NA
723D7504-9168-4BA3-941D-EBE611D9C193	21	2021-09-14,16:53:09	2021-09-14,17:00:00	2021/09/14	17:00:00	afternoon	1200	240	5	2021-09-14,17:16:00	ferret	prior	Sunny	NA	0	ferret	0	NA	NA	NA		NA	NA	NA	NA	NA
723D7504-9168-4BA3-941D-EBE611D9C193	21	2021-09-14,16:53:09	2021-09-14,17:00:00	2021/09/14	17:00:00	afternoon	1200	240	6	2021-09-14,17:20:00	ferret	prior	Sunny	NA	0	ferret	0	NA	NA	NA		NA	NA	NA	NA	NA
723D7504-9168-4BA3-941D-EBE611D9C193	22	2021-09-14,18:35:11	2021-09-14,18:40:03	2021/09/14	18:40:03	afternoon	1200	240	1	2021-09-14,18:40:03	ferret	prior	Clear	NA	0	ferret	1	F1	non-active	sitting/laying				3.223050594	1.939203143	D2
723D7504-9168-4BA3-941D-EBE611D9C193	22	2021-09-14,18:35:11	2021-09-14,18:40:03	2021/09/14	18:40:03	afternoon	1200	240	2	2021-09-14,18:44:03	ferret	prior	Clear	NA	0	ferret	1	F1	active	locomotion	ground	walking		3.333935738	4.66312027	D5
723D7504-9168-4BA3-941D-EBE611D9C193	22	2021-09-14,18:35:11	2021-09-14,18:40:03	2021/09/14	18:40:03	afternoon	1200	240	3	2021-09-14,18:48:03	ferret	prior	Clear	NA	0	ferret	1	F1	non-active	sitting/laying				3.435178757	1.919918895	D2
723D7504-9168-4BA3-941D-EBE611D9C193	22	2021-09-14,18:35:11	2021-09-14,18:40:03	2021/09/14	18:40:03	afternoon	1200	240	4	2021-09-14,18:52:03	ferret	prior	Clear	NA	0	ferret	1	F1	non-active	resting eyes open				3.435178757	1.919918895	D2
723D7504-9168-4BA3-941D-EBE611D9C193	22	2021-09-14,18:35:11	2021-09-14,18:40:03	2021/09/14	18:40:03	afternoon	1200	240	5	2021-09-14,18:56:03	ferret	prior	Clear	NA	0	ferret	1	F1	active	locomotion	height	climbing		3.893182516	3.351783037	D4
723D7504-9168-4BA3-941D-EBE611D9C193	22	2021-09-14,18:35:11	2021-09-14,18:40:03	2021/09/14	18:40:03	afternoon	1200	240	6	2021-09-14,19:00:03	ferret	prior	Clear	NA	0	ferret	2	F2	non-active	unknown				1.12105453	1.635474324	B2
723D7504-9168-4BA3-941D-EBE611D9C193	22	2021-09-14,18:35:11	2021-09-14,18:40:03	2021/09/14	18:40:03	afternoon	1200	240	6	2021-09-14,19:00:03	ferret	prior	Clear	NA	0	ferret	2	F1	active	locomotion	ground	walking		1.665837884	1.596905708	B2
723D7504-9168-4BA3-941D-EBE611D9C193	23	2021-09-15,12:30:00	2021-09-15,12:32:03	2021/09/15	12:32:03	midday	1200	240	1	2021-09-15,12:32:03	ferret	prior	Sunny	NA	NA	ferret	NA	NA	NA	NA		NA	NA	NA	NA	NA
723D7504-9168-4BA3-941D-EBE611D9C193	23	2021-09-15,12:30:00	2021-09-15,12:32:03	2021/09/15	12:32:03	midday	1200	240	2	2021-09-15,12:36:03	ferret	prior	Sunny	NA	NA	ferret	NA	NA	NA	NA		NA	NA	NA	NA	NA
723D7504-9168-4BA3-941D-EBE611D9C193	23	2021-09-15,12:30:00	2021-09-15,12:32:03	2021/09/15	12:32:03	midday	1200	240	3	2021-09-15,12:40:03	ferret	prior	Sunny	NA	NA	ferret	NA	NA	NA	NA		NA	NA	NA	NA	NA
723D7504-9168-4BA3-941D-EBE611D9C193	23	2021-09-15,12:30:00	2021-09-15,12:32:03	2021/09/15	12:32:03	midday	1200	240	4	2021-09-15,12:44:03	ferret	prior	Sunny	NA	NA	ferret	NA	NA	NA	NA		NA	NA	NA	NA	NA
723D7504-9168-4BA3-941D-EBE611D9C193	23	2021-09-15,12:30:00	2021-09-15,12:32:03	2021/09/15	12:32:03	midday	1200	240	5	2021-09-15,12:48:03	ferret	prior	Sunny	NA	<10	ferret	0	F1	unknown	NA		NA	NA	4.611525059	3.573553562	E4
723D7504-9168-4BA3-941D-EBE611D9C193	23	2021-09-15,12:30:00	2021-09-15,12:32:03	2021/09/15	12:32:03	midday	1200	240	6	2021-09-15,12:52:03	ferret	prior	Sunny	NA	NA	ferret	NA	NA	NA	NA		NA	NA	NA	NA	NA
723D7504-9168-4BA3-941D-EBE611D9C193	23	2021-09-15,12:30:00	2021-09-15,12:32:03	2021/09/15	12:32:03	midday	1200	240	1	2021-09-15,12:32:03	ferret	prior	Sunny	NA	NA	ferret	NA	NA	NA	NA		NA	NA	NA	NA	NA
723D7504-9168-4BA3-941D-EBE611D9C193	23	2021-09-15,12:30:00	2021-09-15,12:32:03	2021/09/15	12:32:03	midday	1200	240	2	2021-09-15,12:36:03	ferret	prior	Sunny	NA	NA	ferret	NA	NA	NA	NA		NA	NA	NA	NA	NA
723D7504-9168-4BA3-941D-EBE611D9C193	23	2021-09-15,12:30:00	2021-09-15,12:32:03	2021/09/15	12:32:03	midday	1200	240	3	2021-09-15,12:40:03	ferret	prior	Sunny	NA	NA	ferret	NA	NA	NA	NA		NA	NA	NA	NA	NA
723D7504-9168-4BA3-941D-EBE611D9C193	23	2021-09-15,12:30:00	2021-09-15,12:32:03	2021/09/15	12:32:03	midday	1200	240	4	2021-09-15,12:44:03	ferret	prior	Sunny	NA	NA	ferret	NA	NA	NA	NA		NA	NA	NA	NA	NA
723D7504-9168-4BA3-941D-EBE611D9C193	23	2021-09-15,12:30:00	2021-09-15,12:32:03	2021/09/15	12:32:03	midday	1200	240	5	2021-09-15,12:48:03	ferret	prior	Sunny	NA	<10	ferret	0	F1	unknown	NA		NA	NA	4.611525059	3.573553562	E4
723D7504-9168-4BA3-941D-EBE611D9C193	23	2021-09-15,12:30:00	2021-09-15,12:32:03	2021/09/15	12:32:03	midday	1200	240	6	2021-09-15,12:52:03	ferret	prior	Sunny	NA	NA	ferret	NA	NA	NA	NA		NA	NA	NA	NA	NA
723D7504-9168-4BA3-941D-EBE611D9C193	24	2021-09-27,14:35:04	2021-09-27,14:35:09	2021/09/27	14:35:09	afternoon	1200	240	1	2021-09-27,14:35:09	ferret	prior	Overcast	NA	0	ferret	0	NA	NA	NA		NA	NA	NA	NA	NA
723D7504-9168-4BA3-941D-EBE611D9C193	24	2021-09-27,14:35:04	2021-09-27,14:35:09	2021/09/27	14:35:09	afternoon	1200	240	2	2021-09-27,14:39:09	ferret	prior	Overcast	NA	0	ferret	0	NA	NA	NA		NA	NA	NA	NA	NA
723D7504-9168-4BA3-941D-EBE611D9C193	24	2021-09-27,14:35:04	2021-09-27,14:35:09	2021/09/27	14:35:09	afternoon	1200	240	3	2021-09-27,14:43:09	ferret	prior	Overcast	NA	0	ferret	0	NA	NA	NA		NA	NA	NA	NA	NA
723D7504-9168-4BA3-941D-EBE611D9C193	24	2021-09-27,14:35:04	2021-09-27,14:35:09	2021/09/27	14:35:09	afternoon	1200	240	4	2021-09-27,14:47:09	ferret	prior	Overcast	NA	0	ferret	0	NA	NA	NA		NA	NA	NA	NA	NA
723D7504-9168-4BA3-941D-EBE611D9C193	24	2021-09-27,14:35:04	2021-09-27,14:35:09	2021/09/27	14:35:09	afternoon	1200	240	5	2021-09-27,14:51:09	ferret	prior	Overcast	NA	<10	ferret	0	NA	NA	NA		NA	NA	NA	NA	NA
723D7504-9168-4BA3-941D-EBE611D9C193	24	2021-09-27,14:35:04	2021-09-27,14:35:09	2021/09/27	14:35:09	afternoon	1200	240	6	2021-09-27,14:55:10	ferret	prior	Overcast	NA	0	ferret	0	F1	unknown			NA	NA	1.410320044	2.209184408	B3
723D7504-9168-4BA3-941D-EBE611D9C193	25	2021-09-27,16:45:25	2021-09-27,16:45:29	2021/09/27	16:45:29	afternoon	1200	240	1	2021-09-27,16:45:29	ferret	prior	Sunny	NA	0	ferret	1	F1	active	self maintenance		NA	NA	1.183856726	1.37044239	B2
723D7504-9168-4BA3-941D-EBE611D9C193	25	2021-09-27,16:45:25	2021-09-27,16:45:29	2021/09/27	16:45:29	afternoon	1200	240	2	2021-09-27,16:49:29	ferret	prior	Sunny	NA	0	ferret	1	F1				NA	NA	1.183856726	1.37044239	B2
723D7504-9168-4BA3-941D-EBE611D9C193	25	2021-09-27,16:45:25	2021-09-27,16:45:29	2021/09/27	16:45:29	afternoon	1200	240	3	2021-09-27,16:53:29	ferret	prior	Sunny	NA	0	ferret	0	F1	unknown			NA	NA	1.318719268	2.223647594	B3
723D7504-9168-4BA3-941D-EBE611D9C193	25	2021-09-27,16:45:25	2021-09-27,16:45:29	2021/09/27	16:45:29	afternoon	1200	240	4	2021-09-27,16:57:29	ferret	prior	Sunny	NA	0	ferret	0	F1	unknown			NA	NA	1.318719268	2.223647594	B3
723D7504-9168-4BA3-941D-EBE611D9C193	25	2021-09-27,16:45:25	2021-09-27,16:45:29	2021/09/27	16:45:29	afternoon	1200	240	5	2021-09-27,17:01:29	ferret	prior	Sunny	NA	0	ferret	0	F1	unknown			NA	NA	1.318719268	2.223647594	B3
723D7504-9168-4BA3-941D-EBE611D9C193	25	2021-09-27,16:45:25	2021-09-27,16:45:29	2021/09/27	16:45:29	afternoon	1200	240	6	2021-09-27,17:05:29	ferret	prior	Sunny	NA	0	ferret	0	F1	unknown			NA	NA	1.318719268	2.223647594	B3
723D7504-9168-4BA3-941D-EBE611D9C193	26	2021-09-28,14:53:44	2021-09-28,14:53:50	2021/09/28	14:53:50	afternoon	1200	240	1	2021-09-28,14:53:50	ferret	prior	Overcast	Clouds	0	ferret	0	NA	NA	NA		NA	NA	NA	NA	NA
723D7504-9168-4BA3-941D-EBE611D9C193	26	2021-09-28,14:53:44	2021-09-28,14:53:50	2021/09/28	14:53:50	afternoon	1200	240	2	2021-09-28,14:57:50	ferret	prior	Overcast	Clouds	0	ferret	0	NA	NA	NA		NA	NA	NA	NA	NA
723D7504-9168-4BA3-941D-EBE611D9C193	26	2021-09-28,14:53:44	2021-09-28,14:53:50	2021/09/28	14:53:50	afternoon	1200	240	3	2021-09-28,15:01:50	ferret	prior	Overcast	Clouds	0	ferret	0	NA	NA	NA		NA	NA	NA	NA	NA
723D7504-9168-4BA3-941D-EBE611D9C193	26	2021-09-28,14:53:44	2021-09-28,14:53:50	2021/09/28	14:53:50	afternoon	1200	240	4	2021-09-28,15:05:50	ferret	prior	Overcast	Clouds	0	ferret	0	F1	unknown	NA		NA	NA	4.394501209	3.391551256	E4
723D7504-9168-4BA3-941D-EBE611D9C193	26	2021-09-28,14:53:44	2021-09-28,14:53:50	2021/09/28	14:53:50	afternoon	1200	240	5	2021-09-28,15:09:50	ferret	prior	Overcast	Clouds	<10	ferret	0	F1		NA		NA	NA	4.394501209	3.391551256	E4
723D7504-9168-4BA3-941D-EBE611D9C193	26	2021-09-28,14:53:44	2021-09-28,14:53:50	2021/09/28	14:53:50	afternoon	1200	240	6	2021-09-28,15:13:50	ferret	prior	Overcast	Clouds	0	ferret	0	F1	unknown	NA		NA	NA	4.394501209	3.391551256	E4
723D7504-9168-4BA3-941D-EBE611D9C193	27	2021-09-28,15:44:10	2021-09-28,15:44:17	2021/09/28	15:44:17	afternoon	1200	240	1	2021-09-28,15:44:17	ferret	prior	Overcast	Clouds	0	ferret	0	NA	NA	NA		NA	NA	NA	NA	NA
723D7504-9168-4BA3-941D-EBE611D9C193	27	2021-09-28,15:44:10	2021-09-28,15:44:17	2021/09/28	15:44:17	afternoon	1200	240	2	2021-09-28,15:48:18	ferret	prior	Overcast	Clouds	0	ferret	0	NA	NA	NA		NA	NA	NA	NA	NA
723D7504-9168-4BA3-941D-EBE611D9C193	27	2021-09-28,15:44:10	2021-09-28,15:44:17	2021/09/28	15:44:17	afternoon	1200	240	3	2021-09-28,15:52:18	ferret	prior	Overcast	Clouds	0	ferret	0	NA	NA	NA		NA	NA	NA	NA	NA
723D7504-9168-4BA3-941D-EBE611D9C193	27	2021-09-28,15:44:10	2021-09-28,15:44:17	2021/09/28	15:44:17	afternoon	1200	240	4	2021-09-28,15:56:17	ferret	prior	Overcast	Clouds	0	ferret	0	NA	NA	NA		NA	NA	NA	NA	NA
723D7504-9168-4BA3-941D-EBE611D9C193	27	2021-09-28,15:44:10	2021-09-28,15:44:17	2021/09/28	15:44:17	afternoon	1200	240	5	2021-09-28,16:00:17	ferret	prior	Overcast	Clouds	<10	ferret	0	NA	NA	NA		NA	NA	NA	NA	NA
723D7504-9168-4BA3-941D-EBE611D9C193	27	2021-09-28,15:44:10	2021-09-28,15:44:17	2021/09/28	15:44:17	afternoon	1200	240	6	2021-09-28,16:04:17	ferret	prior	Overcast	Clouds	0	ferret	0	NA	NA	NA		NA	NA	NA	NA	NA
723D7504-9168-4BA3-941D-EBE611D9C193	28	2021-09-29,13:07:50	2021-09-29,13:09:16	2021/09/29	13:09:16	midday	1200	240	1	2021-09-29,13:09:16	ferret	prior	Overcast	Rainy	0	ferret	0	NA	NA	NA		NA	NA	NA	NA	NA
723D7504-9168-4BA3-941D-EBE611D9C193	28	2021-09-29,13:07:50	2021-09-29,13:09:16	2021/09/29	13:09:16	midday	1200	240	2	2021-09-29,13:13:16	ferret	prior	Overcast	Rainy	0	ferret	0	NA	NA	NA		NA	NA	NA	NA	NA
723D7504-9168-4BA3-941D-EBE611D9C193	28	2021-09-29,13:07:50	2021-09-29,13:09:16	2021/09/29	13:09:16	midday	1200	240	3	2021-09-29,13:17:16	ferret	prior	Overcast	Rainy	0	ferret	1	F1	active	locomotion	ground	walking		3.714726925	3.86401844	D4
723D7504-9168-4BA3-941D-EBE611D9C193	28	2021-09-29,13:07:50	2021-09-29,13:09:16	2021/09/29	13:09:16	midday	1200	240	4	2021-09-29,13:21:16	ferret	prior	Overcast	Rainy	0	ferret	0	F1	unknown					1.304256082	2.14778471	B3
723D7504-9168-4BA3-941D-EBE611D9C193	28	2021-09-29,13:07:50	2021-09-29,13:09:16	2021/09/29	13:09:16	midday	1200	240	5	2021-09-29,13:25:16	ferret	prior	Overcast	Rainy	0	ferret	0	F2	unknown					4.37039566	3.497615337	E4
723D7504-9168-4BA3-941D-EBE611D9C193	28	2021-09-29,13:07:50	2021-09-29,13:09:16	2021/09/29	13:09:16	midday	1200	240	5	2021-09-29,13:25:16	ferret	prior	Overcast	Rainy	0	ferret	0	F1	unknown					1.304256082	2.14778471	B3
723D7504-9168-4BA3-941D-EBE611D9C193	28	2021-09-29,13:07:50	2021-09-29,13:09:16	2021/09/29	13:09:16	midday	1200	240	6	2021-09-29,13:29:17	ferret	prior	Overcast	Rainy	0	ferret	0	F2	unknown					4.336723328	3.473585129	E4
723D7504-9168-4BA3-941D-EBE611D9C193	28	2021-09-29,13:07:50	2021-09-29,13:09:16	2021/09/29	13:09:16	midday	1200	240	6	2021-09-29,13:29:17	ferret	prior	Overcast	Rainy	0	ferret	0	F3	active	locomotion	ground	walking		3.738832474	2.007897615	D3
723D7504-9168-4BA3-941D-EBE611D9C193	28	2021-09-29,13:07:50	2021-09-29,13:09:16	2021/09/29	13:09:16	midday	1200	240	6	2021-09-29,13:29:17	ferret	prior	Overcast	Rainy	0	ferret	0	F1	unknown					1.304256082	2.14778471	B3
723D7504-9168-4BA3-941D-EBE611D9C193	29	2021-10-04,15:56:48	2021-10-04,15:56:52	2021/10/04	15:56:52	afternoon	1200	240	1	2021-10-04,15:56:52	ferret	prior	Sunny	Clouds	0	ferret	0	NA	NA	NA		NA	NA	NA	NA	NA
723D7504-9168-4BA3-941D-EBE611D9C193	29	2021-10-04,15:56:48	2021-10-04,15:56:52	2021/10/04	15:56:52	afternoon	1200	240	2	2021-10-04,16:00:52	ferret	prior	Sunny	Clouds	0	ferret	0	F1	unknown	NA		NA	NA	4.389755249	3.488048315	E4
723D7504-9168-4BA3-941D-EBE611D9C193	29	2021-10-04,15:56:48	2021-10-04,15:56:52	2021/10/04	15:56:52	afternoon	1200	240	3	2021-10-04,16:04:52	ferret	prior	Sunny	Clouds	0	ferret	0	F1	unknown	NA		NA	NA	4.389755249	3.488048315	E4
723D7504-9168-4BA3-941D-EBE611D9C193	29	2021-10-04,15:56:48	2021-10-04,15:56:52	2021/10/04	15:56:52	afternoon	1200	240	4	2021-10-04,16:08:52	ferret	prior	Sunny	Clouds	0	ferret	0	F1	unknown	NA		NA	NA	4.389755249	3.488048315	E4
723D7504-9168-4BA3-941D-EBE611D9C193	29	2021-10-04,15:56:48	2021-10-04,15:56:52	2021/10/04	15:56:52	afternoon	1200	240	5	2021-10-04,16:12:52	ferret	prior	Sunny	Clouds	0	ferret	0	F1	unknown	NA		NA	NA	4.389755249	3.488048315	E4
723D7504-9168-4BA3-941D-EBE611D9C193	29	2021-10-04,15:56:48	2021-10-04,15:56:52	2021/10/04	15:56:52	afternoon	1200	240	6	2021-10-04,16:16:53	ferret	prior	Sunny	Clouds	0	ferret	0	F1	unknown	NA		NA	NA	4.389755249	3.488048315	E4
723D7504-9168-4BA3-941D-EBE611D9C193	30	2021-10-05,11:18:39	2021-10-05,11:19:37	2021/10/05	11:19:37	midday	1200	240	1	2021-10-05,11:19:37	ferret	prior	Overcast	Clouds	0	ferret	0	NA	NA	NA		NA	NA	NA	NA	NA
723D7504-9168-4BA3-941D-EBE611D9C193	30	2021-10-05,11:18:39	2021-10-05,11:19:37	2021/10/05	11:19:37	midday	1200	240	2	2021-10-05,11:23:37	ferret	prior	Overcast	Clouds	<10	ferret	0	NA	NA	NA		NA	NA	NA	NA	NA
723D7504-9168-4BA3-941D-EBE611D9C193	30	2021-10-05,11:18:39	2021-10-05,11:19:37	2021/10/05	11:19:37	midday	1200	240	3	2021-10-05,11:27:37	ferret	prior	Overcast	Clouds	0	ferret	0	NA	NA	NA		NA	NA	NA	NA	NA
723D7504-9168-4BA3-941D-EBE611D9C193	30	2021-10-05,11:18:39	2021-10-05,11:19:37	2021/10/05	11:19:37	midday	1200	240	4	2021-10-05,11:31:37	ferret	prior	Overcast	Clouds	<10	ferret	0	NA	NA	NA		NA	NA	NA	NA	NA
723D7504-9168-4BA3-941D-EBE611D9C193	30	2021-10-05,11:18:39	2021-10-05,11:19:37	2021/10/05	11:19:37	midday	1200	240	5	2021-10-05,11:35:37	ferret	prior	Overcast	Clouds	<10	ferret	0	NA	NA	NA		NA	NA	NA	NA	NA
723D7504-9168-4BA3-941D-EBE611D9C193	30	2021-10-05,11:18:39	2021-10-05,11:19:37	2021/10/05	11:19:37	midday	1200	240	6	2021-10-05,11:35:37	ferret	prior	Overcast	Clouds	0	ferret	0	NA	NA	NA		NA	NA	NA	NA	NA
723D7504-9168-4BA3-941D-EBE611D9C193	31	2021-10-05,12:44:51	2021-10-05,12:44:54	2021/10/05	12:44:54	midday	1200	240	1	2021-10-05,12:44:54	ferret	prior	Overcast	Clouds	0	ferret	0	NA	NA	NA		NA	NA	NA	NA	NA
723D7504-9168-4BA3-941D-EBE611D9C193	31	2021-10-05,12:44:51	2021-10-05,12:44:54	2021/10/05	12:44:54	midday	1200	240	2	2021-10-05,12:48:54	ferret	prior	Overcast	Clouds	0	ferret	0	NA	NA	NA		NA	NA	NA	NA	NA
723D7504-9168-4BA3-941D-EBE611D9C193	31	2021-10-05,12:44:51	2021-10-05,12:44:54	2021/10/05	12:44:54	midday	1200	240	3	2021-10-05,12:52:54	ferret	prior	Overcast	Clouds	0	ferret	0	NA	NA	NA		NA	NA	NA	NA	NA
723D7504-9168-4BA3-941D-EBE611D9C193	31	2021-10-05,12:44:51	2021-10-05,12:44:54	2021/10/05	12:44:54	midday	1200	240	4	2021-10-05,12:56:54	ferret	prior	Overcast	Clouds	0	ferret	0	NA	NA	NA		NA	NA	NA	NA	NA
723D7504-9168-4BA3-941D-EBE611D9C193	31	2021-10-05,12:44:51	2021-10-05,12:44:54	2021/10/05	12:44:54	midday	1200	240	5	2021-10-05,13:00:54	ferret	prior	Overcast	Clouds	0	ferret	0	NA	NA	NA		NA	NA	NA	NA	NA
723D7504-9168-4BA3-941D-EBE611D9C193	31	2021-10-05,12:44:51	2021-10-05,12:44:54	2021/10/05	12:44:54	midday	1200	240	6	2021-10-05,13:04:54	ferret	prior	Overcast	Clouds	0	ferret	0	NA	NA	NA		NA	NA	NA	NA	NA
723D7504-9168-4BA3-941D-EBE611D9C193	32	2021-10-07,10:55:42	2021-10-07,10:56:13	2021/10/07	10:56:13	morning	1200	240	1	2021-10-07,10:56:13	ferret	during	Overcast	Rainy	<10	ferret	0	NA	NA	NA		NA	NA	NA	NA	NA
723D7504-9168-4BA3-941D-EBE611D9C193	32	2021-10-07,10:55:42	2021-10-07,10:56:13	2021/10/07	10:56:13	morning	1200	240	2	2021-10-07,11:00:13	ferret	during	Overcast	Rainy	<10	ferret	0	NA	NA	NA		NA	NA	NA	NA	NA
723D7504-9168-4BA3-941D-EBE611D9C193	32	2021-10-07,10:55:42	2021-10-07,10:56:13	2021/10/07	10:56:13	morning	1200	240	3	2021-10-07,11:04:13	ferret	during	Overcast	Rainy	<10	ferret	0	NA	NA	NA		NA	NA	NA	NA	NA
723D7504-9168-4BA3-941D-EBE611D9C193	32	2021-10-07,10:55:42	2021-10-07,10:56:13	2021/10/07	10:56:13	morning	1200	240	4	2021-10-07,11:08:13	ferret	during	Overcast	Rainy	<10	ferret	0	NA	NA	NA		NA	NA	NA	NA	NA
723D7504-9168-4BA3-941D-EBE611D9C193	33	2021-10-11,09:31:41	2021-10-11,09:31:45	2021/10/11	09:31:45	morning	1200	240	1	2021-10-11,09:31:45	ferret	prior	Overcast	Clouds	0	ferret	0	NA	NA	NA		NA	NA	NA	NA	NA
723D7504-9168-4BA3-941D-EBE611D9C193	33	2021-10-11,09:31:41	2021-10-11,09:31:45	2021/10/11	09:31:45	morning	1200	240	2	2021-10-11,09:35:45	ferret	prior	Overcast	Clouds	0	ferret	0	NA	NA	NA		NA	NA	NA	NA	NA
723D7504-9168-4BA3-941D-EBE611D9C193	33	2021-10-11,09:31:41	2021-10-11,09:31:45	2021/10/11	09:31:45	morning	1200	240	3	2021-10-11,09:39:45	ferret	prior	Overcast	Clouds	0	ferret	0	NA	NA	NA		NA	NA	NA	NA	NA
723D7504-9168-4BA3-941D-EBE611D9C193	33	2021-10-11,09:31:41	2021-10-11,09:31:45	2021/10/11	09:31:45	morning	1200	240	4	2021-10-11,09:43:45	ferret	prior	Overcast	Clouds	0	ferret	0	NA	NA	NA		NA	NA	NA	NA	NA
723D7504-9168-4BA3-941D-EBE611D9C193	33	2021-10-11,09:31:41	2021-10-11,09:31:45	2021/10/11	09:31:45	morning	1200	240	5	2021-10-11,09:47:45	ferret	prior	Overcast	Clouds	0	ferret	0	NA	NA	NA		NA	NA	NA	NA	NA
723D7504-9168-4BA3-941D-EBE611D9C193	33	2021-10-11,09:31:41	2021-10-11,09:31:45	2021/10/11	09:31:45	morning	1200	240	6	2021-10-11,09:51:45	ferret	prior	Overcast	Clouds	<10	ferret	0	NA	NA	NA		NA	NA	NA	NA	NA
723D7504-9168-4BA3-941D-EBE611D9C193	34	2021-10-11,10:41:58	2021-10-11,10:42:02	2021/10/11	10:42:02	morning	1200	240	1	2021-10-11,10:42:02	ferret	prior	Overcast	Clouds	<10	ferret	0	NA	NA	NA		NA	NA	NA	NA	NA
723D7504-9168-4BA3-941D-EBE611D9C193	34	2021-10-11,10:41:58	2021-10-11,10:42:02	2021/10/11	10:42:02	morning	1200	240	2	2021-10-11,10:46:02	ferret	prior	Overcast	Clouds	0	ferret	0	NA	NA	NA		NA	NA	NA	NA	NA
723D7504-9168-4BA3-941D-EBE611D9C193	34	2021-10-11,10:41:58	2021-10-11,10:42:02	2021/10/11	10:42:02	morning	1200	240	3	2021-10-11,10:50:02	ferret	prior	Overcast	Clouds	0	ferret	0	NA	NA	NA		NA	NA	NA	NA	NA
723D7504-9168-4BA3-941D-EBE611D9C193	34	2021-10-11,10:41:58	2021-10-11,10:42:02	2021/10/11	10:42:02	morning	1200	240	4	2021-10-11,10:54:02	ferret	prior	Overcast	Clouds	0	ferret	0	NA	NA	NA		NA	NA	NA	NA	NA
723D7504-9168-4BA3-941D-EBE611D9C193	34	2021-10-11,10:41:58	2021-10-11,10:42:02	2021/10/11	10:42:02	morning	1200	240	5	2021-10-11,10:58:02	ferret	prior	Overcast	Clouds	<10	ferret	0	NA	NA	NA		NA	NA	NA	NA	NA
723D7504-9168-4BA3-941D-EBE611D9C193	34	2021-10-11,10:41:58	2021-10-11,10:42:02	2021/10/11	10:42:02	morning	1200	240	6	2021-10-11,11:02:02	ferret	prior	Overcast	Clouds	0	ferret	0	NA	NA	NA		NA	NA	NA	NA	NA
723D7504-9168-4BA3-941D-EBE611D9C193	35	2021-10-12,12:49:10	2021-10-12,12:49:15	2021/10/12	12:49:15	midday	1200	240	1	2021-10-12,12:49:15	ferret	during	Overcast	Rainy	0	ferret	0	NA	NA	NA		NA	NA	NA	NA	NA
723D7504-9168-4BA3-941D-EBE611D9C193	35	2021-10-12,12:49:10	2021-10-12,12:49:15	2021/10/12	12:49:15	midday	1200	240	2	2021-10-12,12:53:15	ferret	during	Overcast	Rainy	0	ferret	1	F1	active	locomotion	height	climbing		2.234726906	2.697389126	C3
723D7504-9168-4BA3-941D-EBE611D9C193	35	2021-10-12,12:49:10	2021-10-12,12:49:15	2021/10/12	12:49:15	midday	1200	240	3	2021-10-12,12:57:15	ferret	during	Overcast	Rainy	0	ferret	2	F1	active	interaction		affiliative	conspecific interaction	3.362862587	2.085110664	D3
723D7504-9168-4BA3-941D-EBE611D9C193	35	2021-10-12,12:49:10	2021-10-12,12:49:15	2021/10/12	12:49:15	midday	1200	240	3	2021-10-12,12:57:15	ferret	during	Overcast	Rainy	0	ferret	2	F2	active	interaction		affiliative	conspecific interaction	3.536346436	1.901833653	D2
723D7504-9168-4BA3-941D-EBE611D9C193	35	2021-10-12,12:49:10	2021-10-12,12:49:15	2021/10/12	12:49:15	midday	1200	240	4	2021-10-12,13:01:15	ferret	during	Overcast	Rainy	0	ferret	1	F2	unknown					1.309077263	1.487295032	B2
723D7504-9168-4BA3-941D-EBE611D9C193	35	2021-10-12,12:49:10	2021-10-12,12:49:15	2021/10/12	12:49:15	midday	1200	240	5	2021-10-12,13:05:15	ferret	during	Overcast	Rainy	0	ferret	1	F2	active	locomotion	ground	walking		3.772655487	1.81512928	D2
723D7504-9168-4BA3-941D-EBE611D9C193	35	2021-10-12,12:49:10	2021-10-12,12:49:15	2021/10/12	12:49:15	midday	1200	240	6	2021-10-12,13:09:15	ferret	during	Overcast	Rainy	0	ferret	1	F2	active	locomotion	ground	walking		4.437966347	2.567219734	E3
723D7504-9168-4BA3-941D-EBE611D9C193	36	2021-10-13,15:47:12	2021-10-13,15:47:20	2021/10/13	15:47:20	afternoon	1200	240	1	2021-10-13,15:47:20	ferret	during	Overcast	Cold	0	ferret	0	NA	NA	NA		NA	NA	NA	NA	NA
723D7504-9168-4BA3-941D-EBE611D9C193	36	2021-10-13,15:47:12	2021-10-13,15:47:20	2021/10/13	15:47:20	afternoon	1200	240	2	2021-10-13,15:51:20	ferret	during	Overcast	Cold	0	ferret	0	NA	NA	NA		NA	NA	NA	NA	NA
723D7504-9168-4BA3-941D-EBE611D9C193	36	2021-10-13,15:47:12	2021-10-13,15:47:20	2021/10/13	15:47:20	afternoon	1200	240	3	2021-10-13,15:55:20	ferret	during	Overcast	Cold	0	ferret	0	NA	NA	NA		NA	NA	NA	NA	NA
723D7504-9168-4BA3-941D-EBE611D9C193	36	2021-10-13,15:47:12	2021-10-13,15:47:20	2021/10/13	15:47:20	afternoon	1200	240	4	2021-10-13,15:59:20	ferret	during	Overcast	Cold	0	ferret	0	NA	NA	NA		NA	NA	NA	NA	NA
723D7504-9168-4BA3-941D-EBE611D9C193	36	2021-10-13,15:47:12	2021-10-13,15:47:20	2021/10/13	15:47:20	afternoon	1200	240	5	2021-10-13,16:03:20	ferret	during	Overcast	Cold	0	ferret	0	NA	NA	NA		NA	NA	NA	NA	NA
723D7504-9168-4BA3-941D-EBE611D9C193	36	2021-10-13,15:47:12	2021-10-13,15:47:20	2021/10/13	15:47:20	afternoon	1200	240	6	2021-10-13,16:07:20	ferret	during	Overcast	Cold	0	ferret	0	NA	NA	NA		NA	NA	NA	NA	NA
723D7504-9168-4BA3-941D-EBE611D9C193	37	2021-10-14,10:02:56	2021-10-14,10:02:59	2021/10/14	10:02:59	morning	1200	240	1	2021-10-14,10:02:59	ferret	during	Overcast	Rainy	0	ferret	0	NA	NA	NA		NA	NA	NA	NA	NA
723D7504-9168-4BA3-941D-EBE611D9C193	37	2021-10-14,10:02:56	2021-10-14,10:02:59	2021/10/14	10:02:59	morning	1200	240	2	2021-10-14,10:06:59	ferret	during	Overcast	Rainy	0	ferret	0	NA	NA	NA		NA	NA	NA	NA	NA
723D7504-9168-4BA3-941D-EBE611D9C193	37	2021-10-14,10:02:56	2021-10-14,10:02:59	2021/10/14	10:02:59	morning	1200	240	3	2021-10-14,10:10:59	ferret	during	Overcast	Rainy	0	ferret	1	F1	active	locomotion	height	walking		2.258757114	2.504470348	C3
723D7504-9168-4BA3-941D-EBE611D9C193	37	2021-10-14,10:02:56	2021-10-14,10:02:59	2021/10/14	10:02:59	morning	1200	240	4	2021-10-14,10:14:59	ferret	during	Overcast	Rainy	0	ferret	0	F1	unknown					4.389755249	3.478406191	E4
723D7504-9168-4BA3-941D-EBE611D9C193	37	2021-10-14,10:02:56	2021-10-14,10:02:59	2021/10/14	10:02:59	morning	1200	240	5	2021-10-14,10:18:59	ferret	during	Overcast	Rainy	0	ferret	1	F2	active	locomotion	ground	walking		2.793898344	1.588462591	C2
723D7504-9168-4BA3-941D-EBE611D9C193	37	2021-10-14,10:02:56	2021-10-14,10:02:59	2021/10/14	10:02:59	morning	1200	240	5	2021-10-14,10:18:59	ferret	during	Overcast	Rainy	0	ferret	1	F1	unknown					4.389755249	3.478406191	E4
723D7504-9168-4BA3-941D-EBE611D9C193	37	2021-10-14,10:02:56	2021-10-14,10:02:59	2021/10/14	10:02:59	morning	1200	240	6	2021-10-14,10:22:59	ferret	during	Overcast	Rainy	0	ferret	0	F2	unknown					4.457250595	3.463943005	E4
723D7504-9168-4BA3-941D-EBE611D9C193	37	2021-10-14,10:02:56	2021-10-14,10:02:59	2021/10/14	10:02:59	morning	1200	240	6	2021-10-14,10:22:59	ferret	during	Overcast	Rainy	0	ferret	0	F1	unknown					4.389755249	3.478406191	E4
723D7504-9168-4BA3-941D-EBE611D9C193	38	2021-10-14,11:25:43	2021-10-14,11:25:46	2021/10/14	11:25:46	midday	1200	240	1	2021-10-14,11:25:46	ferret	during	Overcast	Rainy	0	ferret	0	NA	NA	NA		NA	NA	NA	NA	NA
723D7504-9168-4BA3-941D-EBE611D9C193	38	2021-10-14,11:25:43	2021-10-14,11:25:46	2021/10/14	11:25:46	midday	1200	240	2	2021-10-14,11:29:46	ferret	during	Overcast	Rainy	0	ferret	0	NA	NA	NA		NA	NA	NA	NA	NA
723D7504-9168-4BA3-941D-EBE611D9C193	38	2021-10-14,11:25:43	2021-10-14,11:25:46	2021/10/14	11:25:46	midday	1200	240	3	2021-10-14,11:33:46	ferret	during	Overcast	Rainy	0	ferret	0	NA	NA	NA		NA	NA	NA	NA	NA
723D7504-9168-4BA3-941D-EBE611D9C193	38	2021-10-14,11:25:43	2021-10-14,11:25:46	2021/10/14	11:25:46	midday	1200	240	4	2021-10-14,11:37:46	ferret	during	Overcast	Rainy	0	ferret	0	NA	NA	NA		NA	NA	NA	NA	NA
723D7504-9168-4BA3-941D-EBE611D9C193	38	2021-10-14,11:25:43	2021-10-14,11:25:46	2021/10/14	11:25:46	midday	1200	240	5	2021-10-14,11:41:46	ferret	during	Overcast	Rainy	0	ferret	0	NA	NA	NA		NA	NA	NA	NA	NA
723D7504-9168-4BA3-941D-EBE611D9C193	38	2021-10-14,11:25:43	2021-10-14,11:25:46	2021/10/14	11:25:46	midday	1200	240	6	2021-10-14,11:45:46	ferret	during	Overcast	Rainy	0	ferret	0	NA	NA	NA		NA	NA	NA	NA	NA
723D7504-9168-4BA3-941D-EBE611D9C193	39	2021-10-15,10:36:37	2021-10-15,10:44:33	2021/10/15	10:44:33	morning	1200	240	1	2021-10-15,10:44:33	ferret	during	Sunny	Cold	0	ferret	2	F2	active	other behaviours				4.842862606	2.14770937	E3
723D7504-9168-4BA3-941D-EBE611D9C193	39	2021-10-15,10:36:37	2021-10-15,10:44:33	2021/10/15	10:44:33	morning	1200	240	1	2021-10-15,10:44:33	ferret	during	Sunny	Cold	0	ferret	2	F1	active	locomotion	ground	walking		3.970244884	2.311626434	D3
723D7504-9168-4BA3-941D-EBE611D9C193	39	2021-10-15,10:36:37	2021-10-15,10:44:33	2021/10/15	10:44:33	morning	1200	240	1	2021-10-15,10:44:33	ferret	during	Sunny	Cold	0	ferret	2	F3	unknown					1.309001923	2.085035324	B3
723D7504-9168-4BA3-941D-EBE611D9C193	39	2021-10-15,10:36:37	2021-10-15,10:44:33	2021/10/15	10:44:33	morning	1200	240	2	2021-10-15,10:48:33	ferret	during	Sunny	Cold	0	ferret	1	F1	unknown					4.423502922	3.473585129	E4
723D7504-9168-4BA3-941D-EBE611D9C193	39	2021-10-15,10:36:37	2021-10-15,10:44:33	2021/10/15	10:44:33	morning	1200	240	2	2021-10-15,10:48:33	ferret	during	Sunny	Cold	0	ferret	1	F2	active	locomotion	ground	walking		4.037815571	0.084357232	E1
723D7504-9168-4BA3-941D-EBE611D9C193	39	2021-10-15,10:36:37	2021-10-15,10:44:33	2021/10/15	10:44:33	morning	1200	240	2	2021-10-15,10:48:33	ferret	during	Sunny	Cold	0	ferret	1	F3	unknown					1.309001923	2.085035324	B3
723D7504-9168-4BA3-941D-EBE611D9C193	39	2021-10-15,10:36:37	2021-10-15,10:44:33	2021/10/15	10:44:33	morning	1200	240	3	2021-10-15,10:52:33	ferret	during	Sunny	Cold	0	ferret	1	F2	active	other behaviours				1.492278695	0.315769643	B1
723D7504-9168-4BA3-941D-EBE611D9C193	39	2021-10-15,10:36:37	2021-10-15,10:44:33	2021/10/15	10:44:33	morning	1200	240	3	2021-10-15,10:52:33	ferret	during	Sunny	Cold	0	ferret	1	F1	unknown					4.423502922	3.473585129	E4
723D7504-9168-4BA3-941D-EBE611D9C193	39	2021-10-15,10:36:37	2021-10-15,10:44:33	2021/10/15	10:44:33	morning	1200	240	3	2021-10-15,10:52:33	ferret	during	Sunny	Cold	0	ferret	1	F3	unknown					1.309001923	2.085035324	B3
723D7504-9168-4BA3-941D-EBE611D9C193	39	2021-10-15,10:36:37	2021-10-15,10:44:33	2021/10/15	10:44:33	morning	1200	240	4	2021-10-15,10:56:33	ferret	during	Sunny	Cold	0	ferret	2	F2	active	locomotion	ground	walking		3.647306919	1.988688588	D2
723D7504-9168-4BA3-941D-EBE611D9C193	39	2021-10-15,10:36:37	2021-10-15,10:44:33	2021/10/15	10:44:33	morning	1200	240	4	2021-10-15,10:56:33	ferret	during	Sunny	Cold	0	ferret	2	F3	active	locomotion	ground	walking		2.900037766	2.96737051	C3
723D7504-9168-4BA3-941D-EBE611D9C193	39	2021-10-15,10:36:37	2021-10-15,10:44:33	2021/10/15	10:44:33	morning	1200	240	4	2021-10-15,10:56:33	ferret	during	Sunny	Cold	0	ferret	2	F1	unknown					4.423502922	3.473585129	E4
723D7504-9168-4BA3-941D-EBE611D9C193	39	2021-10-15,10:36:37	2021-10-15,10:44:33	2021/10/15	10:44:33	morning	1200	240	5	2021-10-15,11:00:33	ferret	during	Sunny	Cold	0	ferret	0	F2	unknown					1.256045222	2.171890259	B3
723D7504-9168-4BA3-941D-EBE611D9C193	39	2021-10-15,10:36:37	2021-10-15,10:44:33	2021/10/15	10:44:33	morning	1200	240	5	2021-10-15,11:00:33	ferret	during	Sunny	Cold	0	ferret	0	F3	unknown					1.318719387	2.162248135	B3
723D7504-9168-4BA3-941D-EBE611D9C193	39	2021-10-15,10:36:37	2021-10-15,10:44:33	2021/10/15	10:44:33	morning	1200	240	5	2021-10-15,11:00:33	ferret	during	Sunny	Cold	0	ferret	0	F1	unknown					4.423502922	3.473585129	E4
723D7504-9168-4BA3-941D-EBE611D9C193	39	2021-10-15,10:36:37	2021-10-15,10:44:33	2021/10/15	10:44:33	morning	1200	240	6	2021-10-15,11:04:33	ferret	during	Sunny	Cold	<10	ferret	0	F2	unknown					1.256045222	2.171890259	B3
723D7504-9168-4BA3-941D-EBE611D9C193	39	2021-10-15,10:36:37	2021-10-15,10:44:33	2021/10/15	10:44:33	morning	1200	240	6	2021-10-15,11:04:33	ferret	during	Sunny	Cold	<10	ferret	0	F3	unknown					1.395856738	2.142963648	B3
723D7504-9168-4BA3-941D-EBE611D9C193	39	2021-10-15,10:36:37	2021-10-15,10:44:33	2021/10/15	10:44:33	morning	1200	240	6	2021-10-15,11:04:33	ferret	during	Sunny	Cold	<10	ferret	0	F1	unknown					4.423502922	3.473585129	E4
723D7504-9168-4BA3-941D-EBE611D9C193	40	2021-10-15,14:18:02	2021-10-15,14:18:06	2021/10/15	14:18:06	afternoon	1200	240	1	2021-10-15,14:18:06	ferret	during	Sunny	Only	0	ferret	0	NA	NA	NA		NA	NA	NA	NA	NA
723D7504-9168-4BA3-941D-EBE611D9C193	40	2021-10-15,14:18:02	2021-10-15,14:18:06	2021/10/15	14:18:06	afternoon	1200	240	2	2021-10-15,14:22:06	ferret	during	Sunny	Only	0	ferret	0	NA	NA	NA		NA	NA	NA	NA	NA
723D7504-9168-4BA3-941D-EBE611D9C193	40	2021-10-15,14:18:02	2021-10-15,14:18:06	2021/10/15	14:18:06	afternoon	1200	240	3	2021-10-15,14:26:06	ferret	during	Sunny	Only	0	ferret	0	NA	NA	NA		NA	NA	NA	NA	NA
723D7504-9168-4BA3-941D-EBE611D9C193	40	2021-10-15,14:18:02	2021-10-15,14:18:06	2021/10/15	14:18:06	afternoon	1200	240	4	2021-10-15,14:30:06	ferret	during	Sunny	Only	0	ferret	0	NA	NA	NA		NA	NA	NA	NA	NA
723D7504-9168-4BA3-941D-EBE611D9C193	40	2021-10-15,14:18:02	2021-10-15,14:18:06	2021/10/15	14:18:06	afternoon	1200	240	5	2021-10-15,14:34:06	ferret	during	Sunny	Only	0	ferret	0	NA	NA	NA		NA	NA	NA	NA	NA
723D7504-9168-4BA3-941D-EBE611D9C193	40	2021-10-15,14:18:02	2021-10-15,14:18:06	2021/10/15	14:18:06	afternoon	1200	240	6	2021-10-15,14:38:06	ferret	during	Sunny	Only	0	ferret	1	F1	active	other behaviours				3.034952879	0.532643437	D1
723D7504-9168-4BA3-941D-EBE611D9C193	41	2021-10-18,13:35:48	2021-10-18,13:35:51	2021/10/18	13:35:51	midday	1200	240	1	2021-10-18,13:35:51	ferret	during	Sunny	Cold	0	ferret	0	NA	NA	NA		NA	NA	NA	NA	NA
723D7504-9168-4BA3-941D-EBE611D9C193	41	2021-10-18,13:35:48	2021-10-18,13:35:51	2021/10/18	13:35:51	midday	1200	240	2	2021-10-18,13:39:51	ferret	during	Sunny	Cold	<10	ferret	1	F1	active	self maintenance				1.998418093	2.71177721	B3
723D7504-9168-4BA3-941D-EBE611D9C193	41	2021-10-18,13:35:48	2021-10-18,13:35:51	2021/10/18	13:35:51	midday	1200	240	3	2021-10-18,13:43:51	ferret	during	Sunny	Cold	0	ferret	1	F1	active	locomotion	ground	walking		0.17612046	1.559611559	A2
723D7504-9168-4BA3-941D-EBE611D9C193	41	2021-10-18,13:35:48	2021-10-18,13:35:51	2021/10/18	13:35:51	midday	1200	240	4	2021-10-18,13:47:51	ferret	during	Sunny	Cold	0	ferret	1	F1	unknown					1.284971714	2.171890259	B3
723D7504-9168-4BA3-941D-EBE611D9C193	41	2021-10-18,13:35:48	2021-10-18,13:35:51	2021/10/18	13:35:51	midday	1200	240	4	2021-10-18,13:47:51	ferret	during	Sunny	Cold	0	ferret	1	F2	non-active	resting eyes open				4.399322033	2.118782759	E3
723D7504-9168-4BA3-941D-EBE611D9C193	41	2021-10-18,13:35:48	2021-10-18,13:35:51	2021/10/18	13:35:51	midday	1200	240	5	2021-10-18,13:51:51	ferret	during	Sunny	Cold	0	ferret	0	F2	unknown					4.384934425	3.488048315	E4
723D7504-9168-4BA3-941D-EBE611D9C193	41	2021-10-18,13:35:48	2021-10-18,13:35:51	2021/10/18	13:35:51	midday	1200	240	5	2021-10-18,13:51:51	ferret	during	Sunny	Cold	0	ferret	0	F1	unknown					1.284971714	2.171890259	B3
723D7504-9168-4BA3-941D-EBE611D9C193	41	2021-10-18,13:35:48	2021-10-18,13:35:51	2021/10/18	13:35:51	midday	1200	240	6	2021-10-18,13:55:51	ferret	during	Sunny	Cold	0	ferret	1	F2	active	locomotion	ground	walking		1.757438779	1.120892048	B2
723D7504-9168-4BA3-941D-EBE611D9C193	41	2021-10-18,13:35:48	2021-10-18,13:35:51	2021/10/18	13:35:51	midday	1200	240	6	2021-10-18,13:55:51	ferret	during	Sunny	Cold	0	ferret	1	F1	unknown					1.284971714	2.171890259	B3
723D7504-9168-4BA3-941D-EBE611D9C193	42	2021-10-19,09:41:49	2021-10-19,09:41:52	2021/10/19	09:41:52	morning	1200	240	1	2021-10-19,09:41:52	ferret	during	Overcast	Cold	0	ferret	0	NA	NA	NA		NA	NA	NA	NA	NA
723D7504-9168-4BA3-941D-EBE611D9C193	42	2021-10-19,09:41:49	2021-10-19,09:41:52	2021/10/19	09:41:52	morning	1200	240	2	2021-10-19,09:45:52	ferret	during	Overcast	Cold	0	ferret	1	F1	active	other behaviours		NA	NA	4.765725136	2.258594513	E3
723D7504-9168-4BA3-941D-EBE611D9C193	42	2021-10-19,09:41:49	2021-10-19,09:41:52	2021/10/19	09:41:52	morning	1200	240	3	2021-10-19,09:49:52	ferret	during	Overcast	Cold	0	ferret	0	F1	unknown			NA	NA	4.360828876	3.459121943	E4
723D7504-9168-4BA3-941D-EBE611D9C193	42	2021-10-19,09:41:49	2021-10-19,09:41:52	2021/10/19	09:41:52	morning	1200	240	4	2021-10-19,09:53:52	ferret	during	Overcast	Cold	0	ferret	0	F1	unknown			NA	NA	4.360828876	3.459121943	E4
723D7504-9168-4BA3-941D-EBE611D9C193	42	2021-10-19,09:41:49	2021-10-19,09:41:52	2021/10/19	09:41:52	morning	1200	240	5	2021-10-19,09:57:52	ferret	during	Overcast	Cold	0	ferret	0	F1	unknown			NA	NA	4.360828876	3.459121943	E4
723D7504-9168-4BA3-941D-EBE611D9C193	42	2021-10-19,09:41:49	2021-10-19,09:41:52	2021/10/19	09:41:52	morning	1200	240	6	2021-10-19,10:01:52	ferret	during	Overcast	Cold	0	ferret	0	F1	unknown			NA	NA	4.360828876	3.459121943	E4
723D7504-9168-4BA3-941D-EBE611D9C193	43	2021-10-19,15:34:31	2021-10-19,15:34:35	2021/10/19	15:34:35	afternoon	1200	240	1	2021-10-19,15:34:35	ferret	during	Overcast	Clouds	0	ferret	0	NA	NA	NA		NA	NA	NA	NA	NA
723D7504-9168-4BA3-941D-EBE611D9C193	43	2021-10-19,15:34:31	2021-10-19,15:34:35	2021/10/19	15:34:35	afternoon	1200	240	2	2021-10-19,15:38:35	ferret	during	Overcast	Clouds	0	ferret	0	NA	NA	NA		NA	NA	NA	NA	NA
723D7504-9168-4BA3-941D-EBE611D9C193	43	2021-10-19,15:34:31	2021-10-19,15:34:35	2021/10/19	15:34:35	afternoon	1200	240	3	2021-10-19,15:42:35	ferret	during	Overcast	Clouds	0	ferret	0	NA	NA	NA		NA	NA	NA	NA	NA
723D7504-9168-4BA3-941D-EBE611D9C193	43	2021-10-19,15:34:31	2021-10-19,15:34:35	2021/10/19	15:34:35	afternoon	1200	240	4	2021-10-19,15:46:35	ferret	during	Overcast	Clouds	0	ferret	0	NA	NA	NA		NA	NA	NA	NA	NA
723D7504-9168-4BA3-941D-EBE611D9C193	43	2021-10-19,15:34:31	2021-10-19,15:34:35	2021/10/19	15:34:35	afternoon	1200	240	5	2021-10-19,15:50:35	ferret	during	Overcast	Clouds	0	ferret	0	NA	NA	NA		NA	NA	NA	NA	NA
723D7504-9168-4BA3-941D-EBE611D9C193	43	2021-10-19,15:34:31	2021-10-19,15:34:35	2021/10/19	15:34:35	afternoon	1200	240	6	2021-10-19,15:54:35	ferret	during	Overcast	Clouds	0	ferret	0	NA	NA	NA		NA	NA	NA	NA	NA
723D7504-9168-4BA3-941D-EBE611D9C193	44	2021-10-20,09:35:44	2021-10-20,09:35:47	2021/10/20	09:35:47	morning	1200	240	1	2021-10-20,09:35:47	ferret	during	Sunny	Cold	0	ferret	1	F1	active	other behaviours		NA	NA	4.413785458	2.205562592	E3
723D7504-9168-4BA3-941D-EBE611D9C193	44	2021-10-20,09:35:44	2021-10-20,09:35:47	2021/10/20	09:35:47	morning	1200	240	2	2021-10-20,09:39:47	ferret	during	Sunny	Cold	0	ferret	0	F1	unknown			NA	NA	4.351186275	3.478406191	E4
723D7504-9168-4BA3-941D-EBE611D9C193	44	2021-10-20,09:35:44	2021-10-20,09:35:47	2021/10/20	09:35:47	morning	1200	240	3	2021-10-20,09:43:47	ferret	during	Sunny	Cold	0	ferret	0	F1	unknown			NA	NA	4.351186275	3.478406191	E4
723D7504-9168-4BA3-941D-EBE611D9C193	44	2021-10-20,09:35:44	2021-10-20,09:35:47	2021/10/20	09:35:47	morning	1200	240	4	2021-10-20,09:47:47	ferret	during	Sunny	Cold	0	ferret	0	F1	unknown			NA	NA	4.351186275	3.478406191	E4
723D7504-9168-4BA3-941D-EBE611D9C193	44	2021-10-20,09:35:44	2021-10-20,09:35:47	2021/10/20	09:35:47	morning	1200	240	5	2021-10-20,09:51:47	ferret	during	Sunny	Cold	0	ferret	0	F1	unknown			NA	NA	4.351186275	3.478406191	E4
723D7504-9168-4BA3-941D-EBE611D9C193	44	2021-10-20,09:35:44	2021-10-20,09:35:47	2021/10/20	09:35:47	morning	1200	240	6	2021-10-20,09:55:47	ferret	during	Sunny	Cold	0	ferret	0	F1	unknown			NA	NA	4.351186275	3.478406191	E4
723D7504-9168-4BA3-941D-EBE611D9C193	45	2021-10-20,13:33:33	2021-10-20,13:33:39	2021/10/20	13:33:39	midday	1200	240	1	2021-10-20,13:33:39	ferret	during	Sunny	Only	<10	ferret	0	NA	NA	NA		NA	NA	NA	NA	NA
723D7504-9168-4BA3-941D-EBE611D9C193	45	2021-10-20,13:33:33	2021-10-20,13:33:39	2021/10/20	13:33:39	midday	1200	240	2	2021-10-20,13:37:39	ferret	during	Sunny	Only	0	ferret	0	NA	NA	NA		NA	NA	NA	NA	NA
723D7504-9168-4BA3-941D-EBE611D9C193	45	2021-10-20,13:33:33	2021-10-20,13:33:39	2021/10/20	13:33:39	midday	1200	240	3	2021-10-20,13:41:39	ferret	during	Sunny	Only	0	ferret	0	NA	NA	NA		NA	NA	NA	NA	NA
723D7504-9168-4BA3-941D-EBE611D9C193	45	2021-10-20,13:33:33	2021-10-20,13:33:39	2021/10/20	13:33:39	midday	1200	240	4	2021-10-20,13:45:39	ferret	during	Sunny	Only	<10	ferret	0	NA	NA	NA		NA	NA	NA	NA	NA
723D7504-9168-4BA3-941D-EBE611D9C193	45	2021-10-20,13:33:33	2021-10-20,13:33:39	2021/10/20	13:33:39	midday	1200	240	5	2021-10-20,13:49:39	ferret	during	Sunny	Only	0	ferret	0	NA	NA	NA		NA	NA	NA	NA	NA
723D7504-9168-4BA3-941D-EBE611D9C193	45	2021-10-20,13:33:33	2021-10-20,13:33:39	2021/10/20	13:33:39	midday	1200	240	6	2021-10-20,13:53:40	ferret	during	Sunny	Only	0	ferret	0	NA	NA	NA		NA	NA	NA	NA	NA
723D7504-9168-4BA3-941D-EBE611D9C193	46	2021-10-20,16:34:00	2021-10-20,16:34:05	2021/10/20	16:34:05	afternoon	1200	240	1	2021-10-20,16:34:05	ferret	during	Sunny	Only	0	ferret	0	NA	NA	NA		NA	NA	NA	NA	NA
723D7504-9168-4BA3-941D-EBE611D9C193	46	2021-10-20,16:34:00	2021-10-20,16:34:05	2021/10/20	16:34:05	afternoon	1200	240	2	2021-10-20,16:38:05	ferret	during	Sunny	Only	0	ferret	0	NA	NA	NA		NA	NA	NA	NA	NA
723D7504-9168-4BA3-941D-EBE611D9C193	46	2021-10-20,16:34:00	2021-10-20,16:34:05	2021/10/20	16:34:05	afternoon	1200	240	3	2021-10-20,16:42:05	ferret	during	Sunny	Only	0	ferret	0	NA	NA	NA		NA	NA	NA	NA	NA
723D7504-9168-4BA3-941D-EBE611D9C193	46	2021-10-20,16:34:00	2021-10-20,16:34:05	2021/10/20	16:34:05	afternoon	1200	240	4	2021-10-20,16:46:05	ferret	during	Sunny	Only	0	ferret	0	NA	NA	NA		NA	NA	NA	NA	NA
723D7504-9168-4BA3-941D-EBE611D9C193	46	2021-10-20,16:34:00	2021-10-20,16:34:05	2021/10/20	16:34:05	afternoon	1200	240	5	2021-10-20,16:50:05	ferret	during	Sunny	Only	0	ferret	0	NA	NA	NA		NA	NA	NA	NA	NA
723D7504-9168-4BA3-941D-EBE611D9C193	46	2021-10-20,16:34:00	2021-10-20,16:34:05	2021/10/20	16:34:05	afternoon	1200	240	6	2021-10-20,16:54:06	ferret	during	Sunny	Only	0	ferret	0	NA	NA	NA		NA	NA	NA	NA	NA
723D7504-9168-4BA3-941D-EBE611D9C193	47	2021-10-21,08:47:04	2021-10-21,08:48:46	2021/10/21	08:48:46	morning	1200	240	1	2021-10-21,08:48:46	ferret	during	Overcast	Only	0	ferret	0	NA	NA	NA		NA	NA	NA	NA	NA
723D7504-9168-4BA3-941D-EBE611D9C193	47	2021-10-21,08:47:04	2021-10-21,08:48:46	2021/10/21	08:48:46	morning	1200	240	2	2021-10-21,08:52:46	ferret	during	Overcast	Only	0	ferret	0	NA	NA	NA		NA	NA	NA	NA	NA
723D7504-9168-4BA3-941D-EBE611D9C193	47	2021-10-21,08:47:04	2021-10-21,08:48:46	2021/10/21	08:48:46	morning	1200	240	3	2021-10-21,08:56:46	ferret	during	Overcast	Only	0	ferret	0	NA	NA	NA		NA	NA	NA	NA	NA
723D7504-9168-4BA3-941D-EBE611D9C193	47	2021-10-21,08:47:04	2021-10-21,08:48:46	2021/10/21	08:48:46	morning	1200	240	4	2021-10-21,09:00:46	ferret	during	Overcast	Only	0	ferret	0	NA	NA	NA		NA	NA	NA	NA	NA
723D7504-9168-4BA3-941D-EBE611D9C193	47	2021-10-21,08:47:04	2021-10-21,08:48:46	2021/10/21	08:48:46	morning	1200	240	5	2021-10-21,09:04:46	ferret	during	Overcast	Only	0	ferret	0	NA	NA	NA		NA	NA	NA	NA	NA
723D7504-9168-4BA3-941D-EBE611D9C193	47	2021-10-21,08:47:04	2021-10-21,08:48:46	2021/10/21	08:48:46	morning	1200	240	6	2021-10-21,09:08:46	ferret	during	Overcast	Only	0	ferret	0	NA	NA	NA		NA	NA	NA	NA	NA
723D7504-9168-4BA3-941D-EBE611D9C193	48	2021-10-21,11:22:51	2021-10-21,11:23:27	2021/10/21	11:23:27	midday	1200	240	1	2021-10-21,11:23:27	ferret	during	Overcast	Clouds	0	ferret	0	NA	NA	NA		NA	NA	NA	NA	NA
723D7504-9168-4BA3-941D-EBE611D9C193	48	2021-10-21,11:22:51	2021-10-21,11:23:27	2021/10/21	11:23:27	midday	1200	240	2	2021-10-21,11:27:27	ferret	during	Overcast	Clouds	0	ferret	0	NA	NA	NA		NA	NA	NA	NA	NA
723D7504-9168-4BA3-941D-EBE611D9C193	48	2021-10-21,11:22:51	2021-10-21,11:23:27	2021/10/21	11:23:27	midday	1200	240	3	2021-10-21,11:31:27	ferret	during	Overcast	Clouds	0	ferret	0	NA	NA	NA		NA	NA	NA	NA	NA
723D7504-9168-4BA3-941D-EBE611D9C193	48	2021-10-21,11:22:51	2021-10-21,11:23:27	2021/10/21	11:23:27	midday	1200	240	4	2021-10-21,11:35:27	ferret	during	Overcast	Clouds	0	ferret	0	NA	NA	NA		NA	NA	NA	NA	NA
723D7504-9168-4BA3-941D-EBE611D9C193	48	2021-10-21,11:22:51	2021-10-21,11:23:27	2021/10/21	11:23:27	midday	1200	240	5	2021-10-21,11:39:27	ferret	during	Overcast	Clouds	0	ferret	0	NA	NA	NA		NA	NA	NA	NA	NA
723D7504-9168-4BA3-941D-EBE611D9C193	48	2021-10-21,11:22:51	2021-10-21,11:23:27	2021/10/21	11:23:27	midday	1200	240	6	2021-10-21,11:43:28	ferret	during	Overcast	Clouds	0	ferret	0	NA	NA	NA		NA	NA	NA	NA	NA
723D7504-9168-4BA3-941D-EBE611D9C193	49	2021-10-21,14:16:01	2021-10-21,14:16:04	2021/10/21	14:16:04	afternoon	1200	240	1	2021-10-21,14:16:04	ferret	during	Overcast	Rainy	0	ferret	0	NA	NA	NA		NA	NA	NA	NA	NA
723D7504-9168-4BA3-941D-EBE611D9C193	49	2021-10-21,14:16:01	2021-10-21,14:16:04	2021/10/21	14:16:04	afternoon	1200	240	2	2021-10-21,14:20:04	ferret	during	Overcast	Rainy	0	ferret	0	NA	NA	NA		NA	NA	NA	NA	NA
723D7504-9168-4BA3-941D-EBE611D9C193	49	2021-10-21,14:16:01	2021-10-21,14:16:04	2021/10/21	14:16:04	afternoon	1200	240	3	2021-10-21,14:24:04	ferret	during	Overcast	Rainy	0	ferret	0	NA	NA	NA		NA	NA	NA	NA	NA
723D7504-9168-4BA3-941D-EBE611D9C193	49	2021-10-21,14:16:01	2021-10-21,14:16:04	2021/10/21	14:16:04	afternoon	1200	240	4	2021-10-21,14:28:04	ferret	during	Overcast	Rainy	0	ferret	0	NA	NA	NA		NA	NA	NA	NA	NA
723D7504-9168-4BA3-941D-EBE611D9C193	49	2021-10-21,14:16:01	2021-10-21,14:16:04	2021/10/21	14:16:04	afternoon	1200	240	5	2021-10-21,14:32:04	ferret	during	Overcast	Rainy	0	ferret	0	F1	unknown				NA	1.25114882	2.128425121	B3
723D7504-9168-4BA3-941D-EBE611D9C193	49	2021-10-21,14:16:01	2021-10-21,14:16:04	2021/10/21	14:16:04	afternoon	1200	240	6	2021-10-21,14:36:04	ferret	during	Overcast	Rainy	0	ferret	1	F1	active	interaction		human interaction	NA	0.118267357	1.882624626	A2
723D7504-9168-4BA3-941D-EBE611D9C193	50	2021-10-21,17:18:34	2021-10-21,17:18:38	2021/10/21	17:18:38	afternoon	1200	240	1	2021-10-21,17:18:38	ferret	during	Overcast	Rainy	0	ferret	0	NA	NA	NA		NA	NA	NA	NA	NA
723D7504-9168-4BA3-941D-EBE611D9C193	50	2021-10-21,17:18:34	2021-10-21,17:18:38	2021/10/21	17:18:38	afternoon	1200	240	2	2021-10-21,17:22:38	ferret	during	Overcast	Rainy	0	ferret	0	NA	NA	NA		NA	NA	NA	NA	NA
723D7504-9168-4BA3-941D-EBE611D9C193	50	2021-10-21,17:18:34	2021-10-21,17:18:38	2021/10/21	17:18:38	afternoon	1200	240	3	2021-10-21,17:26:38	ferret	during	Overcast	Rainy	0	ferret	1	F1	active	other behaviours			NA	4.722335339	2.706956148	E3
723D7504-9168-4BA3-941D-EBE611D9C193	50	2021-10-21,17:18:34	2021-10-21,17:18:38	2021/10/21	17:18:38	afternoon	1200	240	4	2021-10-21,17:30:38	ferret	during	Overcast	Rainy	0	ferret	0	F1	unknown				NA	1.260866284	2.191174507	B3
723D7504-9168-4BA3-941D-EBE611D9C193	50	2021-10-21,17:18:34	2021-10-21,17:18:38	2021/10/21	17:18:38	afternoon	1200	240	5	2021-10-21,17:34:38	ferret	during	Overcast	Rainy	0	ferret	0	F1	unknown				NA	1.260866284	2.191174507	B3
723D7504-9168-4BA3-941D-EBE611D9C193	50	2021-10-21,17:18:34	2021-10-21,17:18:38	2021/10/21	17:18:38	afternoon	1200	240	6	2021-10-21,17:38:38	ferret	during	Overcast	Rainy	0	ferret	0	F1	unknown				NA	1.260866284	2.191174507	B3
723D7504-9168-4BA3-941D-EBE611D9C193	51	2021-10-22,09:33:40	2021-10-22,09:33:43	2021/10/22	09:33:43	morning	1200	240	1	2021-10-22,09:33:43	ferret	during	Overcast	Clouds	0	ferret	3	F1	active	interaction		object interaction		4.037740231	1.439008832	E2
723D7504-9168-4BA3-941D-EBE611D9C193	51	2021-10-22,09:33:40	2021-10-22,09:33:43	2021/10/22	09:33:43	morning	1200	240	1	2021-10-22,09:33:43	ferret	during	Overcast	Clouds	0	ferret	3	F2	active	other behaviours				4.553596973	2.152530432	E3
723D7504-9168-4BA3-941D-EBE611D9C193	51	2021-10-22,09:33:40	2021-10-22,09:33:43	2021/10/22	09:33:43	morning	1200	240	1	2021-10-22,09:33:43	ferret	during	Overcast	Clouds	0	ferret	3	F3	active	locomotion	ground	walking		4.640376568	2.186278105	E3
723D7504-9168-4BA3-941D-EBE611D9C193	51	2021-10-22,09:33:40	2021-10-22,09:33:43	2021/10/22	09:33:43	morning	1200	240	2	2021-10-22,09:37:43	ferret	during	Overcast	Clouds	0	ferret	2	F1	unknown					1.265687466	2.176711321	B3
723D7504-9168-4BA3-941D-EBE611D9C193	51	2021-10-22,09:33:40	2021-10-22,09:33:43	2021/10/22	09:33:43	morning	1200	240	2	2021-10-22,09:37:43	ferret	during	Overcast	Clouds	0	ferret	2	F3	active	locomotion	ground	walking		3.811223984	0.913585126	D1
723D7504-9168-4BA3-941D-EBE611D9C193	51	2021-10-22,09:33:40	2021-10-22,09:33:43	2021/10/22	09:33:43	morning	1200	240	2	2021-10-22,09:37:43	ferret	during	Overcast	Clouds	0	ferret	2	F2	active	other behaviours				4.553596973	2.152530432	E3
723D7504-9168-4BA3-941D-EBE611D9C193	51	2021-10-22,09:33:40	2021-10-22,09:33:43	2021/10/22	09:33:43	morning	1200	240	3	2021-10-22,09:41:43	ferret	during	Overcast	Clouds	0	ferret	1	F2	unknown					4.360828876	3.473585129	E4
723D7504-9168-4BA3-941D-EBE611D9C193	51	2021-10-22,09:33:40	2021-10-22,09:33:43	2021/10/22	09:33:43	morning	1200	240	3	2021-10-22,09:41:43	ferret	during	Overcast	Clouds	0	ferret	1	F3	active	other behaviours				4.433145046	2.162248135	E3
723D7504-9168-4BA3-941D-EBE611D9C193	51	2021-10-22,09:33:40	2021-10-22,09:33:43	2021/10/22	09:33:43	morning	1200	240	3	2021-10-22,09:41:43	ferret	during	Overcast	Clouds	0	ferret	1	F1						1.265687466	2.176711321	B3
723D7504-9168-4BA3-941D-EBE611D9C193	51	2021-10-22,09:33:40	2021-10-22,09:33:43	2021/10/22	09:33:43	morning	1200	240	4	2021-10-22,09:45:43	ferret	during	Overcast	Clouds	0	ferret	1	F1	unknown					1.265687466	2.176711321	B3
723D7504-9168-4BA3-941D-EBE611D9C193	51	2021-10-22,09:33:40	2021-10-22,09:33:43	2021/10/22	09:33:43	morning	1200	240	4	2021-10-22,09:45:43	ferret	during	Overcast	Clouds	0	ferret	1	F2	unknown					4.360828876	3.473585129	E4
723D7504-9168-4BA3-941D-EBE611D9C193	51	2021-10-22,09:33:40	2021-10-22,09:33:43	2021/10/22	09:33:43	morning	1200	240	4	2021-10-22,09:45:43	ferret	during	Overcast	Clouds	0	ferret	1	F3	non-active	resting eyes open				3.377325773	2.475619078	D3
723D7504-9168-4BA3-941D-EBE611D9C193	51	2021-10-22,09:33:40	2021-10-22,09:33:43	2021/10/22	09:33:43	morning	1200	240	5	2021-10-22,09:49:43	ferret	during	Overcast	Clouds	0	ferret	0	F1	unknown					1.265687466	2.176711321	B3
723D7504-9168-4BA3-941D-EBE611D9C193	51	2021-10-22,09:33:40	2021-10-22,09:33:43	2021/10/22	09:33:43	morning	1200	240	5	2021-10-22,09:49:43	ferret	during	Overcast	Clouds	0	ferret	0	F2	unknown					4.360828876	3.473585129	E4
723D7504-9168-4BA3-941D-EBE611D9C193	51	2021-10-22,09:33:40	2021-10-22,09:33:43	2021/10/22	09:33:43	morning	1200	240	5	2021-10-22,09:49:43	ferret	during	Overcast	Clouds	0	ferret	0	F3	unknown					4.423502922	3.444658518	E4
723D7504-9168-4BA3-941D-EBE611D9C193	51	2021-10-22,09:33:40	2021-10-22,09:33:43	2021/10/22	09:33:43	morning	1200	240	6	2021-10-22,09:53:43	ferret	during	Overcast	Clouds	0	ferret	0	F3	unknown					4.437966347	3.459121943	E4
723D7504-9168-4BA3-941D-EBE611D9C193	51	2021-10-22,09:33:40	2021-10-22,09:33:43	2021/10/22	09:33:43	morning	1200	240	6	2021-10-22,09:53:43	ferret	during	Overcast	Clouds	0	ferret	0	F2	unknown					4.360828876	3.473585129	E4
723D7504-9168-4BA3-941D-EBE611D9C193	51	2021-10-22,09:33:40	2021-10-22,09:33:43	2021/10/22	09:33:43	morning	1200	240	6	2021-10-22,09:53:43	ferret	during	Overcast	Clouds	0	ferret	0	F1	unknown					1.265687466	2.176711321	B3
723D7504-9168-4BA3-941D-EBE611D9C193	52	2021-10-22,12:24:26	2021-10-22,12:25:46	2021/10/22	12:25:46	midday	1200	240	1	2021-10-22,12:25:46	ferret	during	Overcast	Windy	0	ferret	0	NA	NA	NA		NA	NA	NA	NA	NA
723D7504-9168-4BA3-941D-EBE611D9C193	52	2021-10-22,12:24:26	2021-10-22,12:25:46	2021/10/22	12:25:46	midday	1200	240	2	2021-10-22,12:29:46	ferret	during	Overcast	Windy	0	ferret	1	F1	active	vigilance				1.048738122	0.552003205	B1
723D7504-9168-4BA3-941D-EBE611D9C193	52	2021-10-22,12:24:26	2021-10-22,12:25:46	2021/10/22	12:25:46	midday	1200	240	3	2021-10-22,12:33:46	ferret	during	Overcast	Windy	0	ferret	1	F1	active	locomotion	ground	walking		1.554952979	0.928048313	B1
723D7504-9168-4BA3-941D-EBE611D9C193	52	2021-10-22,12:24:26	2021-10-22,12:25:46	2021/10/22	12:25:46	midday	1200	240	4	2021-10-22,12:37:46	ferret	during	Overcast	Windy	0	ferret	1	F1	active	vigilance				4.336723328	2.388839483	E3
723D7504-9168-4BA3-941D-EBE611D9C193	52	2021-10-22,12:24:26	2021-10-22,12:25:46	2021/10/22	12:25:46	midday	1200	240	5	2021-10-22,12:41:46	ferret	during	Overcast	Windy	0	ferret	1	F1	active	vigilance				4.968286514	2.249027729	E3
723D7504-9168-4BA3-941D-EBE611D9C193	52	2021-10-22,12:24:26	2021-10-22,12:25:46	2021/10/22	12:25:46	midday	1200	240	6	2021-10-22,12:45:47	ferret	during	Overcast	Windy	0	ferret	2	F2	active	vigilance				4.187269211	2.123679161	E3
723D7504-9168-4BA3-941D-EBE611D9C193	52	2021-10-22,12:24:26	2021-10-22,12:25:46	2021/10/22	12:25:46	midday	1200	240	6	2021-10-22,12:45:47	ferret	during	Overcast	Windy	0	ferret	2	F1	active	vigilance				4.558493614	2.292417526	E3
723D7504-9168-4BA3-941D-EBE611D9C193	53	2021-10-22,16:17:14	2021-10-22,16:17:17	2021/10/22	16:17:17	afternoon	1200	240	1	2021-10-22,16:17:17	ferret	during	Overcast	Clouds	0	ferret	0	NA	NA	NA		NA	NA	NA	NA	NA
723D7504-9168-4BA3-941D-EBE611D9C193	53	2021-10-22,16:17:14	2021-10-22,16:17:17	2021/10/22	16:17:17	afternoon	1200	240	2	2021-10-22,16:21:17	ferret	during	Overcast	Clouds	0	ferret	0	NA	NA	NA		NA	NA	NA	NA	NA
723D7504-9168-4BA3-941D-EBE611D9C193	53	2021-10-22,16:17:14	2021-10-22,16:17:17	2021/10/22	16:17:17	afternoon	1200	240	3	2021-10-22,16:25:17	ferret	during	Overcast	Clouds	0	ferret	0	NA	NA	NA		NA	NA	NA	NA	NA
723D7504-9168-4BA3-941D-EBE611D9C193	53	2021-10-22,16:17:14	2021-10-22,16:17:17	2021/10/22	16:17:17	afternoon	1200	240	4	2021-10-22,16:29:17	ferret	during	Overcast	Clouds	0	ferret	0	NA	NA	NA		NA	NA	NA	NA	NA
723D7504-9168-4BA3-941D-EBE611D9C193	53	2021-10-22,16:17:14	2021-10-22,16:17:17	2021/10/22	16:17:17	afternoon	1200	240	5	2021-10-22,16:33:17	ferret	during	Overcast	Clouds	0	ferret	0	NA	NA	NA		NA	NA	NA	NA	NA
723D7504-9168-4BA3-941D-EBE611D9C193	53	2021-10-22,16:17:14	2021-10-22,16:17:17	2021/10/22	16:17:17	afternoon	1200	240	6	2021-10-22,16:37:18	ferret	during	Overcast	Clouds	0	ferret	0	NA	NA	NA		NA	NA	NA	NA	NA
723D7504-9168-4BA3-941D-EBE611D9C193	54	2021-10-22,18:05:49	2021-10-22,18:05:51	2021/10/22	18:05:51	afternoon	1200	240	1	2021-10-22,18:05:51	ferret	during	Overcast	Clouds	0	ferret	0	NA	NA	NA		NA	NA	NA	NA	NA
723D7504-9168-4BA3-941D-EBE611D9C193	54	2021-10-22,18:05:49	2021-10-22,18:05:51	2021/10/22	18:05:51	afternoon	1200	240	2	2021-10-22,18:09:51	ferret	during	Overcast	Clouds	0	ferret	0	NA	NA	NA		NA	NA	NA	NA	NA
723D7504-9168-4BA3-941D-EBE611D9C193	54	2021-10-22,18:05:49	2021-10-22,18:05:51	2021/10/22	18:05:51	afternoon	1200	240	3	2021-10-22,18:13:51	ferret	during	Overcast	Clouds	0	ferret	0	NA	NA	NA		NA	NA	NA	NA	NA
723D7504-9168-4BA3-941D-EBE611D9C193	54	2021-10-22,18:05:49	2021-10-22,18:05:51	2021/10/22	18:05:51	afternoon	1200	240	4	2021-10-22,18:17:51	ferret	during	Overcast	Clouds	0	ferret	0	NA	NA	NA		NA	NA	NA	NA	NA
723D7504-9168-4BA3-941D-EBE611D9C193	54	2021-10-22,18:05:49	2021-10-22,18:05:51	2021/10/22	18:05:51	afternoon	1200	240	5	2021-10-22,18:21:51	ferret	during	Overcast	Clouds	0	ferret	0	NA	NA	NA		NA	NA	NA	NA	NA
723D7504-9168-4BA3-941D-EBE611D9C193	54	2021-10-22,18:05:49	2021-10-22,18:05:51	2021/10/22	18:05:51	afternoon	1200	240	6	2021-10-22,18:25:52	ferret	during	Overcast	Clouds	0	ferret	0	NA	NA	NA		NA	NA	NA	NA	NA
723D7504-9168-4BA3-941D-EBE611D9C193	55	2021-10-25,15:22:00	2021-10-25,15:22:04	2021/10/25	15:22:04	afternoon	1200	240	1	2021-10-25,15:22:04	ferret	during	Overcast	Clouds	0	ferret	0	NA	NA	NA		NA	NA	NA	NA	NA
723D7504-9168-4BA3-941D-EBE611D9C193	55	2021-10-25,15:22:00	2021-10-25,15:22:04	2021/10/25	15:22:04	afternoon	1200	240	2	2021-10-25,15:26:04	ferret	during	Overcast	Clouds	0	ferret	0	NA	NA	NA		NA	NA	NA	NA	NA
723D7504-9168-4BA3-941D-EBE611D9C193	55	2021-10-25,15:22:00	2021-10-25,15:22:04	2021/10/25	15:22:04	afternoon	1200	240	3	2021-10-25,15:30:04	ferret	during	Overcast	Clouds	0	ferret	0	NA	NA	NA		NA	NA	NA	NA	NA
723D7504-9168-4BA3-941D-EBE611D9C193	55	2021-10-25,15:22:00	2021-10-25,15:22:04	2021/10/25	15:22:04	afternoon	1200	240	4	2021-10-25,15:34:04	ferret	during	Overcast	Clouds	<10	ferret	0	NA	NA	NA		NA	NA	NA	NA	NA
723D7504-9168-4BA3-941D-EBE611D9C193	55	2021-10-25,15:22:00	2021-10-25,15:22:04	2021/10/25	15:22:04	afternoon	1200	240	5	2021-10-25,15:38:04	ferret	during	Overcast	Clouds	0	ferret	0	NA	NA	NA		NA	NA	NA	NA	NA
723D7504-9168-4BA3-941D-EBE611D9C193	55	2021-10-25,15:22:00	2021-10-25,15:22:04	2021/10/25	15:22:04	afternoon	1200	240	6	2021-10-25,15:42:04	ferret	during	Overcast	Clouds	0	ferret	0	NA	NA	NA		NA	NA	NA	NA	NA
723D7504-9168-4BA3-941D-EBE611D9C193	56	2021-10-25,16:03:26	2021-10-25,16:03:32	2021/10/25	16:03:32	afternoon	1200	240	1	2021-10-25,16:03:32	ferret	during	Overcast	Clouds	0	ferret	0	NA	NA	NA		NA	NA	NA	NA	NA
723D7504-9168-4BA3-941D-EBE611D9C193	56	2021-10-25,16:03:26	2021-10-25,16:03:32	2021/10/25	16:03:32	afternoon	1200	240	2	2021-10-25,16:07:32	ferret	during	Overcast	Clouds	0	ferret	0	NA	NA	NA		NA	NA	NA	NA	NA
723D7504-9168-4BA3-941D-EBE611D9C193	56	2021-10-25,16:03:26	2021-10-25,16:03:32	2021/10/25	16:03:32	afternoon	1200	240	3	2021-10-25,16:11:32	ferret	during	Overcast	Clouds	0	ferret	1	F1	active	vigilance		NA	NA	1.844218493	0.378443867	B1
723D7504-9168-4BA3-941D-EBE611D9C193	56	2021-10-25,16:03:26	2021-10-25,16:03:32	2021/10/25	16:03:32	afternoon	1200	240	4	2021-10-25,16:15:32	ferret	during	Overcast	Clouds	0	ferret	1	F1	unknown			NA	NA	1.260866284	1.762097359	B2
723D7504-9168-4BA3-941D-EBE611D9C193	56	2021-10-25,16:03:26	2021-10-25,16:03:32	2021/10/25	16:03:32	afternoon	1200	240	5	2021-10-25,16:19:32	ferret	during	Overcast	Clouds	0	ferret	1	F1	unknown			NA	NA	1.260866284	1.762097359	B2
723D7504-9168-4BA3-941D-EBE611D9C193	56	2021-10-25,16:03:26	2021-10-25,16:03:32	2021/10/25	16:03:32	afternoon	1200	240	6	2021-10-25,16:23:33	ferret	during	Overcast	Clouds	0	ferret	0	NA	NA	NA		NA	NA	NA	NA	NA
723D7504-9168-4BA3-941D-EBE611D9C193	57	2021-10-27,09:22:58	2021-10-27,09:23:02	2021/10/27	09:23:02	morning	1200	240	1	2021-10-27,09:23:02	ferret	during	Sunny	Cold	0	ferret	3	F1	active	locomotion	height	walking		1.815216541	2.735882759	B3
723D7504-9168-4BA3-941D-EBE611D9C193	57	2021-10-27,09:22:58	2021-10-27,09:23:02	2021/10/27	09:23:02	morning	1200	240	1	2021-10-27,09:23:02	ferret	during	Sunny	Cold	0	ferret	3	F2	active	self maintenance				4.394501209	2.162172794	E3
723D7504-9168-4BA3-941D-EBE611D9C193	57	2021-10-27,09:22:58	2021-10-27,09:23:02	2021/10/27	09:23:02	morning	1200	240	1	2021-10-27,09:23:02	ferret	during	Sunny	Cold	0	ferret	3	F3	non-active	resting eyes open				4.466817379	2.253773451	E3
723D7504-9168-4BA3-941D-EBE611D9C193	57	2021-10-27,09:22:58	2021-10-27,09:23:02	2021/10/27	09:23:02	morning	1200	240	2	2021-10-27,09:27:02	ferret	during	Sunny	Cold	0	ferret	2	F1	unknown					1.256045222	2.14778471	B3
723D7504-9168-4BA3-941D-EBE611D9C193	57	2021-10-27,09:22:58	2021-10-27,09:23:02	2021/10/27	09:23:02	morning	1200	240	2	2021-10-27,09:27:02	ferret	during	Sunny	Cold	0	ferret	2	F3	active	locomotion	height	walking		2.225084782	2.692568302	C3
723D7504-9168-4BA3-941D-EBE611D9C193	57	2021-10-27,09:22:58	2021-10-27,09:23:02	2021/10/27	09:23:02	morning	1200	240	2	2021-10-27,09:27:02	ferret	during	Sunny	Cold	0	ferret	2	F2	active	locomotion	ground	walking		3.782297611	1.284809113	D2
723D7504-9168-4BA3-941D-EBE611D9C193	57	2021-10-27,09:22:58	2021-10-27,09:23:02	2021/10/27	09:23:02	morning	1200	240	3	2021-10-27,09:31:02	ferret	during	Sunny	Cold	0	ferret	0	F3	unknown					4.380113125	3.483227253	E4
723D7504-9168-4BA3-941D-EBE611D9C193	57	2021-10-27,09:22:58	2021-10-27,09:23:02	2021/10/27	09:23:02	morning	1200	240	3	2021-10-27,09:31:02	ferret	during	Sunny	Cold	0	ferret	0	F2	unknown					4.413860798	3.507332802	E4
723D7504-9168-4BA3-941D-EBE611D9C193	57	2021-10-27,09:22:58	2021-10-27,09:23:02	2021/10/27	09:23:02	morning	1200	240	3	2021-10-27,09:31:02	ferret	during	Sunny	Cold	0	ferret	0	F1	unknown					1.256045222	2.14778471	B3
723D7504-9168-4BA3-941D-EBE611D9C193	57	2021-10-27,09:22:58	2021-10-27,09:23:02	2021/10/27	09:23:02	morning	1200	240	4	2021-10-27,09:35:02	ferret	during	Sunny	Cold	<10	ferret	1	F1	active	locomotion	ground	walking		3.170018911	3.435016394	D4
723D7504-9168-4BA3-941D-EBE611D9C193	57	2021-10-27,09:22:58	2021-10-27,09:23:02	2021/10/27	09:23:02	morning	1200	240	4	2021-10-27,09:35:02	ferret	during	Sunny	Cold	<10	ferret	1	F3	unknown					4.380113125	3.483227253	E4
723D7504-9168-4BA3-941D-EBE611D9C193	57	2021-10-27,09:22:58	2021-10-27,09:23:02	2021/10/27	09:23:02	morning	1200	240	4	2021-10-27,09:35:02	ferret	during	Sunny	Cold	<10	ferret	1	F2	unknown					4.423502922	3.459121943	E4
723D7504-9168-4BA3-941D-EBE611D9C193	57	2021-10-27,09:22:58	2021-10-27,09:23:02	2021/10/27	09:23:02	morning	1200	240	5	2021-10-27,09:39:02	ferret	during	Sunny	Cold	0	ferret	0	F1	unknown					1.313898325	2.167068958	B3
723D7504-9168-4BA3-941D-EBE611D9C193	57	2021-10-27,09:22:58	2021-10-27,09:23:02	2021/10/27	09:23:02	morning	1200	240	5	2021-10-27,09:39:02	ferret	during	Sunny	Cold	0	ferret	0	F3	unknown					4.380113125	3.483227253	E4
723D7504-9168-4BA3-941D-EBE611D9C193	57	2021-10-27,09:22:58	2021-10-27,09:23:02	2021/10/27	09:23:02	morning	1200	240	5	2021-10-27,09:39:02	ferret	during	Sunny	Cold	0	ferret	0	F2	unknown					4.433145046	3.497690678	E4
723D7504-9168-4BA3-941D-EBE611D9C193	57	2021-10-27,09:22:58	2021-10-27,09:23:02	2021/10/27	09:23:02	morning	1200	240	6	2021-10-27,09:43:02	ferret	during	Sunny	Cold	0	ferret	0	F1	unknown					1.313898325	2.167068958	B3
723D7504-9168-4BA3-941D-EBE611D9C193	57	2021-10-27,09:22:58	2021-10-27,09:23:02	2021/10/27	09:23:02	morning	1200	240	6	2021-10-27,09:43:02	ferret	during	Sunny	Cold	0	ferret	0	F3	unknown					4.380113125	3.483227253	E4
723D7504-9168-4BA3-941D-EBE611D9C193	57	2021-10-27,09:22:58	2021-10-27,09:23:02	2021/10/27	09:23:02	morning	1200	240	6	2021-10-27,09:43:02	ferret	during	Sunny	Cold	0	ferret	0	F2	unknown					4.466892719	3.483227253	E4
723D7504-9168-4BA3-941D-EBE611D9C193	58	2021-10-27,11:10:39	2021-10-27,11:10:43	2021/10/27	11:10:43	midday	1200	240	1	2021-10-27,11:10:43	ferret	during	Sunny	Only	0	ferret	0	NA	NA	NA		NA	NA	NA	NA	NA
723D7504-9168-4BA3-941D-EBE611D9C193	58	2021-10-27,11:10:39	2021-10-27,11:10:43	2021/10/27	11:10:43	midday	1200	240	2	2021-10-27,11:14:43	ferret	during	Sunny	Only	<10	ferret	0	NA	NA	NA		NA	NA	NA	NA	NA
723D7504-9168-4BA3-941D-EBE611D9C193	58	2021-10-27,11:10:39	2021-10-27,11:10:43	2021/10/27	11:10:43	midday	1200	240	3	2021-10-27,11:18:43	ferret	during	Sunny	Only	0	ferret	0	NA	NA	NA		NA	NA	NA	NA	NA
723D7504-9168-4BA3-941D-EBE611D9C193	58	2021-10-27,11:10:39	2021-10-27,11:10:43	2021/10/27	11:10:43	midday	1200	240	4	2021-10-27,11:22:43	ferret	during	Sunny	Only	0	ferret	0	NA	NA	NA		NA	NA	NA	NA	NA
723D7504-9168-4BA3-941D-EBE611D9C193	58	2021-10-27,11:10:39	2021-10-27,11:10:43	2021/10/27	11:10:43	midday	1200	240	5	2021-10-27,11:26:43	ferret	during	Sunny	Only	0	ferret	0	NA	NA	NA		NA	NA	NA	NA	NA
723D7504-9168-4BA3-941D-EBE611D9C193	58	2021-10-27,11:10:39	2021-10-27,11:10:43	2021/10/27	11:10:43	midday	1200	240	6	2021-10-27,11:30:44	ferret	during	Sunny	Only	0	ferret	0	NA	NA	NA		NA	NA	NA	NA	NA
723D7504-9168-4BA3-941D-EBE611D9C193	59	2021-10-28,12:54:01	2021-10-28,13:00:16	2021/10/28	13:00:16	midday	1200	240	1	2021-10-28,13:00:16	ferret	during	Sunny	Only	<10	ferret	0	NA	NA	NA		NA	NA	NA	NA	NA
723D7504-9168-4BA3-941D-EBE611D9C193	59	2021-10-28,12:54:01	2021-10-28,13:00:16	2021/10/28	13:00:16	midday	1200	240	2	2021-10-28,13:04:16	ferret	during	Sunny	Only	<10	ferret	0	NA	NA	NA		NA	NA	NA	NA	NA
723D7504-9168-4BA3-941D-EBE611D9C193	59	2021-10-28,12:54:01	2021-10-28,13:00:16	2021/10/28	13:00:16	midday	1200	240	3	2021-10-28,13:08:16	ferret	during	Sunny	Only	<10	ferret	1	F1	active	locomotion	ground	walking		4.963465214	1.51140058	E2
723D7504-9168-4BA3-941D-EBE611D9C193	59	2021-10-28,12:54:01	2021-10-28,13:00:16	2021/10/28	13:00:16	midday	1200	240	4	2021-10-28,13:12:16	ferret	during	Sunny	Only	<10	ferret	0	NA	NA	NA		NA	NA	NA	NA	NA
723D7504-9168-4BA3-941D-EBE611D9C193	59	2021-10-28,12:54:01	2021-10-28,13:00:16	2021/10/28	13:00:16	midday	1200	240	5	2021-10-28,13:16:16	ferret	during	Sunny	Only	0	ferret	1	F1	active	locomotion	ground	walking		5.190056801	0.532718778	F1
723D7504-9168-4BA3-941D-EBE611D9C193	59	2021-10-28,12:54:01	2021-10-28,13:00:16	2021/10/28	13:00:16	midday	1200	240	6	2021-10-28,13:20:16	ferret	during	Sunny	Only	0	ferret	1	F1	unknown					1.299435019	1.699423075	B2
723D7504-9168-4BA3-941D-EBE611D9C193	60	2021-10-28,14:02:15	2021-10-28,14:02:19	2021/10/28	14:02:19	afternoon	1200	240	1	2021-10-28,14:02:19	ferret	during	Sunny	Only	<10	ferret	0	NA	NA	NA		NA	NA	NA	NA	NA
723D7504-9168-4BA3-941D-EBE611D9C193	60	2021-10-28,14:02:15	2021-10-28,14:02:19	2021/10/28	14:02:19	afternoon	1200	240	2	2021-10-28,14:06:19	ferret	during	Sunny	Only	0	ferret	0	NA	NA	NA		NA	NA	NA	NA	NA
723D7504-9168-4BA3-941D-EBE611D9C193	60	2021-10-28,14:02:15	2021-10-28,14:02:19	2021/10/28	14:02:19	afternoon	1200	240	3	2021-10-28,14:10:19	ferret	during	Sunny	Only	0	ferret	0	NA	NA	NA		NA	NA	NA	NA	NA
723D7504-9168-4BA3-941D-EBE611D9C193	60	2021-10-28,14:02:15	2021-10-28,14:02:19	2021/10/28	14:02:19	afternoon	1200	240	4	2021-10-28,14:14:19	ferret	during	Sunny	Only	0	ferret	0	F2	unknown					4.375291824	3.478406191	E4
723D7504-9168-4BA3-941D-EBE611D9C193	60	2021-10-28,14:02:15	2021-10-28,14:02:19	2021/10/28	14:02:19	afternoon	1200	240	5	2021-10-28,14:18:19	ferret	during	Sunny	Only	<10	ferret	0	F2	unknown					4.375291824	3.478406191	E4
723D7504-9168-4BA3-941D-EBE611D9C193	60	2021-10-28,14:02:15	2021-10-28,14:02:19	2021/10/28	14:02:19	afternoon	1200	240	6	2021-10-28,14:22:20	ferret	during	Sunny	Only	<10	ferret	0	F2	unknown					4.375291824	3.478406191	E4
723D7504-9168-4BA3-941D-EBE611D9C193	60	2021-10-28,14:02:15	2021-10-28,14:02:19	2021/10/28	14:02:19	afternoon	1200	240	6	2021-10-28,14:22:20	ferret	during	Sunny	Only	<10	ferret	0	F3	unknown					4.452429295	3.473585129	E4
723D7504-9168-4BA3-941D-EBE611D9C193	61	2021-10-28,15:11:58	2021-10-28,15:12:01	2021/10/28	15:12:01	afternoon	1200	240	1	2021-10-28,15:12:01	ferret	during	Sunny	Cold	0	ferret	0	NA	NA	NA		NA	NA	NA	NA	NA
723D7504-9168-4BA3-941D-EBE611D9C193	61	2021-10-28,15:11:58	2021-10-28,15:12:01	2021/10/28	15:12:01	afternoon	1200	240	2	2021-10-28,15:16:01	ferret	during	Sunny	Cold	0	ferret	0	NA	NA	NA		NA	NA	NA	NA	NA
723D7504-9168-4BA3-941D-EBE611D9C193	61	2021-10-28,15:11:58	2021-10-28,15:12:01	2021/10/28	15:12:01	afternoon	1200	240	3	2021-10-28,15:20:01	ferret	during	Sunny	Cold	0	ferret	0	NA	NA	NA		NA	NA	NA	NA	NA
723D7504-9168-4BA3-941D-EBE611D9C193	61	2021-10-28,15:11:58	2021-10-28,15:12:01	2021/10/28	15:12:01	afternoon	1200	240	4	2021-10-28,15:24:01	ferret	during	Sunny	Cold	0	ferret	0	NA	NA	NA		NA	NA	NA	NA	NA
723D7504-9168-4BA3-941D-EBE611D9C193	61	2021-10-28,15:11:58	2021-10-28,15:12:01	2021/10/28	15:12:01	afternoon	1200	240	5	2021-10-28,15:28:01	ferret	during	Sunny	Cold	0	ferret	0	NA	NA	NA		NA	NA	NA	NA	NA
723D7504-9168-4BA3-941D-EBE611D9C193	61	2021-10-28,15:11:58	2021-10-28,15:12:01	2021/10/28	15:12:01	afternoon	1200	240	6	2021-10-28,15:32:02	ferret	during	Sunny	Cold	0	ferret	0	NA	NA	NA		NA	NA	NA	NA	NA
723D7504-9168-4BA3-941D-EBE611D9C193	62	2021-10-28,17:02:08	2021-10-28,17:02:11	2021/10/28	17:02:11	afternoon	1200	240	1	2021-10-28,17:02:11	ferret	during	Sunny	Cold	0	ferret	0	NA	NA	NA		NA	NA	NA	NA	NA
723D7504-9168-4BA3-941D-EBE611D9C193	62	2021-10-28,17:02:08	2021-10-28,17:02:11	2021/10/28	17:02:11	afternoon	1200	240	2	2021-10-28,17:06:11	ferret	during	Sunny	Cold	0	ferret	0	NA	NA	NA		NA	NA	NA	NA	NA
723D7504-9168-4BA3-941D-EBE611D9C193	62	2021-10-28,17:02:08	2021-10-28,17:02:11	2021/10/28	17:02:11	afternoon	1200	240	3	2021-10-28,17:10:11	ferret	during	Sunny	Cold	0	ferret	0	NA	NA	NA		NA	NA	NA	NA	NA
723D7504-9168-4BA3-941D-EBE611D9C193	62	2021-10-28,17:02:08	2021-10-28,17:02:11	2021/10/28	17:02:11	afternoon	1200	240	4	2021-10-28,17:14:11	ferret	during	Sunny	Cold	0	ferret	1	F2	active	self maintenance				5.392467022	2.71177721	F3
723D7504-9168-4BA3-941D-EBE611D9C193	62	2021-10-28,17:02:08	2021-10-28,17:02:11	2021/10/28	17:02:11	afternoon	1200	240	5	2021-10-28,17:18:11	ferret	during	Sunny	Cold	0	ferret	1	F1	active	self maintenance				3.006101608	1.164281845	D2
723D7504-9168-4BA3-941D-EBE611D9C193	62	2021-10-28,17:02:08	2021-10-28,17:02:11	2021/10/28	17:02:11	afternoon	1200	240	5	2021-10-28,17:18:11	ferret	during	Sunny	Cold	0	ferret	1	F2	unknown					4.380113125	3.483227253	E4
723D7504-9168-4BA3-941D-EBE611D9C193	62	2021-10-28,17:02:08	2021-10-28,17:02:11	2021/10/28	17:02:11	afternoon	1200	240	6	2021-10-28,17:22:12	ferret	during	Sunny	Cold	0	ferret	0	F1	unknown					1.280150533	2.157427073	B3
723D7504-9168-4BA3-941D-EBE611D9C193	62	2021-10-28,17:02:08	2021-10-28,17:02:11	2021/10/28	17:02:11	afternoon	1200	240	6	2021-10-28,17:22:12	ferret	during	Sunny	Cold	0	ferret	0	F2	unknown					4.380113125	3.483227253	E4
723D7504-9168-4BA3-941D-EBE611D9C193	62	2021-10-28,17:02:08	2021-10-28,17:02:11	2021/10/28	17:02:11	afternoon	1200	240	6	2021-10-28,17:22:12	ferret	during	Sunny	Cold	0	ferret	0	F3	unknown					4.457250595	3.459121943	E4
723D7504-9168-4BA3-941D-EBE611D9C193	63	2021-10-29,10:29:16	2021-10-29,10:29:18	2021/10/29	10:29:18	morning	1200	240	1	2021-10-29,10:29:18	ferret	during	Sunny	Cold	0	ferret	0	NA	NA	NA		NA	NA	NA	NA	NA
723D7504-9168-4BA3-941D-EBE611D9C193	63	2021-10-29,10:29:16	2021-10-29,10:29:18	2021/10/29	10:29:18	morning	1200	240	2	2021-10-29,10:33:19	ferret	during	Sunny	Cold	0	ferret	0	NA	NA	NA		NA	NA	NA	NA	NA
723D7504-9168-4BA3-941D-EBE611D9C193	63	2021-10-29,10:29:16	2021-10-29,10:29:18	2021/10/29	10:29:18	morning	1200	240	3	2021-10-29,10:37:19	ferret	during	Sunny	Cold	0	ferret	0	NA	NA	NA		NA	NA	NA	NA	NA
723D7504-9168-4BA3-941D-EBE611D9C193	63	2021-10-29,10:29:16	2021-10-29,10:29:18	2021/10/29	10:29:18	morning	1200	240	4	2021-10-29,10:41:19	ferret	during	Sunny	Cold	<10	ferret	0	NA	NA	NA		NA	NA	NA	NA	NA
723D7504-9168-4BA3-941D-EBE611D9C193	63	2021-10-29,10:29:16	2021-10-29,10:29:18	2021/10/29	10:29:18	morning	1200	240	5	2021-10-29,10:45:18	ferret	during	Sunny	Cold	<10	ferret	0	NA	NA	NA		NA	NA	NA	NA	NA
723D7504-9168-4BA3-941D-EBE611D9C193	63	2021-10-29,10:29:16	2021-10-29,10:29:18	2021/10/29	10:29:18	morning	1200	240	6	2021-10-29,10:49:18	ferret	during	Sunny	Cold	0	ferret	0	NA	NA	NA		NA	NA	NA	NA	NA
723D7504-9168-4BA3-941D-EBE611D9C193	64	2021-10-29,12:49:28	2021-10-29,12:49:31	2021/10/29	12:49:31	midday	1200	240	1	2021-10-29,12:49:31	ferret	during	Sunny	Only	<10	ferret	0	NA	NA	NA		NA	NA	NA	NA	NA
723D7504-9168-4BA3-941D-EBE611D9C193	64	2021-10-29,12:49:28	2021-10-29,12:49:31	2021/10/29	12:49:31	midday	1200	240	2	2021-10-29,12:53:31	ferret	during	Sunny	Only	<10	ferret	0	NA	NA	NA		NA	NA	NA	NA	NA
723D7504-9168-4BA3-941D-EBE611D9C193	64	2021-10-29,12:49:28	2021-10-29,12:49:31	2021/10/29	12:49:31	midday	1200	240	3	2021-10-29,12:57:31	ferret	during	Sunny	Only	0	ferret	0	NA	NA	NA		NA	NA	NA	NA	NA
723D7504-9168-4BA3-941D-EBE611D9C193	64	2021-10-29,12:49:28	2021-10-29,12:49:31	2021/10/29	12:49:31	midday	1200	240	4	2021-10-29,13:01:31	ferret	during	Sunny	Only	0	ferret	0	NA	NA	NA		NA	NA	NA	NA	NA
723D7504-9168-4BA3-941D-EBE611D9C193	64	2021-10-29,12:49:28	2021-10-29,12:49:31	2021/10/29	12:49:31	midday	1200	240	5	2021-10-29,13:05:31	ferret	during	Sunny	Only	0	ferret	0	NA	NA	NA		NA	NA	NA	NA	NA
723D7504-9168-4BA3-941D-EBE611D9C193	64	2021-10-29,12:49:28	2021-10-29,12:49:31	2021/10/29	12:49:31	midday	1200	240	6	2021-10-29,13:09:32	ferret	during	Sunny	Only	0	ferret	0	NA	NA	NA		NA	NA	NA	NA	NA
723D7504-9168-4BA3-941D-EBE611D9C193	65	2021-10-29,13:41:53	2021-10-29,13:41:56	2021/10/29	13:41:56	midday	1200	240	1	2021-10-29,13:41:56	ferret	during	Sunny	Cold	0	ferret	0	NA	NA	NA		NA	NA	NA	NA	NA
723D7504-9168-4BA3-941D-EBE611D9C193	65	2021-10-29,13:41:53	2021-10-29,13:41:56	2021/10/29	13:41:56	midday	1200	240	2	2021-10-29,13:45:56	ferret	during	Sunny	Cold	<10	ferret	0	NA	NA	NA		NA	NA	NA	NA	NA
723D7504-9168-4BA3-941D-EBE611D9C193	65	2021-10-29,13:41:53	2021-10-29,13:41:56	2021/10/29	13:41:56	midday	1200	240	3	2021-10-29,13:49:56	ferret	during	Sunny	Cold	<10	ferret	0	NA	NA	NA		NA	NA	NA	NA	NA
723D7504-9168-4BA3-941D-EBE611D9C193	65	2021-10-29,13:41:53	2021-10-29,13:41:56	2021/10/29	13:41:56	midday	1200	240	4	2021-10-29,13:53:56	ferret	during	Sunny	Cold	0	ferret	0	NA	NA	NA		NA	NA	NA	NA	NA
723D7504-9168-4BA3-941D-EBE611D9C193	65	2021-10-29,13:41:53	2021-10-29,13:41:56	2021/10/29	13:41:56	midday	1200	240	5	2021-10-29,13:57:56	ferret	during	Sunny	Cold	0	ferret	0	NA	NA	NA		NA	NA	NA	NA	NA
723D7504-9168-4BA3-941D-EBE611D9C193	65	2021-10-29,13:41:53	2021-10-29,13:41:56	2021/10/29	13:41:56	midday	1200	240	6	2021-10-29,14:01:57	ferret	during	Sunny	Cold	0	ferret	0	NA	NA	NA		NA	NA	NA	NA	NA
723D7504-9168-4BA3-941D-EBE611D9C193	66	2021-11-03,11:19:30	2021-11-03,11:19:58	2021/11/03	11:19:58	midday	1200	240	1	2021-11-03,11:19:58	ferret	during	Overcast	Clouds	0	ferret	2	F1	active	locomotion	ground	walking		3.72926569	0.754488945	D1
723D7504-9168-4BA3-941D-EBE611D9C193	66	2021-11-03,11:19:30	2021-11-03,11:19:58	2021/11/03	11:19:58	midday	1200	240	1	2021-11-03,11:19:58	ferret	during	Overcast	Clouds	0	ferret	2	F2	active	interaction		object interaction		3.767758846	1.646315694	D2
723D7504-9168-4BA3-941D-EBE611D9C193	66	2021-11-03,11:19:30	2021-11-03,11:19:58	2021/11/03	11:19:58	midday	1200	240	2	2021-11-03,11:23:58	ferret	during	Overcast	Clouds	0	ferret	0	NA	NA	NA		NA	NA	NA	NA	NA
723D7504-9168-4BA3-941D-EBE611D9C193	66	2021-11-03,11:19:30	2021-11-03,11:19:58	2021/11/03	11:19:58	midday	1200	240	3	2021-11-03,11:27:58	ferret	during	Overcast	Clouds	0	ferret	1	F1	active	locomotion	ground	walking		3.353220224	1.79102397	D2
723D7504-9168-4BA3-941D-EBE611D9C193	66	2021-11-03,11:19:30	2021-11-03,11:19:58	2021/11/03	11:19:58	midday	1200	240	4	2021-11-03,11:31:58	ferret	during	Overcast	Clouds	0	ferret	0	NA	NA	NA		NA	NA	NA	NA	NA
723D7504-9168-4BA3-941D-EBE611D9C193	66	2021-11-03,11:19:30	2021-11-03,11:19:58	2021/11/03	11:19:58	midday	1200	240	5	2021-11-03,11:35:58	ferret	during	Overcast	Clouds	0	ferret	0	NA	NA	NA		NA	NA	NA	NA	NA
723D7504-9168-4BA3-941D-EBE611D9C193	66	2021-11-03,11:19:30	2021-11-03,11:19:58	2021/11/03	11:19:58	midday	1200	240	6	2021-11-03,11:39:58	ferret	during	Overcast	Clouds	<10	ferret	0	NA	NA	NA		NA	NA	NA	NA	NA
723D7504-9168-4BA3-941D-EBE611D9C193	67	2021-11-03,13:13:25	2021-11-03,13:13:28	2021/11/03	13:13:28	midday	1200	240	1	2021-11-03,13:13:28	ferret	during	Overcast	Clouds	0	ferret	3	F1	active	locomotion	ground	walking		0.836610138	0.595392942	A1
723D7504-9168-4BA3-941D-EBE611D9C193	67	2021-11-03,13:13:25	2021-11-03,13:13:28	2021/11/03	13:13:28	midday	1200	240	1	2021-11-03,13:13:28	ferret	during	Overcast	Clouds	0	ferret	3	F2	active	vigilance				4.245122433	2.297238588	E3
723D7504-9168-4BA3-941D-EBE611D9C193	67	2021-11-03,13:13:25	2021-11-03,13:13:28	2021/11/03	13:13:28	midday	1200	240	1	2021-11-03,13:13:28	ferret	during	Overcast	Clouds	0	ferret	3	F3	active	vigilance				4.524745941	2.297238588	E3
723D7504-9168-4BA3-941D-EBE611D9C193	67	2021-11-03,13:13:25	2021-11-03,13:13:28	2021/11/03	13:13:28	midday	1200	240	2	2021-11-03,13:17:28	ferret	during	Overcast	Clouds	<10	ferret	0	NA	NA	NA		NA	NA	NA	NA	NA
723D7504-9168-4BA3-941D-EBE611D9C193	67	2021-11-03,13:13:25	2021-11-03,13:13:28	2021/11/03	13:13:28	midday	1200	240	3	2021-11-03,13:21:28	ferret	during	Overcast	Clouds	<10	ferret	2	F1	active	locomotion	height	climbing		4.245122433	2.572041035	E3
723D7504-9168-4BA3-941D-EBE611D9C193	67	2021-11-03,13:13:25	2021-11-03,13:13:28	2021/11/03	13:13:28	midday	1200	240	3	2021-11-03,13:21:28	ferret	during	Overcast	Clouds	<10	ferret	2	F2	active	vigilance				1.318719387	1.752455115	B2
723D7504-9168-4BA3-941D-EBE611D9C193	67	2021-11-03,13:13:25	2021-11-03,13:13:28	2021/11/03	13:13:28	midday	1200	240	4	2021-11-03,13:25:28	ferret	during	Overcast	Clouds	0	ferret	2	F2	active	vigilance				1.309077263	1.766918421	B2
723D7504-9168-4BA3-941D-EBE611D9C193	67	2021-11-03,13:13:25	2021-11-03,13:13:28	2021/11/03	13:13:28	midday	1200	240	4	2021-11-03,13:25:28	ferret	during	Overcast	Clouds	0	ferret	2	F1	active	vigilance				4.500640392	1.935656667	E2
723D7504-9168-4BA3-941D-EBE611D9C193	67	2021-11-03,13:13:25	2021-11-03,13:13:28	2021/11/03	13:13:28	midday	1200	240	5	2021-11-03,13:29:28	ferret	during	Overcast	Clouds	<10	ferret	2	F1	active	vigilance				4.370471001	2.191174507	E3
723D7504-9168-4BA3-941D-EBE611D9C193	67	2021-11-03,13:13:25	2021-11-03,13:13:28	2021/11/03	13:13:28	midday	1200	240	5	2021-11-03,13:29:28	ferret	during	Overcast	Clouds	<10	ferret	2	F2	active	vigilance				1.309077263	1.766918421	B2
723D7504-9168-4BA3-941D-EBE611D9C193	67	2021-11-03,13:13:25	2021-11-03,13:13:28	2021/11/03	13:13:28	midday	1200	240	6	2021-11-03,13:33:28	ferret	during	Overcast	Clouds	0	ferret	1	F1	active	vigilance				4.370471001	2.191174507	E3
723D7504-9168-4BA3-941D-EBE611D9C193	68	2021-11-04,14:54:00	2021-11-04,14:54:04	2021/11/04	14:54:04	afternoon	1200	240	1	2021-11-04,14:54:04	ferret	during	Overcast	Clouds	0	ferret	0	NA	NA	NA		NA	NA	NA	NA	NA
723D7504-9168-4BA3-941D-EBE611D9C193	68	2021-11-04,14:54:00	2021-11-04,14:54:04	2021/11/04	14:54:04	afternoon	1200	240	2	2021-11-04,14:58:04	ferret	during	Overcast	Clouds	0	ferret	0	NA	NA	NA		NA	NA	NA	NA	NA
723D7504-9168-4BA3-941D-EBE611D9C193	68	2021-11-04,14:54:00	2021-11-04,14:54:04	2021/11/04	14:54:04	afternoon	1200	240	3	2021-11-04,15:02:04	ferret	during	Overcast	Clouds	0	ferret	0	NA	NA	NA		NA	NA	NA	NA	NA
723D7504-9168-4BA3-941D-EBE611D9C193	68	2021-11-04,14:54:00	2021-11-04,14:54:04	2021/11/04	14:54:04	afternoon	1200	240	4	2021-11-04,15:06:04	ferret	during	Overcast	Clouds	0	ferret	1	F1	active	self maintenance		NA	NA	4.389755249	3.531438112	E4
723D7504-9168-4BA3-941D-EBE611D9C193	68	2021-11-04,14:54:00	2021-11-04,14:54:04	2021/11/04	14:54:04	afternoon	1200	240	5	2021-11-04,15:10:04	ferret	during	Overcast	Clouds	0	ferret	0	NA	NA	NA		NA	NA	NA	NA	NA
723D7504-9168-4BA3-941D-EBE611D9C193	68	2021-11-04,14:54:00	2021-11-04,14:54:04	2021/11/04	14:54:04	afternoon	1200	240	6	2021-11-04,15:14:04	ferret	during	Overcast	Clouds	0	ferret	0	NA	NA	NA		NA	NA	NA	NA	NA
723D7504-9168-4BA3-941D-EBE611D9C193	69	2021-11-05,11:04:19	2021-11-05,11:04:22	2021/11/05	11:04:22	midday	1200	240	1	2021-11-05,11:04:22	ferret	during	Overcast	Clouds	0	ferret	0	NA	NA	NA		NA	NA	NA	NA	NA
723D7504-9168-4BA3-941D-EBE611D9C193	69	2021-11-05,11:04:19	2021-11-05,11:04:22	2021/11/05	11:04:22	midday	1200	240	2	2021-11-05,11:08:22	ferret	during	Overcast	Clouds	0	ferret	0	NA	NA	NA		NA	NA	NA	NA	NA
723D7504-9168-4BA3-941D-EBE611D9C193	69	2021-11-05,11:04:19	2021-11-05,11:04:22	2021/11/05	11:04:22	midday	1200	240	3	2021-11-05,11:12:22	ferret	during	Overcast	Clouds	0	ferret	0	NA	NA	NA		NA	NA	NA	NA	NA
723D7504-9168-4BA3-941D-EBE611D9C193	69	2021-11-05,11:04:19	2021-11-05,11:04:22	2021/11/05	11:04:22	midday	1200	240	4	2021-11-05,11:16:22	ferret	during	Overcast	Clouds	0	ferret	0	NA	NA	NA		NA	NA	NA	NA	NA
723D7504-9168-4BA3-941D-EBE611D9C193	69	2021-11-05,11:04:19	2021-11-05,11:04:22	2021/11/05	11:04:22	midday	1200	240	5	2021-11-05,11:20:22	ferret	during	Overcast	Clouds	0	ferret	0	NA	NA	NA		NA	NA	NA	NA	NA
723D7504-9168-4BA3-941D-EBE611D9C193	69	2021-11-05,11:04:19	2021-11-05,11:04:22	2021/11/05	11:04:22	midday	1200	240	6	2021-11-05,11:24:22	ferret	during	Overcast	Clouds	0	ferret	0	NA	NA	NA		NA	NA	NA	NA	NA
723D7504-9168-4BA3-941D-EBE611D9C193	70	2021-11-08,13:18:49	2021-11-08,13:18:54	2021/11/08	13:18:54	midday	1200	240	1	2021-11-08,13:18:54	ferret	post	Overcast	Clouds	0	ferret	2	F1	active	locomotion	ground	walking		3.410998106	1.684884548	D2
723D7504-9168-4BA3-941D-EBE611D9C193	70	2021-11-08,13:18:49	2021-11-08,13:18:54	2021/11/08	13:18:54	midday	1200	240	1	2021-11-08,13:18:54	ferret	post	Overcast	Clouds	0	ferret	2	F2	active	locomotion	ground	walking		3.67623353	2.263490915	D3
723D7504-9168-4BA3-941D-EBE611D9C193	70	2021-11-08,13:18:49	2021-11-08,13:18:54	2021/11/08	13:18:54	midday	1200	240	2	2021-11-08,13:22:54	ferret	post	Overcast	Clouds	0	ferret	2	F2	active	vigilance				1.945461392	0.267558753	B1
723D7504-9168-4BA3-941D-EBE611D9C193	70	2021-11-08,13:18:49	2021-11-08,13:18:54	2021/11/08	13:18:54	midday	1200	240	2	2021-11-08,13:22:54	ferret	post	Overcast	Clouds	0	ferret	2	F1	active	locomotion	ground	walking		3.049491405	0.2193477	D1
723D7504-9168-4BA3-941D-EBE611D9C193	70	2021-11-08,13:18:49	2021-11-08,13:18:54	2021/11/08	13:18:54	midday	1200	240	3	2021-11-08,13:26:54	ferret	post	Overcast	Clouds	0	ferret	2	F2	active	vigilance				3.136271238	0.243453234	D1
723D7504-9168-4BA3-941D-EBE611D9C193	70	2021-11-08,13:18:49	2021-11-08,13:18:54	2021/11/08	13:18:54	midday	1200	240	3	2021-11-08,13:26:54	ferret	post	Overcast	Clouds	0	ferret	2	F1	active	vigilance				5.421469212	1.848877072	F2
723D7504-9168-4BA3-941D-EBE611D9C193	70	2021-11-08,13:18:49	2021-11-08,13:18:54	2021/11/08	13:18:54	midday	1200	240	4	2021-11-08,13:30:54	ferret	post	Overcast	Clouds	<10	ferret	0	NA	NA	NA		NA	NA	NA	NA	NA
723D7504-9168-4BA3-941D-EBE611D9C193	70	2021-11-08,13:18:49	2021-11-08,13:18:54	2021/11/08	13:18:54	midday	1200	240	5	2021-11-08,13:34:54	ferret	post	Overcast	Clouds	<10	ferret	2	F1	active	vigilance				4.461996555	2.383942842	E3
723D7504-9168-4BA3-941D-EBE611D9C193	70	2021-11-08,13:18:49	2021-11-08,13:18:54	2021/11/08	13:18:54	midday	1200	240	5	2021-11-08,13:34:54	ferret	post	Overcast	Clouds	<10	ferret	2	F2	active	locomotion	ground	walking		1.50666666	0.272304505	B1
723D7504-9168-4BA3-941D-EBE611D9C193	70	2021-11-08,13:18:49	2021-11-08,13:18:54	2021/11/08	13:18:54	midday	1200	240	6	2021-11-08,13:38:54	ferret	post	Overcast	Clouds	0	ferret	2	F2	active	locomotion	ground	walking		1.935819149	1.067860007	B2
723D7504-9168-4BA3-941D-EBE611D9C193	70	2021-11-08,13:18:49	2021-11-08,13:18:54	2021/11/08	13:18:54	midday	1200	240	6	2021-11-08,13:38:54	ferret	post	Overcast	Clouds	0	ferret	2	F1	active	vigilance				4.461996555	2.383942842	E3
723D7504-9168-4BA3-941D-EBE611D9C193	71	2021-11-10,09:05:01	2021-11-10,09:05:07	2021/11/10	09:05:07	morning	1200	240	1	2021-11-10,09:05:07	ferret	post	Sunny	Clouds	0	ferret	0	NA	NA	NA		NA	NA	NA	NA	NA
723D7504-9168-4BA3-941D-EBE611D9C193	71	2021-11-10,09:05:01	2021-11-10,09:05:07	2021/11/10	09:05:07	morning	1200	240	2	2021-11-10,09:09:07	ferret	post	Sunny	Clouds	0	ferret	1	F1	active	interaction		object interaction		5.29122448	0.38801074	F1
723D7504-9168-4BA3-941D-EBE611D9C193	71	2021-11-10,09:05:01	2021-11-10,09:05:07	2021/11/10	09:05:07	morning	1200	240	3	2021-11-10,09:13:07	ferret	post	Sunny	Clouds	0	ferret	1	F1	active	locomotion	ground	walking		4.515103817	1.974225402	E2
723D7504-9168-4BA3-941D-EBE611D9C193	71	2021-11-10,09:05:01	2021-11-10,09:05:07	2021/11/10	09:05:07	morning	1200	240	4	2021-11-10,09:17:07	ferret	post	Sunny	Clouds	0	ferret	0	F1	unknown					4.399397373	3.507332802	E4
723D7504-9168-4BA3-941D-EBE611D9C193	71	2021-11-10,09:05:01	2021-11-10,09:05:07	2021/11/10	09:05:07	morning	1200	240	5	2021-11-10,09:21:07	ferret	post	Sunny	Clouds	0	ferret	0	F1	unknown					4.399397373	3.507332802	E4
723D7504-9168-4BA3-941D-EBE611D9C193	71	2021-11-10,09:05:01	2021-11-10,09:05:07	2021/11/10	09:05:07	morning	1200	240	6	2021-11-10,09:25:07	ferret	post	Sunny	Clouds	0	ferret	1	F1	active	self maintenance				4.399397373	2.504545689	E3
723D7504-9168-4BA3-941D-EBE611D9C193	72	2021-11-10,09:57:49	2021-11-10,09:58:55	2021/11/10	09:58:55	morning	1200	240	1	2021-11-10,09:58:55	ferret	post	Sunny	Cold	0	ferret	0	NA	NA	NA		NA	NA	NA	NA	NA
723D7504-9168-4BA3-941D-EBE611D9C193	72	2021-11-10,09:57:49	2021-11-10,09:58:55	2021/11/10	09:58:55	morning	1200	240	2	2021-11-10,10:02:55	ferret	post	Sunny	Cold	0	ferret	0	NA	NA	NA		NA	NA	NA	NA	NA
723D7504-9168-4BA3-941D-EBE611D9C193	72	2021-11-10,09:57:49	2021-11-10,09:58:55	2021/11/10	09:58:55	morning	1200	240	3	2021-11-10,10:06:55	ferret	post	Sunny	Cold	0	ferret	0	NA	NA	NA		NA	NA	NA	NA	NA
723D7504-9168-4BA3-941D-EBE611D9C193	72	2021-11-10,09:57:49	2021-11-10,09:58:55	2021/11/10	09:58:55	morning	1200	240	4	2021-11-10,10:10:55	ferret	post	Sunny	Cold	0	ferret	0	NA	NA	NA		NA	NA	NA	NA	NA
723D7504-9168-4BA3-941D-EBE611D9C193	72	2021-11-10,09:57:49	2021-11-10,09:58:55	2021/11/10	09:58:55	morning	1200	240	5	2021-11-10,10:14:55	ferret	post	Sunny	Cold	0	ferret	0	NA	NA	NA		NA	NA	NA	NA	NA
723D7504-9168-4BA3-941D-EBE611D9C193	72	2021-11-10,09:57:49	2021-11-10,09:58:55	2021/11/10	09:58:55	morning	1200	240	6	2021-11-10,10:18:56	ferret	post	Sunny	Cold	0	ferret	0	NA	NA	NA		NA	NA	NA	NA	NA
723D7504-9168-4BA3-941D-EBE611D9C193	73	2021-11-11,08:06:41	2021-11-11,08:06:50	2021/11/11	08:06:50	morning	1200	240	1	2021-11-11,08:06:50	ferret	post	Overcast	Cold	0	ferret	0	NA	NA	NA		NA	NA	NA	NA	NA
723D7504-9168-4BA3-941D-EBE611D9C193	73	2021-11-11,08:06:41	2021-11-11,08:06:50	2021/11/11	08:06:50	morning	1200	240	2	2021-11-11,08:10:50	ferret	post	Overcast	Cold	0	ferret	0	NA	NA	NA		NA	NA	NA	NA	NA
723D7504-9168-4BA3-941D-EBE611D9C193	73	2021-11-11,08:06:41	2021-11-11,08:06:50	2021/11/11	08:06:50	morning	1200	240	3	2021-11-11,08:14:50	ferret	post	Overcast	Cold	0	ferret	0	NA	NA	NA		NA	NA	NA	NA	NA
723D7504-9168-4BA3-941D-EBE611D9C193	73	2021-11-11,08:06:41	2021-11-11,08:06:50	2021/11/11	08:06:50	morning	1200	240	4	2021-11-11,08:18:50	ferret	post	Overcast	Cold	0	ferret	0	NA	NA	NA		NA	NA	NA	NA	NA
723D7504-9168-4BA3-941D-EBE611D9C193	73	2021-11-11,08:06:41	2021-11-11,08:06:50	2021/11/11	08:06:50	morning	1200	240	5	2021-11-11,08:22:50	ferret	post	Overcast	Cold	0	ferret	0	NA	NA	NA		NA	NA	NA	NA	NA
723D7504-9168-4BA3-941D-EBE611D9C193	73	2021-11-11,08:06:41	2021-11-11,08:06:50	2021/11/11	08:06:50	morning	1200	240	6	2021-11-11,08:26:50	ferret	post	Overcast	Cold	0	ferret	2	F1	non-active	resting eyes open				3.555630922	3.883302689	D4
723D7504-9168-4BA3-941D-EBE611D9C193	73	2021-11-11,08:06:41	2021-11-11,08:06:50	2021/11/11	08:06:50	morning	1200	240	6	2021-11-11,08:26:50	ferret	post	Overcast	Cold	0	ferret	2	F2	active	locomotion	ground	walking		1.145084739	1.173848629	B2
723D7504-9168-4BA3-941D-EBE611D9C193	74	2021-11-11,10:51:33	2021-11-11,10:51:38	2021/11/11	10:51:38	morning	1200	240	1	2021-11-11,10:51:38	ferret	post	Overcast	Cold	0	ferret	0	NA	NA	NA		NA	NA	NA	NA	NA
723D7504-9168-4BA3-941D-EBE611D9C193	74	2021-11-11,10:51:33	2021-11-11,10:51:38	2021/11/11	10:51:38	morning	1200	240	2	2021-11-11,10:55:38	ferret	post	Overcast	Cold	0	ferret	0	NA	NA	NA		NA	NA	NA	NA	NA
723D7504-9168-4BA3-941D-EBE611D9C193	74	2021-11-11,10:51:33	2021-11-11,10:51:38	2021/11/11	10:51:38	morning	1200	240	3	2021-11-11,10:59:38	ferret	post	Overcast	Cold	0	ferret	0	NA	NA	NA		NA	NA	NA	NA	NA
723D7504-9168-4BA3-941D-EBE611D9C193	74	2021-11-11,10:51:33	2021-11-11,10:51:38	2021/11/11	10:51:38	morning	1200	240	4	2021-11-11,11:03:38	ferret	post	Overcast	Cold	0	ferret	0	NA	NA	NA		NA	NA	NA	NA	NA
723D7504-9168-4BA3-941D-EBE611D9C193	74	2021-11-11,10:51:33	2021-11-11,10:51:38	2021/11/11	10:51:38	morning	1200	240	5	2021-11-11,11:07:38	ferret	post	Overcast	Cold	0	ferret	0	NA	NA	NA		NA	NA	NA	NA	NA
723D7504-9168-4BA3-941D-EBE611D9C193	74	2021-11-11,10:51:33	2021-11-11,10:51:38	2021/11/11	10:51:38	morning	1200	240	6	2021-11-11,11:11:39	ferret	post	Overcast	Cold	<10	ferret	0	NA	NA	NA		NA	NA	NA	NA	NA
723D7504-9168-4BA3-941D-EBE611D9C193	75	2021-11-11,12:45:24	2021-11-11,12:45:29	2021/11/11	12:45:29	midday	1200	240	1	2021-11-11,12:45:29	ferret	post	Sunny	Cold	0	ferret	1	F1	active	locomotion	ground	walking		4.997137547	2.080214024	E3
723D7504-9168-4BA3-941D-EBE611D9C193	75	2021-11-11,12:45:24	2021-11-11,12:45:29	2021/11/11	12:45:29	midday	1200	240	2	2021-11-11,12:49:29	ferret	post	Sunny	Cold	0	ferret	0	F1	unknown					4.336723328	3.22288847	E4
723D7504-9168-4BA3-941D-EBE611D9C193	75	2021-11-11,12:45:24	2021-11-11,12:45:29	2021/11/11	12:45:29	midday	1200	240	3	2021-11-11,12:53:29	ferret	post	Sunny	Cold	0	ferret	0	F1	unknown					4.404218674	2.89023304	E3
723D7504-9168-4BA3-941D-EBE611D9C193	75	2021-11-11,12:45:24	2021-11-11,12:45:29	2021/11/11	12:45:29	midday	1200	240	4	2021-11-11,12:57:29	ferret	post	Sunny	Cold	0	ferret	0	F1	unknown					4.404218674	2.89023304	E3
723D7504-9168-4BA3-941D-EBE611D9C193	75	2021-11-11,12:45:24	2021-11-11,12:45:29	2021/11/11	12:45:29	midday	1200	240	5	2021-11-11,13:01:29	ferret	post	Sunny	Cold	0	ferret	0	F1	unknown					4.404218674	2.89023304	E3
723D7504-9168-4BA3-941D-EBE611D9C193	75	2021-11-11,12:45:24	2021-11-11,12:45:29	2021/11/11	12:45:29	midday	1200	240	6	2021-11-11,13:05:30	ferret	post	Sunny	Cold	0	ferret	1	F2	active	locomotion	ground	walking		3.690696955	2.065826178	D3
723D7504-9168-4BA3-941D-EBE611D9C193	75	2021-11-11,12:45:24	2021-11-11,12:45:29	2021/11/11	12:45:29	midday	1200	240	6	2021-11-11,13:05:30	ferret	post	Sunny	Cold	0	ferret	1	F1	unknown					4.404218674	2.89023304	E3
723D7504-9168-4BA3-941D-EBE611D9C193	76	2021-11-11,13:37:23	2021-11-11,13:37:28	2021/11/11	13:37:28	midday	1200	240	1	2021-11-11,13:37:28	ferret	post	Sunny	Cold	0	ferret	0	NA	NA	NA		NA	NA	NA	NA	NA
723D7504-9168-4BA3-941D-EBE611D9C193	76	2021-11-11,13:37:23	2021-11-11,13:37:28	2021/11/11	13:37:28	midday	1200	240	2	2021-11-11,13:41:28	ferret	post	Sunny	Cold	0	ferret	0	NA	NA	NA		NA	NA	NA	NA	NA
723D7504-9168-4BA3-941D-EBE611D9C193	76	2021-11-11,13:37:23	2021-11-11,13:37:28	2021/11/11	13:37:28	midday	1200	240	3	2021-11-11,13:45:28	ferret	post	Sunny	Cold	<10	ferret	0	NA	NA	NA		NA	NA	NA	NA	NA
723D7504-9168-4BA3-941D-EBE611D9C193	76	2021-11-11,13:37:23	2021-11-11,13:37:28	2021/11/11	13:37:28	midday	1200	240	4	2021-11-11,13:49:28	ferret	post	Sunny	Cold	0	ferret	1	F1	active	self maintenance				4.833220482	1.424545527	E2
723D7504-9168-4BA3-941D-EBE611D9C193	76	2021-11-11,13:37:23	2021-11-11,13:37:28	2021/11/11	13:37:28	midday	1200	240	5	2021-11-11,13:53:28	ferret	post	Sunny	Cold	0	ferret	0	F1	unknown					4.346365452	3.145750999	E4
723D7504-9168-4BA3-941D-EBE611D9C193	76	2021-11-11,13:37:23	2021-11-11,13:37:28	2021/11/11	13:37:28	midday	1200	240	6	2021-11-11,13:57:29	ferret	post	Sunny	Cold	0	ferret	1	F2	active	locomotion	ground	walking		4.7706213	2.22492218	E3
723D7504-9168-4BA3-941D-EBE611D9C193	76	2021-11-11,13:37:23	2021-11-11,13:37:28	2021/11/11	13:37:28	midday	1200	240	6	2021-11-11,13:57:29	ferret	post	Sunny	Cold	0	ferret	1	F1	unknown					4.346365452	3.145750999	E4
723D7504-9168-4BA3-941D-EBE611D9C193	77	2021-11-12,09:46:51	2021-11-12,09:46:54	2021/11/12	09:46:54	morning	1200	240	1	2021-11-12,09:46:54	ferret	post	Overcast	Cold	0	ferret	0	NA	NA	NA		NA	NA	NA	NA	NA
723D7504-9168-4BA3-941D-EBE611D9C193	77	2021-11-12,09:46:51	2021-11-12,09:46:54	2021/11/12	09:46:54	morning	1200	240	2	2021-11-12,09:50:54	ferret	post	Overcast	Cold	0	ferret	0	NA	NA	NA		NA	NA	NA	NA	NA
723D7504-9168-4BA3-941D-EBE611D9C193	77	2021-11-12,09:46:51	2021-11-12,09:46:54	2021/11/12	09:46:54	morning	1200	240	3	2021-11-12,09:54:54	ferret	post	Overcast	Cold	0	ferret	0	NA	NA	NA		NA	NA	NA	NA	NA
723D7504-9168-4BA3-941D-EBE611D9C193	77	2021-11-12,09:46:51	2021-11-12,09:46:54	2021/11/12	09:46:54	morning	1200	240	4	2021-11-12,09:58:54	ferret	post	Overcast	Cold	0	ferret	1	F1	active	self maintenance				4.727156162	1.646315694	E2
723D7504-9168-4BA3-941D-EBE611D9C193	77	2021-11-12,09:46:51	2021-11-12,09:46:54	2021/11/12	09:46:54	morning	1200	240	5	2021-11-12,10:02:54	ferret	post	Overcast	Cold	0	ferret	0	NA	NA	NA		NA	NA	NA	NA	NA
723D7504-9168-4BA3-941D-EBE611D9C193	77	2021-11-12,09:46:51	2021-11-12,09:46:54	2021/11/12	09:46:54	morning	1200	240	6	2021-11-12,10:06:54	ferret	post	Overcast	Cold	0	ferret	0	NA	NA	NA		NA	NA	NA	NA	NA
723D7504-9168-4BA3-941D-EBE611D9C193	78	2021-11-12,11:37:31	2021-11-12,11:37:35	2021/11/12	11:37:35	midday	1200	240	1	2021-11-12,11:37:35	ferret	post	Overcast	Only	0	ferret	1	F1	active	locomotion	ground	walking		4.765800476	2.114037037	E3
723D7504-9168-4BA3-941D-EBE611D9C193	78	2021-11-12,11:37:31	2021-11-12,11:37:35	2021/11/12	11:37:35	midday	1200	240	2	2021-11-12,11:41:35	ferret	post	Overcast	Only	0	ferret	0	F1	unknown					4.360828876	3.478406191	E4
723D7504-9168-4BA3-941D-EBE611D9C193	78	2021-11-12,11:37:31	2021-11-12,11:37:35	2021/11/12	11:37:35	midday	1200	240	3	2021-11-12,11:45:35	ferret	post	Overcast	Only	0	ferret	0	F1	unknown					4.360828876	3.478406191	E4
723D7504-9168-4BA3-941D-EBE611D9C193	78	2021-11-12,11:37:31	2021-11-12,11:37:35	2021/11/12	11:37:35	midday	1200	240	4	2021-11-12,11:49:35	ferret	post	Overcast	Only	0	ferret	0	F1	unknown					4.360828876	3.478406191	E4
723D7504-9168-4BA3-941D-EBE611D9C193	78	2021-11-12,11:37:31	2021-11-12,11:37:35	2021/11/12	11:37:35	midday	1200	240	5	2021-11-12,11:53:35	ferret	post	Overcast	Only	0	ferret	0	F1	unknown					4.360828876	3.478406191	E4
723D7504-9168-4BA3-941D-EBE611D9C193	78	2021-11-12,11:37:31	2021-11-12,11:37:35	2021/11/12	11:37:35	midday	1200	240	6	2021-11-12,11:57:36	ferret	post	Overcast	Only	0	ferret	0	F1	unknown					4.360828876	3.478406191	E4
723D7504-9168-4BA3-941D-EBE611D9C193	78	2021-11-12,11:37:31	2021-11-12,11:37:35	2021/11/12	11:37:35	midday	1200	240	6	2021-11-12,11:57:36	ferret	post	Overcast	Only	0	ferret	0	F2	unknown					4.476534843	3.45430088	E4
723D7504-9168-4BA3-941D-EBE611D9C193	79	2021-11-12,13:28:36	2021-11-12,13:29:13	2021/11/12	13:29:13	midday	1200	240	1	2021-11-12,13:29:13	ferret	post	Overcast	Cold	0	ferret	0	NA	NA	NA		NA	NA	NA	NA	NA
723D7504-9168-4BA3-941D-EBE611D9C193	79	2021-11-12,13:28:36	2021-11-12,13:29:13	2021/11/12	13:29:13	midday	1200	240	2	2021-11-12,13:33:13	ferret	post	Overcast	Cold	0	ferret	0	NA	NA	NA		NA	NA	NA	NA	NA
723D7504-9168-4BA3-941D-EBE611D9C193	79	2021-11-12,13:28:36	2021-11-12,13:29:13	2021/11/12	13:29:13	midday	1200	240	3	2021-11-12,13:37:13	ferret	post	Overcast	Cold	0	ferret	0	NA	NA	NA		NA	NA	NA	NA	NA
723D7504-9168-4BA3-941D-EBE611D9C193	79	2021-11-12,13:28:36	2021-11-12,13:29:13	2021/11/12	13:29:13	midday	1200	240	4	2021-11-12,13:41:13	ferret	post	Overcast	Cold	0	ferret	0	NA	NA	NA		NA	NA	NA	NA	NA
723D7504-9168-4BA3-941D-EBE611D9C193	79	2021-11-12,13:28:36	2021-11-12,13:29:13	2021/11/12	13:29:13	midday	1200	240	5	2021-11-12,13:45:13	ferret	post	Overcast	Cold	0	ferret	0	NA	NA	NA		NA	NA	NA	NA	NA
723D7504-9168-4BA3-941D-EBE611D9C193	79	2021-11-12,13:28:36	2021-11-12,13:29:13	2021/11/12	13:29:13	midday	1200	240	6	2021-11-12,13:49:14	ferret	post	Overcast	Cold	0	ferret	0	NA	NA	NA		NA	NA	NA	NA	NA
723D7504-9168-4BA3-941D-EBE611D9C193	80	2021-11-12,15:17:26	2021-11-12,15:20:24	2021/11/12	15:20:24	afternoon	1200	240	1	2021-11-12,15:20:24	ferret	post	Overcast	Cold	0	ferret	0	NA	NA	NA		NA	NA	NA	NA	NA
723D7504-9168-4BA3-941D-EBE611D9C193	80	2021-11-12,15:17:26	2021-11-12,15:20:24	2021/11/12	15:20:24	afternoon	1200	240	2	2021-11-12,15:24:24	ferret	post	Overcast	Cold	0	ferret	0	NA	NA	NA		NA	NA	NA	NA	NA
723D7504-9168-4BA3-941D-EBE611D9C193	80	2021-11-12,15:17:26	2021-11-12,15:20:24	2021/11/12	15:20:24	afternoon	1200	240	3	2021-11-12,15:28:24	ferret	post	Overcast	Cold	0	ferret	0	NA	NA	NA		NA	NA	NA	NA	NA
723D7504-9168-4BA3-941D-EBE611D9C193	80	2021-11-12,15:17:26	2021-11-12,15:20:24	2021/11/12	15:20:24	afternoon	1200	240	4	2021-11-12,15:32:24	ferret	post	Overcast	Cold	0	ferret	0	NA	NA	NA		NA	NA	NA	NA	NA
723D7504-9168-4BA3-941D-EBE611D9C193	80	2021-11-12,15:17:26	2021-11-12,15:20:24	2021/11/12	15:20:24	afternoon	1200	240	5	2021-11-12,15:36:24	ferret	post	Overcast	Cold	0	ferret	1	F1	active	self maintenance				2.04180789	2.75998807	C3
723D7504-9168-4BA3-941D-EBE611D9C193	80	2021-11-12,15:17:26	2021-11-12,15:20:24	2021/11/12	15:20:24	afternoon	1200	240	6	2021-11-12,15:40:24	ferret	post	Overcast	Cold	0	ferret	1	F1	active	other behaviours				3.738832474	3.367445707	D4
723D7504-9168-4BA3-941D-EBE611D9C193	81	2021-11-13,08:37:10	2021-11-13,08:37:13	2021/11/13	08:37:13	morning	1200	240	1	2021-11-13,08:37:13	ferret	post	Overcast	Cold	0	ferret	0	NA	NA	NA		NA	NA	NA	NA	NA
723D7504-9168-4BA3-941D-EBE611D9C193	81	2021-11-13,08:37:10	2021-11-13,08:37:13	2021/11/13	08:37:13	morning	1200	240	2	2021-11-13,08:41:13	ferret	post	Overcast	Cold	0	ferret	0	NA	NA	NA		NA	NA	NA	NA	NA
723D7504-9168-4BA3-941D-EBE611D9C193	81	2021-11-13,08:37:10	2021-11-13,08:37:13	2021/11/13	08:37:13	morning	1200	240	3	2021-11-13,08:45:13	ferret	post	Overcast	Cold	0	ferret	0	NA	NA	NA		NA	NA	NA	NA	NA
723D7504-9168-4BA3-941D-EBE611D9C193	81	2021-11-13,08:37:10	2021-11-13,08:37:13	2021/11/13	08:37:13	morning	1200	240	4	2021-11-13,08:49:13	ferret	post	Overcast	Cold	0	ferret	0	F1	unknown				NA	4.543954849	3.12157011	E4
723D7504-9168-4BA3-941D-EBE611D9C193	81	2021-11-13,08:37:10	2021-11-13,08:37:13	2021/11/13	08:37:13	morning	1200	240	5	2021-11-13,08:53:13	ferret	post	Overcast	Cold	0	ferret	0	F1					NA	4.596986771	3.227634192	E4
723D7504-9168-4BA3-941D-EBE611D9C193	81	2021-11-13,08:37:10	2021-11-13,08:37:13	2021/11/13	08:37:13	morning	1200	240	6	2021-11-13,08:57:13	ferret	post	Overcast	Cold	0	ferret	0	F1	unknown				NA	4.640376568	3.193886518	E4
723D7504-9168-4BA3-941D-EBE611D9C193	82	2021-11-13,10:37:30	2021-11-13,10:37:34	2021/11/13	10:37:34	morning	1200	240	1	2021-11-13,10:37:34	ferret	post	Overcast	Cold	0	ferret	0	NA	NA	NA		NA	NA	NA	NA	NA
723D7504-9168-4BA3-941D-EBE611D9C193	82	2021-11-13,10:37:30	2021-11-13,10:37:34	2021/11/13	10:37:34	morning	1200	240	2	2021-11-13,10:41:34	ferret	post	Overcast	Cold	0	ferret	0	NA	NA	NA		NA	NA	NA	NA	NA
723D7504-9168-4BA3-941D-EBE611D9C193	82	2021-11-13,10:37:30	2021-11-13,10:37:34	2021/11/13	10:37:34	morning	1200	240	3	2021-11-13,10:45:34	ferret	post	Overcast	Cold	<10	ferret	0	NA	NA	NA		NA	NA	NA	NA	NA
723D7504-9168-4BA3-941D-EBE611D9C193	82	2021-11-13,10:37:30	2021-11-13,10:37:34	2021/11/13	10:37:34	morning	1200	240	4	2021-11-13,10:49:34	ferret	post	Overcast	Cold	0	ferret	0	NA	NA	NA		NA	NA	NA	NA	NA
723D7504-9168-4BA3-941D-EBE611D9C193	82	2021-11-13,10:37:30	2021-11-13,10:37:34	2021/11/13	10:37:34	morning	1200	240	5	2021-11-13,10:53:34	ferret	post	Overcast	Cold	0	ferret	0	NA	NA	NA		NA	NA	NA	NA	NA
723D7504-9168-4BA3-941D-EBE611D9C193	82	2021-11-13,10:37:30	2021-11-13,10:37:34	2021/11/13	10:37:34	morning	1200	240	6	2021-11-13,10:57:35	ferret	post	Overcast	Cold	0	ferret	0	NA	NA	NA		NA	NA	NA	NA	NA
723D7504-9168-4BA3-941D-EBE611D9C193	83	2021-11-13,14:35:35	2021-11-13,14:35:39	2021/11/13	14:35:39	afternoon	1200	240	1	2021-11-13,14:35:39	ferret	post	Overcast	Cold	0	ferret	0	NA	NA	NA		NA	NA	NA	NA	NA
723D7504-9168-4BA3-941D-EBE611D9C193	83	2021-11-13,14:35:35	2021-11-13,14:35:39	2021/11/13	14:35:39	afternoon	1200	240	2	2021-11-13,14:39:39	ferret	post	Overcast	Cold	0	ferret	0	NA	NA	NA		NA	NA	NA	NA	NA
723D7504-9168-4BA3-941D-EBE611D9C193	83	2021-11-13,14:35:35	2021-11-13,14:35:39	2021/11/13	14:35:39	afternoon	1200	240	3	2021-11-13,14:43:39	ferret	post	Overcast	Cold	0	ferret	0	NA	NA	NA		NA	NA	NA	NA	NA
723D7504-9168-4BA3-941D-EBE611D9C193	83	2021-11-13,14:35:35	2021-11-13,14:35:39	2021/11/13	14:35:39	afternoon	1200	240	4	2021-11-13,14:47:39	ferret	post	Overcast	Cold	0	ferret	1	F1	non-active	resting eyes open			NA	3.468851328	3.839912891	D4
723D7504-9168-4BA3-941D-EBE611D9C193	83	2021-11-13,14:35:35	2021-11-13,14:35:39	2021/11/13	14:35:39	afternoon	1200	240	5	2021-11-13,14:51:39	ferret	post	Overcast	Cold	<10	ferret	1	F1	active	interaction		human interaction	NA	2.93370986	0.262662321	C1
723D7504-9168-4BA3-941D-EBE611D9C193	83	2021-11-13,14:35:35	2021-11-13,14:35:39	2021/11/13	14:35:39	afternoon	1200	240	6	2021-11-13,14:55:40	ferret	post	Overcast	Cold	0	ferret	0	F1	unknown				NA	4.409039497	3.242172718	E4
723D7504-9168-4BA3-941D-EBE611D9C193	84	2021-11-14,09:52:59	2021-11-14,09:54:34	2021/11/14	09:54:34	morning	1200	240	1	2021-11-14,09:54:34	ferret	post	Overcast	Cold	0	ferret	0	NA	NA	NA		NA	NA	NA	NA	NA
723D7504-9168-4BA3-941D-EBE611D9C193	84	2021-11-14,09:52:59	2021-11-14,09:54:34	2021/11/14	09:54:34	morning	1200	240	2	2021-11-14,09:58:34	ferret	post	Overcast	Cold	0	ferret	2	F1	active	self maintenance				2.456421852	2.6876719	C3
723D7504-9168-4BA3-941D-EBE611D9C193	84	2021-11-14,09:52:59	2021-11-14,09:54:34	2021/11/14	09:54:34	morning	1200	240	2	2021-11-14,09:58:34	ferret	post	Overcast	Cold	0	ferret	2	F2	non-active	unknown				1.270433187	1.834338427	B2
723D7504-9168-4BA3-941D-EBE611D9C193	84	2021-11-14,09:52:59	2021-11-14,09:54:34	2021/11/14	09:54:34	morning	1200	240	3	2021-11-14,10:02:34	ferret	post	Overcast	Cold	0	ferret	1	F2	non-active	unknown				1.270433187	1.834338427	B2
723D7504-9168-4BA3-941D-EBE611D9C193	84	2021-11-14,09:52:59	2021-11-14,09:54:34	2021/11/14	09:54:34	morning	1200	240	3	2021-11-14,10:02:34	ferret	post	Overcast	Cold	0	ferret	1	F1	active	self maintenance				4.486176968	1.858519197	E2
723D7504-9168-4BA3-941D-EBE611D9C193	84	2021-11-14,09:52:59	2021-11-14,09:54:34	2021/11/14	09:54:34	morning	1200	240	4	2021-11-14,10:06:34	ferret	post	Overcast	Cold	0	ferret	2	F3	active	locomotion	height	walking		3.304934025	2.774451494	D3
723D7504-9168-4BA3-941D-EBE611D9C193	84	2021-11-14,09:52:59	2021-11-14,09:54:34	2021/11/14	09:54:34	morning	1200	240	4	2021-11-14,10:06:34	ferret	post	Overcast	Cold	0	ferret	2	F1	active	locomotion	ground	walking		4.818832397	2.027257442	E3
723D7504-9168-4BA3-941D-EBE611D9C193	84	2021-11-14,09:52:59	2021-11-14,09:54:34	2021/11/14	09:54:34	morning	1200	240	4	2021-11-14,10:06:34	ferret	post	Overcast	Cold	0	ferret	2	F2	non-active	unknown				1.270433187	1.834338427	B2
723D7504-9168-4BA3-941D-EBE611D9C193	84	2021-11-14,09:52:59	2021-11-14,09:54:34	2021/11/14	09:54:34	morning	1200	240	5	2021-11-14,10:10:34	ferret	post	Overcast	Cold	0	ferret	1	F3	active	locomotion	ground	walking		1.501920938	0.209705651	B1
723D7504-9168-4BA3-941D-EBE611D9C193	84	2021-11-14,09:52:59	2021-11-14,09:54:34	2021/11/14	09:54:34	morning	1200	240	5	2021-11-14,10:10:34	ferret	post	Overcast	Cold	0	ferret	1	F2	non-active	unknown				1.270433187	1.834338427	B2
723D7504-9168-4BA3-941D-EBE611D9C193	84	2021-11-14,09:52:59	2021-11-14,09:54:34	2021/11/14	09:54:34	morning	1200	240	5	2021-11-14,10:10:34	ferret	post	Overcast	Cold	0	ferret	1	F1	unknown					4.447608471	3.126466513	E4
723D7504-9168-4BA3-941D-EBE611D9C193	84	2021-11-14,09:52:59	2021-11-14,09:54:34	2021/11/14	09:54:34	morning	1200	240	6	2021-11-14,10:14:34	ferret	post	Overcast	Cold	0	ferret	1	F3	active	self maintenance				3.203766584	3.801419497	D4
723D7504-9168-4BA3-941D-EBE611D9C193	84	2021-11-14,09:52:59	2021-11-14,09:54:34	2021/11/14	09:54:34	morning	1200	240	6	2021-11-14,10:14:34	ferret	post	Overcast	Cold	0	ferret	1	F2	non-active	unknown				1.270433187	1.834338427	B2
723D7504-9168-4BA3-941D-EBE611D9C193	84	2021-11-14,09:52:59	2021-11-14,09:54:34	2021/11/14	09:54:34	morning	1200	240	6	2021-11-14,10:14:34	ferret	post	Overcast	Cold	0	ferret	1	F1	unknown					4.447608471	3.126466513	E4
723D7504-9168-4BA3-941D-EBE611D9C193	85	2021-11-14,13:26:33	2021-11-14,13:26:36	2021/11/14	13:26:36	midday	1200	240	1	2021-11-14,13:26:36	ferret	post	Overcast	Cold	0	ferret	0	NA	NA	NA		NA	NA	NA	NA	NA
723D7504-9168-4BA3-941D-EBE611D9C193	85	2021-11-14,13:26:33	2021-11-14,13:26:36	2021/11/14	13:26:36	midday	1200	240	2	2021-11-14,13:30:36	ferret	post	Overcast	Cold	0	ferret	0	NA	NA	NA		NA	NA	NA	NA	NA
723D7504-9168-4BA3-941D-EBE611D9C193	85	2021-11-14,13:26:33	2021-11-14,13:26:36	2021/11/14	13:26:36	midday	1200	240	3	2021-11-14,13:34:36	ferret	post	Overcast	Cold	0	ferret	0	NA	NA	NA		NA	NA	NA	NA	NA
723D7504-9168-4BA3-941D-EBE611D9C193	85	2021-11-14,13:26:33	2021-11-14,13:26:36	2021/11/14	13:26:36	midday	1200	240	4	2021-11-14,13:38:36	ferret	post	Overcast	Cold	<10	ferret	0	NA	NA	NA		NA	NA	NA	NA	NA
723D7504-9168-4BA3-941D-EBE611D9C193	85	2021-11-14,13:26:33	2021-11-14,13:26:36	2021/11/14	13:26:36	midday	1200	240	5	2021-11-14,13:42:36	ferret	post	Overcast	Cold	0	ferret	0	NA	NA	NA		NA	NA	NA	NA	NA
723D7504-9168-4BA3-941D-EBE611D9C193	85	2021-11-14,13:26:33	2021-11-14,13:26:36	2021/11/14	13:26:36	midday	1200	240	6	2021-11-14,13:46:36	ferret	post	Overcast	Cold	0	ferret	0	NA	NA	NA		NA	NA	NA	NA	NA
723D7504-9168-4BA3-941D-EBE611D9C193	86	2021-11-14,15:20:28	2021-11-14,15:20:31	2021/11/14	15:20:31	afternoon	1200	240	1	2021-11-14,15:20:31	ferret	post	Overcast	Cold	0	ferret	0	NA	NA	NA		NA	NA	NA	NA	NA
723D7504-9168-4BA3-941D-EBE611D9C193	86	2021-11-14,15:20:28	2021-11-14,15:20:31	2021/11/14	15:20:31	afternoon	1200	240	2	2021-11-14,15:24:31	ferret	post	Overcast	Cold	0	ferret	0	NA	NA	NA		NA	NA	NA	NA	NA
723D7504-9168-4BA3-941D-EBE611D9C193	86	2021-11-14,15:20:28	2021-11-14,15:20:31	2021/11/14	15:20:31	afternoon	1200	240	3	2021-11-14,15:28:31	ferret	post	Overcast	Cold	0	ferret	0	NA	NA	NA		NA	NA	NA	NA	NA
723D7504-9168-4BA3-941D-EBE611D9C193	86	2021-11-14,15:20:28	2021-11-14,15:20:31	2021/11/14	15:20:31	afternoon	1200	240	4	2021-11-14,15:32:31	ferret	post	Overcast	Cold	<10	ferret	0	NA	NA	NA		NA	NA	NA	NA	NA
723D7504-9168-4BA3-941D-EBE611D9C193	86	2021-11-14,15:20:28	2021-11-14,15:20:31	2021/11/14	15:20:31	afternoon	1200	240	5	2021-11-14,15:36:31	ferret	post	Overcast	Cold	0	ferret	0	NA	NA	NA		NA	NA	NA	NA	NA
723D7504-9168-4BA3-941D-EBE611D9C193	86	2021-11-14,15:20:28	2021-11-14,15:20:31	2021/11/14	15:20:31	afternoon	1200	240	6	2021-11-14,15:40:31	ferret	post	Overcast	Cold	0	ferret	0	NA	NA	NA		NA	NA	NA	NA	NA
723D7504-9168-4BA3-941D-EBE611D9C193	87	2021-11-15,08:56:04	2021-11-15,08:56:06	2021/11/15	08:56:06	morning	1200	240	1	2021-11-15,08:56:06	ferret	post	Overcast	Cold	0	ferret	0	NA	NA	NA		NA	NA	NA	NA	NA
723D7504-9168-4BA3-941D-EBE611D9C193	87	2021-11-15,08:56:04	2021-11-15,08:56:06	2021/11/15	08:56:06	morning	1200	240	2	2021-11-15,09:00:06	ferret	post	Overcast	Cold	0	ferret	0	F1	unknown	NA		NA	NA	4.375291824	3.478406191	E4
723D7504-9168-4BA3-941D-EBE611D9C193	87	2021-11-15,08:56:04	2021-11-15,08:56:06	2021/11/15	08:56:06	morning	1200	240	3	2021-11-15,09:04:06	ferret	post	Overcast	Cold	0	ferret	0	F1	unknown	NA		NA	NA	4.375291824	3.478406191	E4
723D7504-9168-4BA3-941D-EBE611D9C193	87	2021-11-15,08:56:04	2021-11-15,08:56:06	2021/11/15	08:56:06	morning	1200	240	4	2021-11-15,09:08:06	ferret	post	Overcast	Cold	0	ferret	0	F1	unknown	NA		NA	NA	4.375291824	3.478406191	E4
723D7504-9168-4BA3-941D-EBE611D9C193	87	2021-11-15,08:56:04	2021-11-15,08:56:06	2021/11/15	08:56:06	morning	1200	240	5	2021-11-15,09:12:06	ferret	post	Overcast	Cold	0	ferret	0	F1	unknown	NA		NA	NA	4.375291824	3.478406191	E4
723D7504-9168-4BA3-941D-EBE611D9C193	87	2021-11-15,08:56:04	2021-11-15,08:56:06	2021/11/15	08:56:06	morning	1200	240	6	2021-11-15,09:16:07	ferret	post	Overcast	Cold	0	ferret	0	F1	unknown	NA		NA	NA	4.375291824	3.478406191	E4
723D7504-9168-4BA3-941D-EBE611D9C193	88	2021-11-16,11:26:28	2021-11-16,11:26:32	2021/11/16	11:26:32	midday	1200	240	1	2021-11-16,11:26:32	ferret	post	Overcast	Clouds	0	ferret	0	NA	NA	NA		NA	NA	NA	NA	NA
723D7504-9168-4BA3-941D-EBE611D9C193	88	2021-11-16,11:26:28	2021-11-16,11:26:32	2021/11/16	11:26:32	midday	1200	240	2	2021-11-16,11:30:32	ferret	post	Overcast	Clouds	0	ferret	0	NA	NA	NA		NA	NA	NA	NA	NA
723D7504-9168-4BA3-941D-EBE611D9C193	88	2021-11-16,11:26:28	2021-11-16,11:26:32	2021/11/16	11:26:32	midday	1200	240	3	2021-11-16,11:34:32	ferret	post	Overcast	Clouds	0	ferret	0	NA	NA	NA		NA	NA	NA	NA	NA
723D7504-9168-4BA3-941D-EBE611D9C193	88	2021-11-16,11:26:28	2021-11-16,11:26:32	2021/11/16	11:26:32	midday	1200	240	4	2021-11-16,11:38:32	ferret	post	Overcast	Clouds	0	ferret	0	NA	NA	NA		NA	NA	NA	NA	NA
723D7504-9168-4BA3-941D-EBE611D9C193	88	2021-11-16,11:26:28	2021-11-16,11:26:32	2021/11/16	11:26:32	midday	1200	240	5	2021-11-16,11:42:32	ferret	post	Overcast	Clouds	0	ferret	0	NA	NA	NA		NA	NA	NA	NA	NA
723D7504-9168-4BA3-941D-EBE611D9C193	88	2021-11-16,11:26:28	2021-11-16,11:26:32	2021/11/16	11:26:32	midday	1200	240	6	2021-11-16,11:46:33	ferret	post	Overcast	Clouds	0	ferret	0	NA	NA	NA		NA	NA	NA	NA	NA
723D7504-9168-4BA3-941D-EBE611D9C193	89	2021-11-16,12:08:28	2021-11-16,12:08:34	2021/11/16	12:08:34	midday	1200	240	1	2021-11-16,12:08:34	ferret	post	Overcast	Cold	0	ferret	3	F1	active	locomotion	ground	walking		2.93853116	1.622210383	C2
723D7504-9168-4BA3-941D-EBE611D9C193	89	2021-11-16,12:08:28	2021-11-16,12:08:34	2021/11/16	12:08:34	midday	1200	240	1	2021-11-16,12:08:34	ferret	post	Overcast	Cold	0	ferret	3	F2	non-active	resting eyes open				4.920000076	2.210383654	E3
723D7504-9168-4BA3-941D-EBE611D9C193	89	2021-11-16,12:08:28	2021-11-16,12:08:34	2021/11/16	12:08:34	midday	1200	240	1	2021-11-16,12:08:34	ferret	post	Overcast	Cold	0	ferret	3	F3	active	interaction		object interaction		4.645197868	0.315694302	E1
723D7504-9168-4BA3-941D-EBE611D9C193	89	2021-11-16,12:08:28	2021-11-16,12:08:34	2021/11/16	12:08:34	midday	1200	240	2	2021-11-16,12:12:34	ferret	post	Overcast	Cold	0	ferret	2	F1	unknown					1.246402979	2.167068958	B3
723D7504-9168-4BA3-941D-EBE611D9C193	89	2021-11-16,12:08:28	2021-11-16,12:08:34	2021/11/16	12:08:34	midday	1200	240	2	2021-11-16,12:12:34	ferret	post	Overcast	Cold	0	ferret	2	F2	non-active	resting eyes open				4.409039497	2.393660545	E3
723D7504-9168-4BA3-941D-EBE611D9C193	89	2021-11-16,12:08:28	2021-11-16,12:08:34	2021/11/16	12:08:34	midday	1200	240	2	2021-11-16,12:12:34	ferret	post	Overcast	Cold	0	ferret	2	F3	active	locomotion	ground	walking		3.102523565	2.311701775	D3
723D7504-9168-4BA3-941D-EBE611D9C193	89	2021-11-16,12:08:28	2021-11-16,12:08:34	2021/11/16	12:08:34	midday	1200	240	3	2021-11-16,12:16:34	ferret	post	Overcast	Cold	0	ferret	2	F2	non-active	resting eyes open				4.409039497	2.393660545	E3
723D7504-9168-4BA3-941D-EBE611D9C193	89	2021-11-16,12:08:28	2021-11-16,12:08:34	2021/11/16	12:08:34	midday	1200	240	3	2021-11-16,12:16:34	ferret	post	Overcast	Cold	0	ferret	2	F3	Other behaviours					3.377325773	0.243453234	D1
723D7504-9168-4BA3-941D-EBE611D9C193	89	2021-11-16,12:08:28	2021-11-16,12:08:34	2021/11/16	12:08:34	midday	1200	240	3	2021-11-16,12:16:34	ferret	post	Overcast	Cold	0	ferret	2	F1						1.246402979	2.167068958	B3
723D7504-9168-4BA3-941D-EBE611D9C193	89	2021-11-16,12:08:28	2021-11-16,12:08:34	2021/11/16	12:08:34	midday	1200	240	4	2021-11-16,12:20:34	ferret	post	Overcast	Cold	0	ferret	2	F2	non-active	resting eyes open				4.476534843	1.824771523	E2
723D7504-9168-4BA3-941D-EBE611D9C193	89	2021-11-16,12:08:28	2021-11-16,12:08:34	2021/11/16	12:08:34	midday	1200	240	4	2021-11-16,12:20:34	ferret	post	Overcast	Cold	0	ferret	2	F3	active	locomotion	ground	walking		3.584632874	1.034112453	D2
723D7504-9168-4BA3-941D-EBE611D9C193	89	2021-11-16,12:08:28	2021-11-16,12:08:34	2021/11/16	12:08:34	midday	1200	240	4	2021-11-16,12:20:34	ferret	post	Overcast	Cold	0	ferret	2	F1						1.246402979	2.167068958	B3
723D7504-9168-4BA3-941D-EBE611D9C193	89	2021-11-16,12:08:28	2021-11-16,12:08:34	2021/11/16	12:08:34	midday	1200	240	5	2021-11-16,12:24:34	ferret	post	Overcast	Cold	0	ferret	1	F2	unknown					4.828474522	3.295204639	E4
723D7504-9168-4BA3-941D-EBE611D9C193	89	2021-11-16,12:08:28	2021-11-16,12:08:34	2021/11/16	12:08:34	midday	1200	240	5	2021-11-16,12:24:34	ferret	post	Overcast	Cold	0	ferret	1	F3	non-active	resting eyes open				4.409039497	2.384018421	E3
723D7504-9168-4BA3-941D-EBE611D9C193	89	2021-11-16,12:08:28	2021-11-16,12:08:34	2021/11/16	12:08:34	midday	1200	240	5	2021-11-16,12:24:34	ferret	post	Overcast	Cold	0	ferret	1	F1						1.246402979	2.167068958	B3
723D7504-9168-4BA3-941D-EBE611D9C193	89	2021-11-16,12:08:28	2021-11-16,12:08:34	2021/11/16	12:08:34	midday	1200	240	6	2021-11-16,12:28:35	ferret	post	Overcast	Cold	0	ferret	2	F1	unknown					4.356007576	3.45430088	E4
723D7504-9168-4BA3-941D-EBE611D9C193	89	2021-11-16,12:08:28	2021-11-16,12:08:34	2021/11/16	12:08:34	midday	1200	240	6	2021-11-16,12:28:35	ferret	post	Overcast	Cold	0	ferret	2	F2	non-active	resting eyes open				4.413860798	2.591325283	E3
723D7504-9168-4BA3-941D-EBE611D9C193	89	2021-11-16,12:08:28	2021-11-16,12:08:34	2021/11/16	12:08:34	midday	1200	240	6	2021-11-16,12:28:35	ferret	post	Overcast	Cold	0	ferret	2	F3	active	vigilance				4.409039497	2.384018421	E3
723D7504-9168-4BA3-941D-EBE611D9C193	90	2021-11-16,13:16:21	2021-11-16,13:22:59	2021/11/16	13:22:59	midday	1200	240	1	2021-11-16,13:22:59	ferret	post	Sunny	Cold	0	ferret	0	NA	NA	NA		NA	NA	NA	NA	NA
723D7504-9168-4BA3-941D-EBE611D9C193	90	2021-11-16,13:16:21	2021-11-16,13:22:59	2021/11/16	13:22:59	midday	1200	240	2	2021-11-16,13:26:59	ferret	post	Sunny	Cold	0	ferret	2	F1	active	self maintenance				1.270508409	0.315769643	B1
723D7504-9168-4BA3-941D-EBE611D9C193	90	2021-11-16,13:16:21	2021-11-16,13:22:59	2021/11/16	13:22:59	midday	1200	240	2	2021-11-16,13:26:59	ferret	post	Sunny	Cold	0	ferret	2	F2	non-active	resting eyes open				1.366855025	1.000289321	B2
723D7504-9168-4BA3-941D-EBE611D9C193	90	2021-11-16,13:16:21	2021-11-16,13:22:59	2021/11/16	13:22:59	midday	1200	240	3	2021-11-16,13:30:59	ferret	post	Sunny	Cold	0	ferret	2	F2	non-active	resting eyes open				4.409039497	2.456334829	E3
723D7504-9168-4BA3-941D-EBE611D9C193	90	2021-11-16,13:16:21	2021-11-16,13:22:59	2021/11/16	13:22:59	midday	1200	240	3	2021-11-16,13:30:59	ferret	post	Sunny	Cold	0	ferret	2	F1	non-active	resting eyes open				4.428323746	2.412944794	E3
723D7504-9168-4BA3-941D-EBE611D9C193	90	2021-11-16,13:16:21	2021-11-16,13:22:59	2021/11/16	13:22:59	midday	1200	240	4	2021-11-16,13:34:59	ferret	post	Sunny	Cold	0	ferret	3	F1	active	locomotion	ground	walking		2.186516047	4.486014366	C5
723D7504-9168-4BA3-941D-EBE611D9C193	90	2021-11-16,13:16:21	2021-11-16,13:22:59	2021/11/16	13:22:59	midday	1200	240	4	2021-11-16,13:34:59	ferret	post	Sunny	Cold	0	ferret	3	F3	non-active	resting eyes open				4.21619606	2.215280056	E3
723D7504-9168-4BA3-941D-EBE611D9C193	90	2021-11-16,13:16:21	2021-11-16,13:22:59	2021/11/16	13:22:59	midday	1200	240	4	2021-11-16,13:34:59	ferret	post	Sunny	Cold	0	ferret	3	F2	non-active	resting eyes open				4.495819092	2.441871405	E3
723D7504-9168-4BA3-941D-EBE611D9C193	90	2021-11-16,13:16:21	2021-11-16,13:22:59	2021/11/16	13:22:59	midday	1200	240	5	2021-11-16,13:38:59	ferret	post	Sunny	Cold	0	ferret	2	F1	non-active	resting eyes open				4.461996555	2.514112473	E3
723D7504-9168-4BA3-941D-EBE611D9C193	90	2021-11-16,13:16:21	2021-11-16,13:22:59	2021/11/16	13:22:59	midday	1200	240	5	2021-11-16,13:38:59	ferret	post	Sunny	Cold	0	ferret	2	F2	active	locomotion	ground	pacing		4.867043495	2.128500462	E3
723D7504-9168-4BA3-941D-EBE611D9C193	90	2021-11-16,13:16:21	2021-11-16,13:22:59	2021/11/16	13:22:59	midday	1200	240	6	2021-11-16,13:43:00	ferret	post	Sunny	Cold	0	ferret	2	F1	active	locomotion	ground	walking		1.646478295	0.31087321	B1
723D7504-9168-4BA3-941D-EBE611D9C193	90	2021-11-16,13:16:21	2021-11-16,13:22:59	2021/11/16	13:22:59	midday	1200	240	6	2021-11-16,13:43:00	ferret	post	Sunny	Cold	0	ferret	2	F2	active	locomotion	height	walking		3.989529371	3.285487175	D4
723D7504-9168-4BA3-941D-EBE611D9C193	91	2021-11-16,14:33:18	2021-11-16,14:33:22	2021/11/16	14:33:22	afternoon	1200	240	1	2021-11-16,14:33:22	ferret	post	Overcast	Cold	0	ferret	0	NA	NA	NA		NA	NA	NA	NA	NA
723D7504-9168-4BA3-941D-EBE611D9C193	91	2021-11-16,14:33:18	2021-11-16,14:33:22	2021/11/16	14:33:22	afternoon	1200	240	2	2021-11-16,14:47:22	ferret	post	Overcast	Cold	0	ferret	0	NA	NA	NA		NA	NA	NA	NA	NA
723D7504-9168-4BA3-941D-EBE611D9C193	91	2021-11-16,14:33:18	2021-11-16,14:33:22	2021/11/16	14:33:22	afternoon	1200	240	3	2021-11-16,14:41:22	ferret	post	Overcast	Cold	0	ferret	0	NA	NA	NA		NA	NA	NA	NA	NA
723D7504-9168-4BA3-941D-EBE611D9C193	91	2021-11-16,14:33:18	2021-11-16,14:33:22	2021/11/16	14:33:22	afternoon	1200	240	4	2021-11-16,14:45:22	ferret	post	Overcast	Cold	0	ferret	0	NA	NA	NA		NA	NA	NA	NA	NA
723D7504-9168-4BA3-941D-EBE611D9C193	91	2021-11-16,14:33:18	2021-11-16,14:33:22	2021/11/16	14:33:22	afternoon	1200	240	5	2021-11-16,14:49:22	ferret	post	Overcast	Cold	0	ferret	0	NA	NA	NA		NA	NA	NA	NA	NA
723D7504-9168-4BA3-941D-EBE611D9C193	92	2021-11-16,15:16:24	2021-11-16,15:21:08	2021/11/16	15:21:08	afternoon	1200	240	1	2021-11-16,15:25:08	ferret	post	Overcast	Cold	0	ferret	0	NA	NA	NA		NA	NA	NA	NA	NA
723D7504-9168-4BA3-941D-EBE611D9C193	92	2021-11-16,15:16:24	2021-11-16,15:21:08	2021/11/16	15:21:08	afternoon	1200	240	2	2021-11-16,15:29:08	ferret	post	Overcast	Cold	0	ferret	0	NA	NA	NA		NA	NA	NA	NA	NA
723D7504-9168-4BA3-941D-EBE611D9C193	92	2021-11-16,15:16:24	2021-11-16,15:21:08	2021/11/16	15:21:08	afternoon	1200	240	3	2021-11-16,15:33:08	ferret	post	Overcast	Cold	0	ferret	0	NA	NA	NA		NA	NA	NA	NA	NA
723D7504-9168-4BA3-941D-EBE611D9C193	92	2021-11-16,15:16:24	2021-11-16,15:21:08	2021/11/16	15:21:08	afternoon	1200	240	4	2021-11-16,15:37:08	ferret	post	Overcast	Cold	0	ferret	0	NA	NA	NA		NA	NA	NA	NA	NA
723D7504-9168-4BA3-941D-EBE611D9C193	92	2021-11-16,15:16:24	2021-11-16,15:21:08	2021/11/16	15:21:08	afternoon	1200	240	5	2021-11-16,15:41:09	ferret	post	Overcast	Cold	0	ferret	0	NA	NA	NA		NA	NA	NA	NA	NA
723D7504-9168-4BA3-941D-EBE611D9C193	92	2021-11-16,15:16:24	2021-11-16,15:21:08	2021/11/16	15:21:08	afternoon	1200	240	6	2021-11-16,15:21:08	ferret	post	Overcast	Cold	0	ferret	0	NA	NA	NA		NA	NA	NA	NA	NA
723D7504-9168-4BA3-941D-EBE611D9C193	93	2021-11-17,08:08:38	2021-11-17,08:08:42	2021/11/17	08:08:42	morning	1200	240	1	2021-11-17,08:08:42	ferret	post	Overcast	Cold	0	ferret	0	NA	NA	NA		NA	NA	NA	NA	NA
723D7504-9168-4BA3-941D-EBE611D9C193	93	2021-11-17,08:08:38	2021-11-17,08:08:42	2021/11/17	08:08:42	morning	1200	240	2	2021-11-17,08:12:42	ferret	post	Overcast	Cold	0	ferret	0	NA	NA	NA		NA	NA	NA	NA	NA
723D7504-9168-4BA3-941D-EBE611D9C193	93	2021-11-17,08:08:38	2021-11-17,08:08:42	2021/11/17	08:08:42	morning	1200	240	3	2021-11-17,08:16:42	ferret	post	Overcast	Cold	0	ferret	0	NA	NA	NA		NA	NA	NA	NA	NA
723D7504-9168-4BA3-941D-EBE611D9C193	93	2021-11-17,08:08:38	2021-11-17,08:08:42	2021/11/17	08:08:42	morning	1200	240	4	2021-11-17,08:20:42	ferret	post	Overcast	Cold	0	ferret	0	NA	NA	NA		NA	NA	NA	NA	NA
723D7504-9168-4BA3-941D-EBE611D9C193	93	2021-11-17,08:08:38	2021-11-17,08:08:42	2021/11/17	08:08:42	morning	1200	240	5	2021-11-17,08:24:42	ferret	post	Overcast	Cold	0	ferret	0	NA	NA	NA		NA	NA	NA	NA	NA
723D7504-9168-4BA3-941D-EBE611D9C193	93	2021-11-17,08:08:38	2021-11-17,08:08:42	2021/11/17	08:08:42	morning	1200	240	6	2021-11-17,08:28:42	ferret	post	Overcast	Cold	0	ferret	0	NA	NA	NA		NA	NA	NA	NA	NA
723D7504-9168-4BA3-941D-EBE611D9C193	94	2021-11-17,09:08:12	2021-11-17,09:08:17	2021/11/17	09:08:17	morning	1200	240	1	2021-11-17,09:08:17	ferret	post	Overcast	Rainy	0	ferret	0	NA	NA	NA		NA	NA	NA	NA	NA
723D7504-9168-4BA3-941D-EBE611D9C193	94	2021-11-17,09:08:12	2021-11-17,09:08:17	2021/11/17	09:08:17	morning	1200	240	2	2021-11-17,09:12:17	ferret	post	Overcast	Rainy	0	ferret	0	NA	NA	NA		NA	NA	NA	NA	NA
723D7504-9168-4BA3-941D-EBE611D9C193	94	2021-11-17,09:08:12	2021-11-17,09:08:17	2021/11/17	09:08:17	morning	1200	240	3	2021-11-17,09:16:17	ferret	post	Overcast	Rainy	0	ferret	0	NA	NA	NA		NA	NA	NA	NA	NA
723D7504-9168-4BA3-941D-EBE611D9C193	94	2021-11-17,09:08:12	2021-11-17,09:08:17	2021/11/17	09:08:17	morning	1200	240	4	2021-11-17,09:20:17	ferret	post	Overcast	Rainy	0	ferret	0	NA	NA	NA		NA	NA	NA	NA	NA
723D7504-9168-4BA3-941D-EBE611D9C193	94	2021-11-17,09:08:12	2021-11-17,09:08:17	2021/11/17	09:08:17	morning	1200	240	5	2021-11-17,09:24:17	ferret	post	Overcast	Rainy	0	ferret	0	NA	NA	NA		NA	NA	NA	NA	NA
723D7504-9168-4BA3-941D-EBE611D9C193	94	2021-11-17,09:08:12	2021-11-17,09:08:17	2021/11/17	09:08:17	morning	1200	240	6	2021-11-17,09:28:18	ferret	post	Overcast	Rainy	0	ferret	0	NA	NA	NA		NA	NA	NA	NA	NA
723D7504-9168-4BA3-941D-EBE611D9C193	95	2021-11-17,12:48:38	2021-11-17,12:48:41	2021/11/17	12:48:41	midday	1200	240	1	2021-11-17,12:48:41	ferret	post	Overcast	Cold	0	ferret	0	NA	NA	NA		NA	NA	NA	NA	NA
723D7504-9168-4BA3-941D-EBE611D9C193	95	2021-11-17,12:48:38	2021-11-17,12:48:41	2021/11/17	12:48:41	midday	1200	240	2	2021-11-17,12:52:41	ferret	post	Overcast	Cold	0	ferret	0	NA	NA	NA		NA	NA	NA	NA	NA
723D7504-9168-4BA3-941D-EBE611D9C193	95	2021-11-17,12:48:38	2021-11-17,12:48:41	2021/11/17	12:48:41	midday	1200	240	3	2021-11-17,12:56:41	ferret	post	Overcast	Cold	0	ferret	0	NA	NA	NA		NA	NA	NA	NA	NA
723D7504-9168-4BA3-941D-EBE611D9C193	95	2021-11-17,12:48:38	2021-11-17,12:48:41	2021/11/17	12:48:41	midday	1200	240	4	2021-11-17,13:00:41	ferret	post	Overcast	Cold	0	ferret	0	NA	NA	NA		NA	NA	NA	NA	NA
723D7504-9168-4BA3-941D-EBE611D9C193	95	2021-11-17,12:48:38	2021-11-17,12:48:41	2021/11/17	12:48:41	midday	1200	240	5	2021-11-17,13:04:41	ferret	post	Overcast	Cold	0	ferret	0	NA	NA	NA		NA	NA	NA	NA	NA
723D7504-9168-4BA3-941D-EBE611D9C193	95	2021-11-17,12:48:38	2021-11-17,12:48:41	2021/11/17	12:48:41	midday	1200	240	6	2021-11-17,13:08:42	ferret	post	Overcast	Cold	0	ferret	0	NA	NA	NA		NA	NA	NA	NA	NA
723D7504-9168-4BA3-941D-EBE611D9C193	96	2021-11-17,13:50:10	2021-11-17,13:50:15	2021/11/17	13:50:15	midday	1200	240	1	2021-11-17,13:50:15	ferret	post	Overcast	Cold	0	ferret	0	F1	unknown					1.270433187	2.104319572	B3
723D7504-9168-4BA3-941D-EBE611D9C193	96	2021-11-17,13:50:10	2021-11-17,13:50:15	2021/11/17	13:50:15	midday	1200	240	2	2021-11-17,13:54:15	ferret	post	Overcast	Cold	0	ferret	0	F1	unknown					1.270433187	2.104319572	B3
723D7504-9168-4BA3-941D-EBE611D9C193	96	2021-11-17,13:50:10	2021-11-17,13:50:15	2021/11/17	13:50:15	midday	1200	240	3	2021-11-17,13:58:15	ferret	post	Overcast	Cold	0	ferret	0	F1	unknown					1.270433187	2.104319572	B3
723D7504-9168-4BA3-941D-EBE611D9C193	96	2021-11-17,13:50:10	2021-11-17,13:50:15	2021/11/17	13:50:15	midday	1200	240	4	2021-11-17,14:02:15	ferret	post	Overcast	Cold	0	ferret	1	F1	active	locomotion	ground	walking		5.339510441	2.287596464	F3
723D7504-9168-4BA3-941D-EBE611D9C193	96	2021-11-17,13:50:10	2021-11-17,13:50:15	2021/11/17	13:50:15	midday	1200	240	5	2021-11-17,14:06:15	ferret	post	Overcast	Cold	0	ferret	3	F3	active	interaction		human interaction		1.858606458	0.320515424	B1
723D7504-9168-4BA3-941D-EBE611D9C193	96	2021-11-17,13:50:10	2021-11-17,13:50:15	2021/11/17	13:50:15	midday	1200	240	5	2021-11-17,14:06:15	ferret	post	Overcast	Cold	0	ferret	3	F2	active	interaction		human interaction		2.98674202	0.325336516	C1
723D7504-9168-4BA3-941D-EBE611D9C193	96	2021-11-17,13:50:10	2021-11-17,13:50:15	2021/11/17	13:50:15	midday	1200	240	5	2021-11-17,14:06:15	ferret	post	Overcast	Cold	0	ferret	3	F1	active	interaction		human interaction		3.917288303	0.306127429	D1
723D7504-9168-4BA3-941D-EBE611D9C193	96	2021-11-17,13:50:10	2021-11-17,13:50:15	2021/11/17	13:50:15	midday	1200	240	6	2021-11-17,14:10:15	ferret	post	Overcast	Cold	0	ferret	1	F1	unknown					4.659736633	3.328952312	E4
723D7504-9168-4BA3-941D-EBE611D9C193	96	2021-11-17,13:50:10	2021-11-17,13:50:15	2021/11/17	13:50:15	midday	1200	240	6	2021-11-17,14:10:15	ferret	post	Overcast	Cold	0	ferret	1	F2	unknown					4.158342838	3.357878923	E4
723D7504-9168-4BA3-941D-EBE611D9C193	96	2021-11-17,13:50:10	2021-11-17,13:50:15	2021/11/17	13:50:15	midday	1200	240	6	2021-11-17,14:10:15	ferret	post	Overcast	Cold	0	ferret	1	F3	active	self maintenance				1.829755187	2.76006341	B3
723D7504-9168-4BA3-941D-EBE611D9C193	97	2021-11-17,14:58:09	2021-11-17,15:05:10	2021/11/17	15:05:10	afternoon	1200	240	1	2021-11-17,15:05:10	ferret	post	Overcast	Cold	0	ferret	0	NA	NA	NA	NA	NA		NA	NA	NA
723D7504-9168-4BA3-941D-EBE611D9C193	97	2021-11-17,14:58:09	2021-11-17,15:05:10	2021/11/17	15:05:10	afternoon	1200	240	2	2021-11-17,15:09:10	ferret	post	Overcast	Cold	0	ferret	0	NA	NA	NA	NA	NA		NA	NA	NA
723D7504-9168-4BA3-941D-EBE611D9C193	97	2021-11-17,14:58:09	2021-11-17,15:05:10	2021/11/17	15:05:10	afternoon	1200	240	3	2021-11-17,15:13:10	ferret	post	Overcast	Cold	0	ferret	0	NA	NA	NA	NA	NA		NA	NA	NA
723D7504-9168-4BA3-941D-EBE611D9C193	97	2021-11-17,14:58:09	2021-11-17,15:05:10	2021/11/17	15:05:10	afternoon	1200	240	4	2021-11-17,15:17:10	ferret	post	Overcast	Cold	0	ferret	0	NA	NA	NA	NA	NA		NA	NA	NA
723D7504-9168-4BA3-941D-EBE611D9C193	97	2021-11-17,14:58:09	2021-11-17,15:05:10	2021/11/17	15:05:10	afternoon	1200	240	5	2021-11-17,15:21:10	ferret	post	Overcast	Cold	0	ferret	0	NA	NA	NA	NA	NA		NA	NA	NA
723D7504-9168-4BA3-941D-EBE611D9C193	97	2021-11-17,14:58:09	2021-11-17,15:05:10	2021/11/17	15:05:10	afternoon	1200	240	6	2021-11-17,15:25:10	ferret	post	Overcast	Cold	0	ferret	0	NA	NA	NA	NA	NA		NA	NA	NA
723D7504-9168-4BA3-941D-EBE611D9C193	98	2021-11-18,08:43:38	2021-11-18,08:43:46	2021/11/18	08:43:46	morning	1200	240	1	2021-11-18,08:43:46	ferret	post	Overcast	Clouds	0	ferret	0	NA	NA	NA	NA	NA		NA	NA	NA
723D7504-9168-4BA3-941D-EBE611D9C193	98	2021-11-18,08:43:38	2021-11-18,08:43:46	2021/11/18	08:43:46	morning	1200	240	2	2021-11-18,08:47:46	ferret	post	Overcast	Clouds	0	ferret	0	NA	NA	NA	NA	NA		NA	NA	NA
723D7504-9168-4BA3-941D-EBE611D9C193	98	2021-11-18,08:43:38	2021-11-18,08:43:46	2021/11/18	08:43:46	morning	1200	240	3	2021-11-18,08:51:46	ferret	post	Overcast	Clouds	0	ferret	0	NA	NA	NA	NA	NA		NA	NA	NA
723D7504-9168-4BA3-941D-EBE611D9C193	98	2021-11-18,08:43:38	2021-11-18,08:43:46	2021/11/18	08:43:46	morning	1200	240	4	2021-11-18,08:55:46	ferret	post	Overcast	Clouds	0	ferret	0	NA	NA	NA	NA	NA		NA	NA	NA
723D7504-9168-4BA3-941D-EBE611D9C193	98	2021-11-18,08:43:38	2021-11-18,08:43:46	2021/11/18	08:43:46	morning	1200	240	5	2021-11-18,08:59:46	ferret	post	Overcast	Clouds	0	ferret	0	NA	NA	NA	NA	NA		NA	NA	NA
723D7504-9168-4BA3-941D-EBE611D9C193	98	2021-11-18,08:43:38	2021-11-18,08:43:46	2021/11/18	08:43:46	morning	1200	240	6	2021-11-18,09:03:46	ferret	post	Overcast	Clouds	0	ferret	0	NA	NA	NA	NA	NA		NA	NA	NA
723D7504-9168-4BA3-941D-EBE611D9C193	99	2021-11-18,09:29:46	2021-11-18,09:34:15	2021/11/18	09:34:15	morning	1200	240	1	2021-11-18,09:34:15	ferret	post	Overcast	Cold	0	ferret	0	NA	NA	NA	NA	NA		NA	NA	NA
723D7504-9168-4BA3-941D-EBE611D9C193	99	2021-11-18,09:29:46	2021-11-18,09:34:15	2021/11/18	09:34:15	morning	1200	240	2	2021-11-18,09:38:15	ferret	post	Overcast	Cold	0	ferret	0	NA	NA	NA	NA	NA		NA	NA	NA
723D7504-9168-4BA3-941D-EBE611D9C193	99	2021-11-18,09:29:46	2021-11-18,09:34:15	2021/11/18	09:34:15	morning	1200	240	3	2021-11-18,09:42:15	ferret	post	Overcast	Cold	0	ferret	0	NA	NA	NA	NA	NA		NA	NA	NA
723D7504-9168-4BA3-941D-EBE611D9C193	99	2021-11-18,09:29:46	2021-11-18,09:34:15	2021/11/18	09:34:15	morning	1200	240	4	2021-11-18,09:46:15	ferret	post	Overcast	Cold	0	ferret	0	NA	NA	NA	NA	NA		NA	NA	NA
723D7504-9168-4BA3-941D-EBE611D9C193	99	2021-11-18,09:29:46	2021-11-18,09:34:15	2021/11/18	09:34:15	morning	1200	240	5	2021-11-18,09:50:15	ferret	post	Overcast	Cold	0	ferret	0	NA	NA	NA	NA	NA		NA	NA	NA
723D7504-9168-4BA3-941D-EBE611D9C193	99	2021-11-18,09:29:46	2021-11-18,09:34:15	2021/11/18	09:34:15	morning	1200	240	6	2021-11-18,09:54:16	ferret	post	Overcast	Cold	0	ferret	0	NA	NA	NA	NA	NA		NA	NA	NA
723D7504-9168-4BA3-941D-EBE611D9C193	100	2021-11-18,10:47:01	2021-11-18,10:47:04	2021/11/18	10:47:04	morning	1200	240	1	2021-11-18,10:47:04	ferret	post	Overcast	Cold	0	ferret	0	NA	NA	NA	NA	NA		NA	NA	NA
723D7504-9168-4BA3-941D-EBE611D9C193	100	2021-11-18,10:47:01	2021-11-18,10:47:04	2021/11/18	10:47:04	morning	1200	240	2	2021-11-18,10:51:04	ferret	post	Overcast	Cold	0	ferret	0	NA	NA	NA	NA	NA		NA	NA	NA
723D7504-9168-4BA3-941D-EBE611D9C193	100	2021-11-18,10:47:01	2021-11-18,10:47:04	2021/11/18	10:47:04	morning	1200	240	3	2021-11-18,10:55:04	ferret	post	Overcast	Cold	0	ferret	0	NA	NA	NA	NA	NA		NA	NA	NA
723D7504-9168-4BA3-941D-EBE611D9C193	100	2021-11-18,10:47:01	2021-11-18,10:47:04	2021/11/18	10:47:04	morning	1200	240	4	2021-11-18,10:59:04	ferret	post	Overcast	Cold	0	ferret	0	NA	NA	NA	NA	NA		NA	NA	NA
723D7504-9168-4BA3-941D-EBE611D9C193	100	2021-11-18,10:47:01	2021-11-18,10:47:04	2021/11/18	10:47:04	morning	1200	240	5	2021-11-18,11:03:04	ferret	post	Overcast	Cold	0	ferret	0	NA	NA	NA	NA	NA		NA	NA	NA
723D7504-9168-4BA3-941D-EBE611D9C193	100	2021-11-18,10:47:01	2021-11-18,10:47:04	2021/11/18	10:47:04	morning	1200	240	6	2021-11-18,11:07:05	ferret	post	Overcast	Cold	0	ferret	0	NA	NA	NA	NA	NA		NA	NA	NA
723D7504-9168-4BA3-941D-EBE611D9C193	101	2021-11-18,13:36:55	2021-11-18,13:37:01	2021/11/18	13:37:01	midday	1200	240	1	2021-11-18,13:37:01	ferret	post	Overcast	Cold	0	ferret	0	NA	NA	NA	NA	NA		NA	NA	NA
723D7504-9168-4BA3-941D-EBE611D9C193	101	2021-11-18,13:36:55	2021-11-18,13:37:01	2021/11/18	13:37:01	midday	1200	240	2	2021-11-18,13:41:01	ferret	post	Overcast	Cold	0	ferret	0	NA	NA	NA	NA	NA		NA	NA	NA
723D7504-9168-4BA3-941D-EBE611D9C193	101	2021-11-18,13:36:55	2021-11-18,13:37:01	2021/11/18	13:37:01	midday	1200	240	3	2021-11-18,13:45:01	ferret	post	Overcast	Cold	0	ferret	0	NA	NA	NA	NA	NA		NA	NA	NA
723D7504-9168-4BA3-941D-EBE611D9C193	101	2021-11-18,13:36:55	2021-11-18,13:37:01	2021/11/18	13:37:01	midday	1200	240	4	2021-11-18,13:49:01	ferret	post	Overcast	Cold	0	ferret	0	NA	NA	NA	NA	NA		NA	NA	NA
723D7504-9168-4BA3-941D-EBE611D9C193	101	2021-11-18,13:36:55	2021-11-18,13:37:01	2021/11/18	13:37:01	midday	1200	240	5	2021-11-18,13:53:01	ferret	post	Overcast	Cold	0	ferret	0	NA	NA	NA	NA	NA		NA	NA	NA
723D7504-9168-4BA3-941D-EBE611D9C193	101	2021-11-18,13:36:55	2021-11-18,13:37:01	2021/11/18	13:37:01	midday	1200	240	6	2021-11-18,13:57:02	ferret	post	Overcast	Cold	0	ferret	1	F1	active	locomotion	height	walking		3.305009365	2.986654997	D3
723D7504-9168-4BA3-941D-EBE611D9C193	102	2021-11-18,15:33:21	2021-11-18,15:38:09	2021/11/18	15:38:09	afternoon	1200	240	1	2021-11-18,15:38:09	ferret	post	Overcast	Cold	0	ferret	1	F1	active	locomotion	height	walking		4.351110935	3.381909132	E4
723D7504-9168-4BA3-941D-EBE611D9C193	102	2021-11-18,15:33:21	2021-11-18,15:38:09	2021/11/18	15:38:09	afternoon	1200	240	2	2021-11-18,15:42:09	ferret	post	Overcast	Cold	0	ferret	0	NA	NA	NA	NA	NA		NA	NA	NA
723D7504-9168-4BA3-941D-EBE611D9C193	102	2021-11-18,15:33:21	2021-11-18,15:38:09	2021/11/18	15:38:09	afternoon	1200	240	3	2021-11-18,15:46:09	ferret	post	Overcast	Cold	0	ferret	0	NA	NA	NA	NA	NA		NA	NA	NA
723D7504-9168-4BA3-941D-EBE611D9C193	102	2021-11-18,15:33:21	2021-11-18,15:38:09	2021/11/18	15:38:09	afternoon	1200	240	4	2021-11-18,15:50:09	ferret	post	Overcast	Cold	0	ferret	0	NA	NA	NA	NA	NA		NA	NA	NA
723D7504-9168-4BA3-941D-EBE611D9C193	102	2021-11-18,15:33:21	2021-11-18,15:38:09	2021/11/18	15:38:09	afternoon	1200	240	5	2021-11-18,15:54:09	ferret	post	Overcast	Cold	0	ferret	0	NA	NA	NA	NA	NA		NA	NA	NA
723D7504-9168-4BA3-941D-EBE611D9C193	102	2021-11-18,15:33:21	2021-11-18,15:38:09	2021/11/18	15:38:09	afternoon	1200	240	6	2021-11-18,15:58:10	ferret	post	Overcast	Cold	0	ferret	0	NA	NA	NA	NA	NA		NA	NA	NA
723D7504-9168-4BA3-941D-EBE611D9C193	103	2021-11-19,08:36:27	2021-11-19,09:24:41	2021/11/19	09:24:41	morning	1200	240	1	2021-11-19,09:24:41	ferret	post	Overcast	Cold	0	ferret	0	NA	NA	NA	NA	NA		NA	NA	NA
723D7504-9168-4BA3-941D-EBE611D9C193	103	2021-11-19,08:36:27	2021-11-19,09:24:41	2021/11/19	09:24:41	morning	1200	240	2	2021-11-19,09:28:42	ferret	post	Overcast	Cold	0	ferret	0	NA	NA	NA	NA	NA		NA	NA	NA
723D7504-9168-4BA3-941D-EBE611D9C193	103	2021-11-19,08:36:27	2021-11-19,09:24:41	2021/11/19	09:24:41	morning	1200	240	3	2021-11-19,09:32:42	ferret	post	Overcast	Cold	0	ferret	0	NA	NA	NA	NA	NA		NA	NA	NA
723D7504-9168-4BA3-941D-EBE611D9C193	103	2021-11-19,08:36:27	2021-11-19,09:24:41	2021/11/19	09:24:41	morning	1200	240	4	2021-11-19,09:36:42	ferret	post	Overcast	Cold	0	ferret	0	NA	NA	NA	NA	NA		NA	NA	NA
723D7504-9168-4BA3-941D-EBE611D9C193	103	2021-11-19,08:36:27	2021-11-19,09:24:41	2021/11/19	09:24:41	morning	1200	240	5	2021-11-19,09:40:42	ferret	post	Overcast	Cold	0	ferret	0	NA	NA	NA	NA	NA		NA	NA	NA
723D7504-9168-4BA3-941D-EBE611D9C193	103	2021-11-19,08:36:27	2021-11-19,09:24:41	2021/11/19	09:24:41	morning	1200	240	6	2021-11-19,09:44:42	ferret	post	Overcast	Cold	0	ferret	0	NA	NA	NA	NA	NA		NA	NA	NA
723D7504-9168-4BA3-941D-EBE611D9C193	104	2021-11-19,10:44:17	2021-11-19,10:51:00	2021/11/19	10:51:00	morning	1200	240	1	2021-11-19,10:51:00	ferret	post	Overcast	Cold	<10	ferret	0	NA	NA	NA	NA	NA		NA	NA	NA
723D7504-9168-4BA3-941D-EBE611D9C193	104	2021-11-19,10:44:17	2021-11-19,10:51:00	2021/11/19	10:51:00	morning	1200	240	2	2021-11-19,10:55:00	ferret	post	Overcast	Cold	<10	ferret	0	NA	NA	NA	NA	NA		NA	NA	NA
723D7504-9168-4BA3-941D-EBE611D9C193	104	2021-11-19,10:44:17	2021-11-19,10:51:00	2021/11/19	10:51:00	morning	1200	240	3	2021-11-19,10:59:00	ferret	post	Overcast	Cold	0	ferret	0	NA	NA	NA	NA	NA		NA	NA	NA
723D7504-9168-4BA3-941D-EBE611D9C193	104	2021-11-19,10:44:17	2021-11-19,10:51:00	2021/11/19	10:51:00	morning	1200	240	4	2021-11-19,11:03:00	ferret	post	Overcast	Cold	0	ferret	0	NA	NA	NA	NA	NA		NA	NA	NA
723D7504-9168-4BA3-941D-EBE611D9C193	104	2021-11-19,10:44:17	2021-11-19,10:51:00	2021/11/19	10:51:00	morning	1200	240	5	2021-11-19,11:07:00	ferret	post	Overcast	Cold	<10	ferret	1	F1	non-active	resting eyes open				4.433145046	2.340628386	E3
723D7504-9168-4BA3-941D-EBE611D9C193	104	2021-11-19,10:44:17	2021-11-19,10:51:00	2021/11/19	10:51:00	morning	1200	240	6	2021-11-19,11:11:00	ferret	post	Overcast	Cold	0	ferret	2	F1	non-active	resting eyes open				4.418681622	2.437050343	E3
723D7504-9168-4BA3-941D-EBE611D9C193	104	2021-11-19,10:44:17	2021-11-19,10:51:00	2021/11/19	10:51:00	morning	1200	240	6	2021-11-19,11:11:00	ferret	post	Overcast	Cold	0	ferret	2	F2	active	locomotion	ground	walking		3.541243076	1.853698134	D2
723D7504-9168-4BA3-941D-EBE611D9C193	105	2021-11-19,13:19:09	2021-11-19,13:19:12	2021/11/19	13:19:12	midday	1200	240	1	2021-11-19,13:19:12	ferret	post	Overcast	Clouds	0	ferret	0	NA	NA	NA	NA	NA		NA	NA	NA
723D7504-9168-4BA3-941D-EBE611D9C193	105	2021-11-19,13:19:09	2021-11-19,13:19:12	2021/11/19	13:19:12	midday	1200	240	2	2021-11-19,13:23:12	ferret	post	Overcast	Clouds	0	ferret	1	F1	active	other behaviours				4.481280804	2.14770937	E3
723D7504-9168-4BA3-941D-EBE611D9C193	105	2021-11-19,13:19:09	2021-11-19,13:19:12	2021/11/19	13:19:12	midday	1200	240	3	2021-11-19,13:27:12	ferret	post	Overcast	Clouds	0	ferret	0	F1	unknown					4.370471001	3.285562515	E4
723D7504-9168-4BA3-941D-EBE611D9C193	105	2021-11-19,13:19:09	2021-11-19,13:19:12	2021/11/19	13:19:12	midday	1200	240	3	2021-11-19,13:27:12	ferret	post	Overcast	Clouds	0	ferret	0	F2	unknown					4.736798763	3.352982521	E4
723D7504-9168-4BA3-941D-EBE611D9C193	105	2021-11-19,13:19:09	2021-11-19,13:19:12	2021/11/19	13:19:12	midday	1200	240	4	2021-11-19,13:31:12	ferret	post	Overcast	Clouds	0	ferret	0	F1	unknown					4.370471001	3.285562515	E4
723D7504-9168-4BA3-941D-EBE611D9C193	105	2021-11-19,13:19:09	2021-11-19,13:19:12	2021/11/19	13:19:12	midday	1200	240	4	2021-11-19,13:31:12	ferret	post	Overcast	Clouds	0	ferret	0	F2	unknown					4.736798763	3.352982521	E4
723D7504-9168-4BA3-941D-EBE611D9C193	105	2021-11-19,13:19:09	2021-11-19,13:19:12	2021/11/19	13:19:12	midday	1200	240	5	2021-11-19,13:35:12	ferret	post	Overcast	Clouds	0	ferret	1	F1	active	other behaviours				3.560527325	1.926014543	D2
723D7504-9168-4BA3-941D-EBE611D9C193	105	2021-11-19,13:19:09	2021-11-19,13:19:12	2021/11/19	13:19:12	midday	1200	240	5	2021-11-19,13:35:12	ferret	post	Overcast	Clouds	0	ferret	1	F2	unknown					4.736798763	3.352982521	E4
723D7504-9168-4BA3-941D-EBE611D9C193	105	2021-11-19,13:19:09	2021-11-19,13:19:12	2021/11/19	13:19:12	midday	1200	240	6	2021-11-19,13:39:12	ferret	post	Overcast	Clouds	0	ferret	0	F1	unknown					4.235480309	3.314489126	E4
723D7504-9168-4BA3-941D-EBE611D9C193	105	2021-11-19,13:19:09	2021-11-19,13:19:12	2021/11/19	13:19:12	midday	1200	240	6	2021-11-19,13:39:12	ferret	post	Overcast	Clouds	0	ferret	0	F2	unknown					4.736798763	3.352982521	E4
723D7504-9168-4BA3-941D-EBE611D9C193	106	2021-11-19,14:33:23	2021-11-19,14:44:38	2021/11/19	14:44:38	afternoon	1200	240	1	2021-11-19,14:44:38	ferret	post	Overcast	Clouds	0	ferret	0	NA	NA	NA	NA	NA		NA	NA	NA
723D7504-9168-4BA3-941D-EBE611D9C193	106	2021-11-19,14:33:23	2021-11-19,14:44:38	2021/11/19	14:44:38	afternoon	1200	240	2	2021-11-19,14:48:38	ferret	post	Overcast	Clouds	<10	ferret	0	NA	NA	NA	NA	NA		NA	NA	NA
723D7504-9168-4BA3-941D-EBE611D9C193	106	2021-11-19,14:33:23	2021-11-19,14:44:38	2021/11/19	14:44:38	afternoon	1200	240	3	2021-11-19,14:52:38	ferret	post	Overcast	Clouds	0	ferret	0	NA	NA	NA	NA	NA		NA	NA	NA
723D7504-9168-4BA3-941D-EBE611D9C193	106	2021-11-19,14:33:23	2021-11-19,14:44:38	2021/11/19	14:44:38	afternoon	1200	240	4	2021-11-19,14:56:38	ferret	post	Overcast	Clouds	0	ferret	0	NA	NA	NA	NA	NA		NA	NA	NA
723D7504-9168-4BA3-941D-EBE611D9C193	106	2021-11-19,14:33:23	2021-11-19,14:44:38	2021/11/19	14:44:38	afternoon	1200	240	5	2021-11-19,15:00:38	ferret	post	Overcast	Clouds	0	ferret	0	NA	NA	NA	NA	NA		NA	NA	NA
723D7504-9168-4BA3-941D-EBE611D9C193	106	2021-11-19,14:33:23	2021-11-19,14:44:38	2021/11/19	14:44:38	afternoon	1200	240	6	2021-11-19,15:04:38	ferret	post	Overcast	Clouds	0	ferret	0	NA	NA	NA	NA	NA		NA	NA	NA
723D7504-9168-4BA3-941D-EBE611D9C193	107	2021-11-20,08:10:02	2021-11-20,08:10:05	2021/11/20	08:10:05	morning	1200	240	1	2021-11-20,08:10:05	ferret	post	Clear	Cold	0	ferret	0	NA	NA	NA	NA	NA		NA	NA	NA
723D7504-9168-4BA3-941D-EBE611D9C193	107	2021-11-20,08:10:02	2021-11-20,08:10:05	2021/11/20	08:10:05	morning	1200	240	2	2021-11-20,08:14:05	ferret	post	Clear	Cold	0	ferret	0	NA	NA	NA	NA	NA		NA	NA	NA
723D7504-9168-4BA3-941D-EBE611D9C193	107	2021-11-20,08:10:02	2021-11-20,08:10:05	2021/11/20	08:10:05	morning	1200	240	3	2021-11-20,08:18:05	ferret	post	Clear	Cold	0	ferret	0	NA	NA	NA	NA	NA		NA	NA	NA
723D7504-9168-4BA3-941D-EBE611D9C193	107	2021-11-20,08:10:02	2021-11-20,08:10:05	2021/11/20	08:10:05	morning	1200	240	4	2021-11-20,08:22:05	ferret	post	Clear	Cold	0	ferret	0	NA	NA	NA	NA	NA		NA	NA	NA
723D7504-9168-4BA3-941D-EBE611D9C193	107	2021-11-20,08:10:02	2021-11-20,08:10:05	2021/11/20	08:10:05	morning	1200	240	5	2021-11-20,08:26:05	ferret	post	Clear	Cold	0	ferret	0	NA	NA	NA	NA	NA		NA	NA	NA
723D7504-9168-4BA3-941D-EBE611D9C193	107	2021-11-20,08:10:02	2021-11-20,08:10:05	2021/11/20	08:10:05	morning	1200	240	6	2021-11-20,08:30:06	ferret	post	Clear	Cold	0	ferret	0	NA	NA	NA	NA	NA		NA	NA	NA
723D7504-9168-4BA3-941D-EBE611D9C193	108	2021-11-20,08:56:51	2021-11-20,09:01:12	2021/11/20	09:01:12	morning	1200	240	1	2021-11-20,09:01:12	ferret	post	Clear	Cold	0	ferret	0	NA	NA	NA	NA	NA		NA	NA	NA
723D7504-9168-4BA3-941D-EBE611D9C193	108	2021-11-20,08:56:51	2021-11-20,09:01:12	2021/11/20	09:01:12	morning	1200	240	2	2021-11-20,09:05:12	ferret	post	Clear	Cold	0	ferret	0	NA	NA	NA	NA	NA		NA	NA	NA
723D7504-9168-4BA3-941D-EBE611D9C193	108	2021-11-20,08:56:51	2021-11-20,09:01:12	2021/11/20	09:01:12	morning	1200	240	3	2021-11-20,09:09:12	ferret	post	Clear	Cold	0	ferret	0	NA	NA	NA	NA	NA		NA	NA	NA
723D7504-9168-4BA3-941D-EBE611D9C193	108	2021-11-20,08:56:51	2021-11-20,09:01:12	2021/11/20	09:01:12	morning	1200	240	4	2021-11-20,09:13:12	ferret	post	Clear	Cold	0	ferret	0	NA	NA	NA	NA	NA		NA	NA	NA
723D7504-9168-4BA3-941D-EBE611D9C193	108	2021-11-20,08:56:51	2021-11-20,09:01:12	2021/11/20	09:01:12	morning	1200	240	5	2021-11-20,09:17:12	ferret	post	Clear	Cold	0	ferret	0	NA	NA	NA	NA	NA		NA	NA	NA
723D7504-9168-4BA3-941D-EBE611D9C193	108	2021-11-20,08:56:51	2021-11-20,09:01:12	2021/11/20	09:01:12	morning	1200	240	6	2021-11-20,09:21:13	ferret	post	Clear	Cold	0	ferret	0	NA	NA	NA	NA	NA		NA	NA	NA
723D7504-9168-4BA3-941D-EBE611D9C193	109	2021-11-20,09:49:19	2021-11-20,09:49:23	2021/11/20	09:49:23	morning	1200	240	1	2021-11-20,09:49:23	ferret	post	Sunny	Cold	0	ferret	0	NA	NA	NA	NA	NA		NA	NA	NA
723D7504-9168-4BA3-941D-EBE611D9C193	109	2021-11-20,09:49:19	2021-11-20,09:49:23	2021/11/20	09:49:23	morning	1200	240	2	2021-11-20,09:53:23	ferret	post	Sunny	Cold	0	ferret	0	NA	NA	NA	NA	NA		NA	NA	NA
723D7504-9168-4BA3-941D-EBE611D9C193	109	2021-11-20,09:49:19	2021-11-20,09:49:23	2021/11/20	09:49:23	morning	1200	240	3	2021-11-20,09:57:23	ferret	post	Sunny	Cold	0	ferret	0	NA	NA	NA	NA	NA		NA	NA	NA
723D7504-9168-4BA3-941D-EBE611D9C193	109	2021-11-20,09:49:19	2021-11-20,09:49:23	2021/11/20	09:49:23	morning	1200	240	4	2021-11-20,10:01:23	ferret	post	Sunny	Cold	0	ferret	0	NA	NA	NA	NA	NA		NA	NA	NA
723D7504-9168-4BA3-941D-EBE611D9C193	109	2021-11-20,09:49:19	2021-11-20,09:49:23	2021/11/20	09:49:23	morning	1200	240	5	2021-11-20,10:05:23	ferret	post	Sunny	Cold	0	ferret	0	NA	NA	NA	NA	NA		NA	NA	NA
723D7504-9168-4BA3-941D-EBE611D9C193	109	2021-11-20,09:49:19	2021-11-20,09:49:23	2021/11/20	09:49:23	morning	1200	240	6	2021-11-20,10:09:24	ferret	post	Sunny	Cold	0	ferret	1	F1	active	locomotion	ground	walking		4.355932236	4.19185257	E5
