# Supplementary material for: Effects of food-based enrichment on enclosure use and behavioral patterns in captive mammalian predators: a case study from an Austrian wildlife park
Source: PeerJ. 2023 Oct 9;11:e16091. doi: 10.7717/peerj.16091 (PMC10569183; doi:10.7717/peerj.16091)
Supplement: Supplemental Information 4 [file peerj-11-16091-s004.csv]

device_ID	observation_nr	session_start_timeStamp	focal_start_timeStamp	date_focal_start	time_focal_start	time_zone	focal_set_duration	focal_set_scan_interval	scan_nr	scan_timeStamp	site	phase	weather	weatherDetails	visitor_flow	species	visible_nr	scanned_individual_ID	activity	behaviour	height	type	interaction_partner	x_position	y_position	sector
7BB57AE2-3083-4E80-A7A4-AD330C2F980D	1	2021-09-09,08:40:28	2021-09-09,09:00:01	2021/09/09	09:00:01	morning	1200	240	1	2021-09-09,09:00:01	pine marten	prior	Clear	NA	0	pine marten	1	MA1	active	locomotion	ground	pacing		7.995734215	0.054523323	H1
7BB57AE2-3083-4E80-A7A4-AD330C2F980D	1	2021-09-09,08:40:28	2021-09-09,09:00:01	2021/09/09	09:00:01	morning	1200	240	2	2021-09-09,09:04:01	pine marten	prior	Clear	NA	<10	pine marten	1	MA1	Other behaviours					4.272730827	0.119338155	E1
7BB57AE2-3083-4E80-A7A4-AD330C2F980D	1	2021-09-09,08:40:28	2021-09-09,09:00:01	2021/09/09	09:00:01	morning	1200	240	3	2021-09-09,09:08:01	pine marten	prior	Clear	NA	<10	pine marten	1	MA1	active	locomotion	height	walking		8.8317976	1.094642639	I2
7BB57AE2-3083-4E80-A7A4-AD330C2F980D	1	2021-09-09,08:40:28	2021-09-09,09:00:01	2021/09/09	09:00:01	morning	1200	240	5	2021-09-09,09:16:01	pine marten	prior	Clear	NA	0	pine marten	1	MA1	active	locomotion	ground	walking		1.968146682	2.093023539	B3
7BB57AE2-3083-4E80-A7A4-AD330C2F980D	1	2021-09-09,08:40:28	2021-09-09,09:00:01	2021/09/09	09:00:01	morning	1200	240	6	2021-09-09,09:20:01	pine marten	prior	Clear	NA	0	pine marten	1	MA1	non-active	resting eyes open				6.80546093	0.278751224	G1
7BB57AE2-3083-4E80-A7A4-AD330C2F980D	2	2021-09-09,09:57:31	2021-09-09,10:00:01	2021/09/09	10:00:01	morning	1200	240	1	2021-09-09,10:00:01	pine marten	prior	Sunny	NA	<10	pine marten	3	MJ3	active	self maintenance				2.895932198	0.668657124	C1
7BB57AE2-3083-4E80-A7A4-AD330C2F980D	2	2021-09-09,09:57:31	2021-09-09,10:00:01	2021/09/09	10:00:01	morning	1200	240	1	2021-09-09,10:00:01	pine marten	prior	Sunny	NA	<10	pine marten	3	MA1	non-active	resting eyes closed				7.965724945	1.09513545	H2
7BB57AE2-3083-4E80-A7A4-AD330C2F980D	2	2021-09-09,09:57:31	2021-09-09,10:00:01	2021/09/09	10:00:01	morning	1200	240	1	2021-09-09,10:00:01	pine marten	prior	Sunny	NA	<10	pine marten	3	MA2	non-active	resting eyes closed				8.539699554	0.839882135	I1
7BB57AE2-3083-4E80-A7A4-AD330C2F980D	2	2021-09-09,09:57:31	2021-09-09,10:00:01	2021/09/09	10:00:01	morning	1200	240	2	2021-09-09,10:04:01	pine marten	prior	Sunny	NA	<10	pine marten	3	MJ3	active	interaction		human interaction		9.801987648	0.702845573	J1
7BB57AE2-3083-4E80-A7A4-AD330C2F980D	2	2021-09-09,09:57:31	2021-09-09,10:00:01	2021/09/09	10:00:01	morning	1200	240	2	2021-09-09,10:04:01	pine marten	prior	Sunny	NA	<10	pine marten	3	MA2	non-active	resting eyes closed				8.507502556	0.983540297	I1
7BB57AE2-3083-4E80-A7A4-AD330C2F980D	2	2021-09-09,09:57:31	2021-09-09,10:00:01	2021/09/09	10:00:01	morning	1200	240	2	2021-09-09,10:04:01	pine marten	prior	Sunny	NA	<10	pine marten	3	MA1	non-active	resting eyes closed				7.965724945	1.09513545	H2
7BB57AE2-3083-4E80-A7A4-AD330C2F980D	2	2021-09-09,09:57:31	2021-09-09,10:00:01	2021/09/09	10:00:01	morning	1200	240	3	2021-09-09,10:08:01	pine marten	prior	Sunny	NA	<10	pine marten	2	MJ3	unknown					5.708398819	3.057734251	F4
7BB57AE2-3083-4E80-A7A4-AD330C2F980D	2	2021-09-09,09:57:31	2021-09-09,10:00:01	2021/09/09	10:00:01	morning	1200	240	3	2021-09-09,10:08:01	pine marten	prior	Sunny	NA	<10	pine marten	2	MA1	non-active	resting eyes closed				7.965724945	1.09513545	H2
7BB57AE2-3083-4E80-A7A4-AD330C2F980D	2	2021-09-09,09:57:31	2021-09-09,10:00:01	2021/09/09	10:00:01	morning	1200	240	3	2021-09-09,10:08:01	pine marten	prior	Sunny	NA	<10	pine marten	2	MA2	non-active	resting eyes open				8.364843369	0.768597126	I1
7BB57AE2-3083-4E80-A7A4-AD330C2F980D	2	2021-09-09,09:57:31	2021-09-09,10:00:01	2021/09/09	10:00:01	morning	1200	240	4	2021-09-09,10:12:01	pine marten	prior	Sunny	NA	<10	pine marten	3	MJ3	active	interaction		agonistic	conspecific interaction	4.163653374	4.07091713	E5
7BB57AE2-3083-4E80-A7A4-AD330C2F980D	2	2021-09-09,09:57:31	2021-09-09,10:00:01	2021/09/09	10:00:01	morning	1200	240	4	2021-09-09,10:12:01	pine marten	prior	Sunny	NA	<10	pine marten	3	MJ4	active	interaction		agonistic	conspecific interaction	4.304594994	4.339918613	E5
7BB57AE2-3083-4E80-A7A4-AD330C2F980D	2	2021-09-09,09:57:31	2021-09-09,10:00:01	2021/09/09	10:00:01	morning	1200	240	4	2021-09-09,10:12:01	pine marten	prior	Sunny	NA	<10	pine marten	3	MA2	non-active	resting eyes closed				8.364843369	0.768597126	I1
7BB57AE2-3083-4E80-A7A4-AD330C2F980D	2	2021-09-09,09:57:31	2021-09-09,10:00:01	2021/09/09	10:00:01	morning	1200	240	4	2021-09-09,10:12:01	pine marten	prior	Sunny	NA	<10	pine marten	3	MA1	non-active	resting eyes open				7.965724945	1.09513545	H2
7BB57AE2-3083-4E80-A7A4-AD330C2F980D	2	2021-09-09,09:57:31	2021-09-09,10:00:01	2021/09/09	10:00:01	morning	1200	240	5	2021-09-09,10:16:01	pine marten	prior	Sunny	NA	<10	pine marten	3	MA2	non-active	resting eyes closed				10.947402	2.221306801	K3
7BB57AE2-3083-4E80-A7A4-AD330C2F980D	2	2021-09-09,09:57:31	2021-09-09,10:00:01	2021/09/09	10:00:01	morning	1200	240	5	2021-09-09,10:16:01	pine marten	prior	Sunny	NA	<10	pine marten	3	MA1	non-active	resting eyes open				7.965724945	1.09513545	H2
7BB57AE2-3083-4E80-A7A4-AD330C2F980D	2	2021-09-09,09:57:31	2021-09-09,10:00:01	2021/09/09	10:00:01	morning	1200	240	5	2021-09-09,10:16:01	pine marten	prior	Sunny	NA	<10	pine marten	3	MJ3	active	interaction		object interaction		4.163653374	4.07091713	E5
7BB57AE2-3083-4E80-A7A4-AD330C2F980D	2	2021-09-09,09:57:31	2021-09-09,10:00:01	2021/09/09	10:00:01	morning	1200	240	5	2021-09-09,10:16:01	pine marten	prior	Sunny	NA	<10	pine marten	3	MJ4	unknown					4.304594994	4.339918613	E5
7BB57AE2-3083-4E80-A7A4-AD330C2F980D	2	2021-09-09,09:57:31	2021-09-09,10:00:01	2021/09/09	10:00:01	morning	1200	240	6	2021-09-09,10:20:01	pine marten	prior	Sunny	NA	<10	pine marten	3	MJ3	active	interaction		agonistic	conspecific interaction	4.439180374	4.329278469	E5
7BB57AE2-3083-4E80-A7A4-AD330C2F980D	2	2021-09-09,09:57:31	2021-09-09,10:00:01	2021/09/09	10:00:01	morning	1200	240	6	2021-09-09,10:20:01	pine marten	prior	Sunny	NA	<10	pine marten	3	MJ4	active	interaction		agonistic	conspecific interaction	4.304594994	4.339918613	E5
7BB57AE2-3083-4E80-A7A4-AD330C2F980D	2	2021-09-09,09:57:31	2021-09-09,10:00:01	2021/09/09	10:00:01	morning	1200	240	6	2021-09-09,10:20:01	pine marten	prior	Sunny	NA	<10	pine marten	3	MA1	non-active	resting eyes closed				7.965724945	1.09513545	H2
7BB57AE2-3083-4E80-A7A4-AD330C2F980D	2	2021-09-09,09:57:31	2021-09-09,10:00:01	2021/09/09	10:00:01	morning	1200	240	6	2021-09-09,10:20:01	pine marten	prior	Sunny	NA	<10	pine marten	3	MA2	non-active	resting eyes closed				10.947402	2.221306801	K3
7BB57AE2-3083-4E80-A7A4-AD330C2F980D	3	2021-09-09,13:38:53	2021-09-09,13:40:00	2021/09/09	13:40:00	midday	1200	240	1	2021-09-09,13:40:00	pine marten	prior	Sunny	NA	0	pine marten	4	MA2	active	interaction		agonistic	conspecific interaction	1.567425489	3.770511389	B4
7BB57AE2-3083-4E80-A7A4-AD330C2F980D	3	2021-09-09,13:38:53	2021-09-09,13:40:00	2021/09/09	13:40:00	midday	1200	240	1	2021-09-09,13:40:00	pine marten	prior	Sunny	NA	0	pine marten	4	MA1	active	interaction		agonistic	conspecific interaction	0.36664778	3.109723806	A4
7BB57AE2-3083-4E80-A7A4-AD330C2F980D	3	2021-09-09,13:38:53	2021-09-09,13:40:00	2021/09/09	13:40:00	midday	1200	240	1	2021-09-09,13:40:00	pine marten	prior	Sunny	NA	0	pine marten	4	MJ4	active	interaction		agonistic	conspecific interaction	8.09244442	1.867589235	I2
7BB57AE2-3083-4E80-A7A4-AD330C2F980D	3	2021-09-09,13:38:53	2021-09-09,13:40:00	2021/09/09	13:40:00	midday	1200	240	1	2021-09-09,13:40:00	pine marten	prior	Sunny	NA	0	pine marten	4	MJ3	active	interaction		agonistic	conspecific interaction	9.961669922	1.040996909	J2
7BB57AE2-3083-4E80-A7A4-AD330C2F980D	3	2021-09-09,13:38:53	2021-09-09,13:40:00	2021/09/09	13:40:00	midday	1200	240	2	2021-09-09,13:44:01	pine marten	prior	Sunny	NA	<10	pine marten	4	MA2	active	self maintenance				10.64736557	1.454293013	K2
7BB57AE2-3083-4E80-A7A4-AD330C2F980D	3	2021-09-09,13:38:53	2021-09-09,13:40:00	2021/09/09	13:40:00	midday	1200	240	2	2021-09-09,13:44:01	pine marten	prior	Sunny	NA	<10	pine marten	4	MJ4	non-active	sitting/laying				7.463106632	3.210801601	H4
7BB57AE2-3083-4E80-A7A4-AD330C2F980D	3	2021-09-09,13:38:53	2021-09-09,13:40:00	2021/09/09	13:40:00	midday	1200	240	2	2021-09-09,13:44:01	pine marten	prior	Sunny	NA	<10	pine marten	4	MA1	active	vigilance				5.143012524	2.177561283	F3
7BB57AE2-3083-4E80-A7A4-AD330C2F980D	3	2021-09-09,13:38:53	2021-09-09,13:40:00	2021/09/09	13:40:00	midday	1200	240	2	2021-09-09,13:44:01	pine marten	prior	Sunny	NA	<10	pine marten	4	MJ3	non-active	sitting/laying				4.345113277	4.479382992	E5
7BB57AE2-3083-4E80-A7A4-AD330C2F980D	3	2021-09-09,13:38:53	2021-09-09,13:40:00	2021/09/09	13:40:00	midday	1200	240	3	2021-09-09,13:48:01	pine marten	prior	Sunny	NA	<10	pine marten	4	MJ4	Other behaviours					5.459205151	2.157327414	F3
7BB57AE2-3083-4E80-A7A4-AD330C2F980D	3	2021-09-09,13:38:53	2021-09-09,13:40:00	2021/09/09	13:40:00	midday	1200	240	3	2021-09-09,13:48:01	pine marten	prior	Sunny	NA	<10	pine marten	4	MJ3	non-active	resting eyes open				1.536064386	4.394331455	B5
7BB57AE2-3083-4E80-A7A4-AD330C2F980D	3	2021-09-09,13:38:53	2021-09-09,13:40:00	2021/09/09	13:40:00	midday	1200	240	3	2021-09-09,13:48:01	pine marten	prior	Sunny	NA	<10	pine marten	4	MA2	non-active	sitting/laying				7.871697426	0.672716916	H1
7BB57AE2-3083-4E80-A7A4-AD330C2F980D	3	2021-09-09,13:38:53	2021-09-09,13:40:00	2021/09/09	13:40:00	midday	1200	240	3	2021-09-09,13:48:01	pine marten	prior	Sunny	NA	<10	pine marten	4	MA1	active	vigilance				10.46111488	5.609674454	K6
7BB57AE2-3083-4E80-A7A4-AD330C2F980D	3	2021-09-09,13:38:53	2021-09-09,13:40:00	2021/09/09	13:40:00	midday	1200	240	4	2021-09-09,13:52:01	pine marten	prior	Sunny	NA	<10	pine marten	4	MJ4	active	self maintenance				10.37849331	1.392574191	K2
7BB57AE2-3083-4E80-A7A4-AD330C2F980D	3	2021-09-09,13:38:53	2021-09-09,13:40:00	2021/09/09	13:40:00	midday	1200	240	4	2021-09-09,13:52:01	pine marten	prior	Sunny	NA	<10	pine marten	4	MA1	active	self maintenance				11.14986801	2.33268714	L3
7BB57AE2-3083-4E80-A7A4-AD330C2F980D	3	2021-09-09,13:38:53	2021-09-09,13:40:00	2021/09/09	13:40:00	midday	1200	240	4	2021-09-09,13:52:01	pine marten	prior	Sunny	NA	<10	pine marten	4	MA2	active	vigilance				7.587080956	3.436717272	H4
7BB57AE2-3083-4E80-A7A4-AD330C2F980D	3	2021-09-09,13:38:53	2021-09-09,13:40:00	2021/09/09	13:40:00	midday	1200	240	4	2021-09-09,13:52:01	pine marten	prior	Sunny	NA	<10	pine marten	4	MJ3	non-active	resting eyes open				1.536064386	4.394331455	B5
7BB57AE2-3083-4E80-A7A4-AD330C2F980D	3	2021-09-09,13:38:53	2021-09-09,13:40:00	2021/09/09	13:40:00	midday	1200	240	5	2021-09-09,13:56:01	pine marten	prior	Sunny	NA	<10	pine marten	3	MJ3	active	locomotion	height	climbing		7.142986774	0.778985798	H1
7BB57AE2-3083-4E80-A7A4-AD330C2F980D	3	2021-09-09,13:38:53	2021-09-09,13:40:00	2021/09/09	13:40:00	midday	1200	240	5	2021-09-09,13:56:01	pine marten	prior	Sunny	NA	<10	pine marten	3	MA2	active	interaction		human interaction		8.760918617	0.142186671	I1
7BB57AE2-3083-4E80-A7A4-AD330C2F980D	3	2021-09-09,13:38:53	2021-09-09,13:40:00	2021/09/09	13:40:00	midday	1200	240	5	2021-09-09,13:56:01	pine marten	prior	Sunny	NA	<10	pine marten	3	MA1	active	vigilance				11.50388145	3.767815828	L4
7BB57AE2-3083-4E80-A7A4-AD330C2F980D	3	2021-09-09,13:38:53	2021-09-09,13:40:00	2021/09/09	13:40:00	midday	1200	240	6	2021-09-09,14:00:01	pine marten	prior	Sunny	NA	0	pine marten	3	MA2	active	self maintenance				6.119894505	0.421052635	G1
7BB57AE2-3083-4E80-A7A4-AD330C2F980D	3	2021-09-09,13:38:53	2021-09-09,13:40:00	2021/09/09	13:40:00	midday	1200	240	6	2021-09-09,14:00:01	pine marten	prior	Sunny	NA	0	pine marten	3	MJ3	unknown					1.893515706	4.479382992	B5
7BB57AE2-3083-4E80-A7A4-AD330C2F980D	3	2021-09-09,13:38:53	2021-09-09,13:40:00	2021/09/09	13:40:00	midday	1200	240	6	2021-09-09,14:00:01	pine marten	prior	Sunny	NA	0	pine marten	3	MJ4	active	locomotion	ground	walking		7.707840919	0.938186586	H1
7BB57AE2-3083-4E80-A7A4-AD330C2F980D	3	2021-09-09,13:38:53	2021-09-09,13:40:00	2021/09/09	13:40:00	midday	1200	240	6	2021-09-09,14:00:01	pine marten	prior	Sunny	NA	0	pine marten	3	MA1	non-active	sitting/laying				10.82583427	2.581464529	K3
7BB57AE2-3083-4E80-A7A4-AD330C2F980D	4	2021-09-09,14:39:46	2021-09-09,14:40:01	2021/09/09	14:40:01	afternoon	1200	240	1	2021-09-09,14:40:01	pine marten	prior	Sunny	NA	<10	pine marten	3	MA1	non-active	resting eyes closed				8.66593647	3.511894464	I4
7BB57AE2-3083-4E80-A7A4-AD330C2F980D	4	2021-09-09,14:39:46	2021-09-09,14:40:01	2021/09/09	14:40:01	afternoon	1200	240	1	2021-09-09,14:40:01	pine marten	prior	Sunny	NA	<10	pine marten	3	MJ4	active	interaction		affiliative	conspecific interaction	10.24346256	2.835077763	K3
7BB57AE2-3083-4E80-A7A4-AD330C2F980D	4	2021-09-09,14:39:46	2021-09-09,14:40:01	2021/09/09	14:40:01	afternoon	1200	240	1	2021-09-09,14:40:01	pine marten	prior	Sunny	NA	<10	pine marten	3	MA2	non-active	sitting/laying				11.38002682	3.192015409	L4
7BB57AE2-3083-4E80-A7A4-AD330C2F980D	4	2021-09-09,14:39:46	2021-09-09,14:40:01	2021/09/09	14:40:01	afternoon	1200	240	2	2021-09-09,14:44:01	pine marten	prior	Sunny	NA	0	pine marten	4	MA2	non-active	resting eyes closed				8.449381828	3.567739248	I4
7BB57AE2-3083-4E80-A7A4-AD330C2F980D	4	2021-09-09,14:39:46	2021-09-09,14:40:01	2021/09/09	14:40:01	afternoon	1200	240	2	2021-09-09,14:44:01	pine marten	prior	Sunny	NA	0	pine marten	4	MA1	active	locomotion	ground	walking		4.889398575	1.416720748	E2
7BB57AE2-3083-4E80-A7A4-AD330C2F980D	4	2021-09-09,14:39:46	2021-09-09,14:40:01	2021/09/09	14:40:01	afternoon	1200	240	2	2021-09-09,14:44:01	pine marten	prior	Sunny	NA	0	pine marten	4	MJ3	active	vigilance				0.963599324	2.234433651	A3
7BB57AE2-3083-4E80-A7A4-AD330C2F980D	4	2021-09-09,14:39:46	2021-09-09,14:40:01	2021/09/09	14:40:01	afternoon	1200	240	2	2021-09-09,14:44:01	pine marten	prior	Sunny	NA	0	pine marten	4	MJ4	active	vigilance				2.071470737	1.820623755	C2
7BB57AE2-3083-4E80-A7A4-AD330C2F980D	4	2021-09-09,14:39:46	2021-09-09,14:40:01	2021/09/09	14:40:01	afternoon	1200	240	3	2021-09-09,14:48:01	pine marten	prior	Sunny	NA	<10	pine marten	4	MJ4	active	locomotion	ground	walking		9.557766914	2.074237347	J3
7BB57AE2-3083-4E80-A7A4-AD330C2F980D	4	2021-09-09,14:39:46	2021-09-09,14:40:01	2021/09/09	14:40:01	afternoon	1200	240	3	2021-09-09,14:48:01	pine marten	prior	Sunny	NA	<10	pine marten	4	MA1	active	locomotion	ground	walking		10.77938271	2.769840002	K3
7BB57AE2-3083-4E80-A7A4-AD330C2F980D	4	2021-09-09,14:39:46	2021-09-09,14:40:01	2021/09/09	14:40:01	afternoon	1200	240	3	2021-09-09,14:48:01	pine marten	prior	Sunny	NA	<10	pine marten	4	MA2	non-active	resting eyes closed				4.617512703	4.10365963	E5
7BB57AE2-3083-4E80-A7A4-AD330C2F980D	4	2021-09-09,14:39:46	2021-09-09,14:40:01	2021/09/09	14:40:01	afternoon	1200	240	3	2021-09-09,14:48:01	pine marten	prior	Sunny	NA	<10	pine marten	4	MJ3	active	self maintenance				0.963599324	2.234433651	A3
7BB57AE2-3083-4E80-A7A4-AD330C2F980D	4	2021-09-09,14:39:46	2021-09-09,14:40:01	2021/09/09	14:40:01	afternoon	1200	240	4	2021-09-09,14:52:01	pine marten	prior	Sunny	NA	<10	pine marten	4	MJ4	active	interaction		unknown		9.483136177	2.131109715	J3
7BB57AE2-3083-4E80-A7A4-AD330C2F980D	4	2021-09-09,14:39:46	2021-09-09,14:40:01	2021/09/09	14:40:01	afternoon	1200	240	4	2021-09-09,14:52:01	pine marten	prior	Sunny	NA	<10	pine marten	4	MA2	active	interaction		unknown		8.712902069	1.229372382	I2
7BB57AE2-3083-4E80-A7A4-AD330C2F980D	4	2021-09-09,14:39:46	2021-09-09,14:40:01	2021/09/09	14:40:01	afternoon	1200	240	4	2021-09-09,14:52:01	pine marten	prior	Sunny	NA	<10	pine marten	4	MA1	non-active	sitting/laying				5.115346909	3.634004831	F4
7BB57AE2-3083-4E80-A7A4-AD330C2F980D	4	2021-09-09,14:39:46	2021-09-09,14:40:01	2021/09/09	14:40:01	afternoon	1200	240	4	2021-09-09,14:52:01	pine marten	prior	Sunny	NA	<10	pine marten	4	MJ3	active	locomotion	ground	walking		4.176037312	1.116655231	E2
7BB57AE2-3083-4E80-A7A4-AD330C2F980D	4	2021-09-09,14:39:46	2021-09-09,14:40:01	2021/09/09	14:40:01	afternoon	1200	240	5	2021-09-09,14:56:01	pine marten	prior	Sunny	NA	<10	pine marten	3	MJ3	active	self maintenance				4.974450588	3.211315393	E4
7BB57AE2-3083-4E80-A7A4-AD330C2F980D	4	2021-09-09,14:39:46	2021-09-09,14:40:01	2021/09/09	14:40:01	afternoon	1200	240	5	2021-09-09,14:56:01	pine marten	prior	Sunny	NA	<10	pine marten	3	MJ4	active	locomotion	ground	walking		4.138464928	1.210586429	E2
7BB57AE2-3083-4E80-A7A4-AD330C2F980D	4	2021-09-09,14:39:46	2021-09-09,14:40:01	2021/09/09	14:40:01	afternoon	1200	240	5	2021-09-09,14:56:01	pine marten	prior	Sunny	NA	<10	pine marten	3	MA1	active	vigilance				10.59152031	2.647729635	K3
7BB57AE2-3083-4E80-A7A4-AD330C2F980D	5	2021-09-09,16:18:01	2021-09-09,16:40:03	2021/09/09	16:40:03	afternoon	1200	240	1	2021-09-09,16:40:03	pine marten	prior	Sunny	NA	<10	pine marten	2	MJ3	active	self maintenance				6.702335835	1.16681242	G2
7BB57AE2-3083-4E80-A7A4-AD330C2F980D	5	2021-09-09,16:18:01	2021-09-09,16:40:03	2021/09/09	16:40:03	afternoon	1200	240	1	2021-09-09,16:40:03	pine marten	prior	Sunny	NA	<10	pine marten	2	MJ4	active	locomotion	ground	walking		4.899498463	3.769871235	E4
7BB57AE2-3083-4E80-A7A4-AD330C2F980D	5	2021-09-09,16:18:01	2021-09-09,16:40:03	2021/09/09	16:40:03	afternoon	1200	240	2	2021-09-09,16:44:03	pine marten	prior	Sunny	NA	0	pine marten	2	MJ3	non-active	resting eyes open				9.564078331	0.911748648	J1
7BB57AE2-3083-4E80-A7A4-AD330C2F980D	5	2021-09-09,16:18:01	2021-09-09,16:40:03	2021/09/09	16:40:03	afternoon	1200	240	2	2021-09-09,16:44:03	pine marten	prior	Sunny	NA	0	pine marten	2	MJ4	Other behaviours					10.90142441	2.043893099	K3
7BB57AE2-3083-4E80-A7A4-AD330C2F980D	5	2021-09-09,16:18:01	2021-09-09,16:40:03	2021/09/09	16:40:03	afternoon	1200	240	3	2021-09-09,16:48:03	pine marten	prior	Sunny	NA	0	pine marten	2	MJ4	active	locomotion	height	climbing		0.267709494	1.107101202	A2
7BB57AE2-3083-4E80-A7A4-AD330C2F980D	5	2021-09-09,16:18:01	2021-09-09,16:40:03	2021/09/09	16:40:03	afternoon	1200	240	3	2021-09-09,16:48:03	pine marten	prior	Sunny	NA	0	pine marten	2	MJ3	non-active	resting eyes closed				9.445245743	0.825733721	J1
7BB57AE2-3083-4E80-A7A4-AD330C2F980D	5	2021-09-09,16:18:01	2021-09-09,16:40:03	2021/09/09	16:40:03	afternoon	1200	240	4	2021-09-09,16:52:03	pine marten	prior	Sunny	NA	0	pine marten	2	MJ4	active	locomotion	ground	walking		10.84131813	5.912837982	K6
7BB57AE2-3083-4E80-A7A4-AD330C2F980D	5	2021-09-09,16:18:01	2021-09-09,16:40:03	2021/09/09	16:40:03	afternoon	1200	240	4	2021-09-09,16:52:03	pine marten	prior	Sunny	NA	0	pine marten	2	MJ3	non-active	resting eyes closed				9.445245743	0.825733721	J1
7BB57AE2-3083-4E80-A7A4-AD330C2F980D	5	2021-09-09,16:18:01	2021-09-09,16:40:03	2021/09/09	16:40:03	afternoon	1200	240	5	2021-09-09,16:56:03	pine marten	prior	Sunny	NA	0	pine marten	2	MJ4	active	locomotion	height	climbing		0.205046937	0.821764469	A1
7BB57AE2-3083-4E80-A7A4-AD330C2F980D	5	2021-09-09,16:18:01	2021-09-09,16:40:03	2021/09/09	16:40:03	afternoon	1200	240	5	2021-09-09,16:56:03	pine marten	prior	Sunny	NA	0	pine marten	2	MJ3	non-active	resting eyes closed				9.445245743	0.825733721	J1
7BB57AE2-3083-4E80-A7A4-AD330C2F980D	5	2021-09-09,16:18:01	2021-09-09,16:40:03	2021/09/09	16:40:03	afternoon	1200	240	6	2021-09-09,17:00:03	pine marten	prior	Sunny	NA	0	pine marten	2	MJ3	non-active	resting eyes closed				9.445245743	0.825733721	J1
7BB57AE2-3083-4E80-A7A4-AD330C2F980D	5	2021-09-09,16:18:01	2021-09-09,16:40:03	2021/09/09	16:40:03	afternoon	1200	240	6	2021-09-09,17:00:03	pine marten	prior	Sunny	NA	0	pine marten	2	MJ4	active	interaction		unknown		0.152014926	0.449071437	A1
7BB57AE2-3083-4E80-A7A4-AD330C2F980D	6	2021-09-10,09:40:33	2021-09-10,09:40:38	2021/09/10	09:40:38	morning	1200	240	1	2021-09-10,09:40:38	pine marten	prior	Sunny	NA	<10	pine marten	2	MA1	non-active	resting eyes closed				9.266580582	1.125534773	J2
7BB57AE2-3083-4E80-A7A4-AD330C2F980D	6	2021-09-10,09:40:33	2021-09-10,09:40:38	2021/09/10	09:40:38	morning	1200	240	1	2021-09-10,09:40:38	pine marten	prior	Sunny	NA	<10	pine marten	2	UNID_1	non-active	resting eyes closed				8.017299652	1.567010045	I2
7BB57AE2-3083-4E80-A7A4-AD330C2F980D	6	2021-09-10,09:40:33	2021-09-10,09:40:38	2021/09/10	09:40:38	morning	1200	240	2	2021-09-10,09:44:38	pine marten	prior	Sunny	NA	<10	pine marten	2	UNID_1	non-active	resting eyes closed				8.017299652	1.567010045	I2
7BB57AE2-3083-4E80-A7A4-AD330C2F980D	6	2021-09-10,09:40:33	2021-09-10,09:40:38	2021/09/10	09:40:38	morning	1200	240	2	2021-09-10,09:44:38	pine marten	prior	Sunny	NA	<10	pine marten	2	MA1	non-active	resting eyes closed				9.266580582	1.125534773	J2
7BB57AE2-3083-4E80-A7A4-AD330C2F980D	6	2021-09-10,09:40:33	2021-09-10,09:40:38	2021/09/10	09:40:38	morning	1200	240	3	2021-09-10,09:48:38	pine marten	prior	Sunny	NA	<10	pine marten	2	MA1	non-active	resting eyes closed				9.266580582	1.125534773	J2
7BB57AE2-3083-4E80-A7A4-AD330C2F980D	6	2021-09-10,09:40:33	2021-09-10,09:40:38	2021/09/10	09:40:38	morning	1200	240	3	2021-09-10,09:48:38	pine marten	prior	Sunny	NA	<10	pine marten	2	UNID_1	non-active	resting eyes closed				8.017299652	1.567010045	I2
7BB57AE2-3083-4E80-A7A4-AD330C2F980D	6	2021-09-10,09:40:33	2021-09-10,09:40:38	2021/09/10	09:40:38	morning	1200	240	4	2021-09-10,09:52:38	pine marten	prior	Sunny	NA	<10	pine marten	2	UNID_1	non-active	resting eyes closed				8.017299652	1.567010045	I2
7BB57AE2-3083-4E80-A7A4-AD330C2F980D	6	2021-09-10,09:40:33	2021-09-10,09:40:38	2021/09/10	09:40:38	morning	1200	240	4	2021-09-10,09:52:38	pine marten	prior	Sunny	NA	<10	pine marten	2	MA1	non-active	resting eyes closed				9.266580582	1.125534773	J2
7BB57AE2-3083-4E80-A7A4-AD330C2F980D	7	2021-09-10,10:40:02	2021-09-10,10:40:07	2021/09/10	10:40:07	morning	1200	240	1	2021-09-10,10:40:07	pine marten	prior	Sunny	NA	0	pine marten	3	MA1	active	interaction		agonistic	conspecific interaction	6.833769321	0.242583975	G1
7BB57AE2-3083-4E80-A7A4-AD330C2F980D	7	2021-09-10,10:40:02	2021-09-10,10:40:07	2021/09/10	10:40:07	morning	1200	240	1	2021-09-10,10:40:07	pine marten	prior	Sunny	NA	0	pine marten	3	MJ3	active	interaction		agonistic	conspecific interaction	7.792378426	0.083414912	H1
7BB57AE2-3083-4E80-A7A4-AD330C2F980D	7	2021-09-10,10:40:02	2021-09-10,10:40:07	2021/09/10	10:40:07	morning	1200	240	1	2021-09-10,10:40:07	pine marten	prior	Sunny	NA	0	pine marten	3	MA2	non-active	resting eyes open				10.73190403	1.613975644	K2
7BB57AE2-3083-4E80-A7A4-AD330C2F980D	7	2021-09-10,10:40:02	2021-09-10,10:40:07	2021/09/10	10:40:07	morning	1200	240	2	2021-09-10,10:44:07	pine marten	prior	Sunny	NA	0	pine marten	3	MA2	non-active	resting eyes open				11.12641335	2.008485794	L3
7BB57AE2-3083-4E80-A7A4-AD330C2F980D	7	2021-09-10,10:40:02	2021-09-10,10:40:07	2021/09/10	10:40:07	morning	1200	240	2	2021-09-10,10:44:07	pine marten	prior	Sunny	NA	0	pine marten	3	MA1	non-active	resting eyes closed				10.06499386	1.116141558	K2
7BB57AE2-3083-4E80-A7A4-AD330C2F980D	7	2021-09-10,10:40:02	2021-09-10,10:40:07	2021/09/10	10:40:07	morning	1200	240	2	2021-09-10,10:44:07	pine marten	prior	Sunny	NA	0	pine marten	3	MJ3	non-active	resting eyes closed				8.609064102	1.341575861	I2
7BB57AE2-3083-4E80-A7A4-AD330C2F980D	7	2021-09-10,10:40:02	2021-09-10,10:40:07	2021/09/10	10:40:07	morning	1200	240	3	2021-09-10,10:48:07	pine marten	prior	Sunny	NA	<10	pine marten	4	MJ4	active	vigilance				11.66181946	4.215862751	L5
7BB57AE2-3083-4E80-A7A4-AD330C2F980D	7	2021-09-10,10:40:02	2021-09-10,10:40:07	2021/09/10	10:40:07	morning	1200	240	3	2021-09-10,10:48:07	pine marten	prior	Sunny	NA	<10	pine marten	4	MA2	non-active	resting eyes closed				11.12641335	2.008485794	L3
7BB57AE2-3083-4E80-A7A4-AD330C2F980D	7	2021-09-10,10:40:02	2021-09-10,10:40:07	2021/09/10	10:40:07	morning	1200	240	3	2021-09-10,10:48:07	pine marten	prior	Sunny	NA	<10	pine marten	4	MA1	non-active	resting eyes closed				10.06499386	1.116141558	K2
7BB57AE2-3083-4E80-A7A4-AD330C2F980D	7	2021-09-10,10:40:02	2021-09-10,10:40:07	2021/09/10	10:40:07	morning	1200	240	3	2021-09-10,10:48:07	pine marten	prior	Sunny	NA	<10	pine marten	4	MJ3	non-active	resting eyes closed				8.609064102	1.341575861	I2
7BB57AE2-3083-4E80-A7A4-AD330C2F980D	7	2021-09-10,10:40:02	2021-09-10,10:40:07	2021/09/10	10:40:07	morning	1200	240	4	2021-09-10,10:52:07	pine marten	prior	Sunny	NA	<10	pine marten	4	MJ4	active	locomotion	ground	walking		4.033542633	0.368003339	E1
7BB57AE2-3083-4E80-A7A4-AD330C2F980D	7	2021-09-10,10:40:02	2021-09-10,10:40:07	2021/09/10	10:40:07	morning	1200	240	4	2021-09-10,10:52:07	pine marten	prior	Sunny	NA	<10	pine marten	4	MJ3	non-active	resting eyes closed				8.835428238	1.364808202	I2
7BB57AE2-3083-4E80-A7A4-AD330C2F980D	7	2021-09-10,10:40:02	2021-09-10,10:40:07	2021/09/10	10:40:07	morning	1200	240	4	2021-09-10,10:52:07	pine marten	prior	Sunny	NA	<10	pine marten	4	MA1	non-active	resting eyes closed				10.06499386	1.116141558	K2
7BB57AE2-3083-4E80-A7A4-AD330C2F980D	7	2021-09-10,10:40:02	2021-09-10,10:40:07	2021/09/10	10:40:07	morning	1200	240	4	2021-09-10,10:52:07	pine marten	prior	Sunny	NA	<10	pine marten	4	MA2	non-active	resting eyes closed				11.12641335	2.008485794	L3
7BB57AE2-3083-4E80-A7A4-AD330C2F980D	7	2021-09-10,10:40:02	2021-09-10,10:40:07	2021/09/10	10:40:07	morning	1200	240	5	2021-09-10,10:56:07	pine marten	prior	Sunny	NA	<10	pine marten	4	MJ4	active	vigilance				0.660103738	0.700854599	A1
7BB57AE2-3083-4E80-A7A4-AD330C2F980D	7	2021-09-10,10:40:02	2021-09-10,10:40:07	2021/09/10	10:40:07	morning	1200	240	5	2021-09-10,10:56:07	pine marten	prior	Sunny	NA	<10	pine marten	4	MJ3	active	interaction		affiliative	conspecific interaction	9.817439079	0.694027066	J1
7BB57AE2-3083-4E80-A7A4-AD330C2F980D	7	2021-09-10,10:40:02	2021-09-10,10:40:07	2021/09/10	10:40:07	morning	1200	240	5	2021-09-10,10:56:07	pine marten	prior	Sunny	NA	<10	pine marten	4	MA1	non-active	resting eyes closed				10.06499386	1.116141558	K2
7BB57AE2-3083-4E80-A7A4-AD330C2F980D	7	2021-09-10,10:40:02	2021-09-10,10:40:07	2021/09/10	10:40:07	morning	1200	240	5	2021-09-10,10:56:07	pine marten	prior	Sunny	NA	<10	pine marten	4	MA2	non-active	resting eyes closed				11.12641335	2.008485794	L3
7BB57AE2-3083-4E80-A7A4-AD330C2F980D	7	2021-09-10,10:40:02	2021-09-10,10:40:07	2021/09/10	10:40:07	morning	1200	240	6	2021-09-10,11:00:07	pine marten	prior	Sunny	NA	<10	pine marten	4	MA2	non-active	resting eyes open				10.78752136	4.049986839	K5
7BB57AE2-3083-4E80-A7A4-AD330C2F980D	7	2021-09-10,10:40:02	2021-09-10,10:40:07	2021/09/10	10:40:07	morning	1200	240	6	2021-09-10,11:00:07	pine marten	prior	Sunny	NA	<10	pine marten	4	MJ3	non-active	resting eyes closed				9.817439079	0.694027066	J1
7BB57AE2-3083-4E80-A7A4-AD330C2F980D	7	2021-09-10,10:40:02	2021-09-10,10:40:07	2021/09/10	10:40:07	morning	1200	240	6	2021-09-10,11:00:07	pine marten	prior	Sunny	NA	<10	pine marten	4	MJ4	active	locomotion	height	climbing		0.981871605	1.745479107	A2
7BB57AE2-3083-4E80-A7A4-AD330C2F980D	7	2021-09-10,10:40:02	2021-09-10,10:40:07	2021/09/10	10:40:07	morning	1200	240	6	2021-09-10,11:00:07	pine marten	prior	Sunny	NA	<10	pine marten	4	MA1						10.06499386	1.116141558	K2
7BB57AE2-3083-4E80-A7A4-AD330C2F980D	8	2021-09-10,11:51:35	2021-09-10,12:00:03	2021/09/10	12:00:03	midday	1200	240	1	2021-09-10,12:00:03	pine marten	prior	Sunny	NA	0	pine marten	4	MJ4	active	vigilance				5.171348572	4.025333881	F5
7BB57AE2-3083-4E80-A7A4-AD330C2F980D	8	2021-09-10,11:51:35	2021-09-10,12:00:03	2021/09/10	12:00:03	midday	1200	240	1	2021-09-10,12:00:03	pine marten	prior	Sunny	NA	0	pine marten	4	MA1	non-active	resting eyes closed				6.804181576	0.389147699	G1
7BB57AE2-3083-4E80-A7A4-AD330C2F980D	8	2021-09-10,11:51:35	2021-09-10,12:00:03	2021/09/10	12:00:03	midday	1200	240	1	2021-09-10,12:00:03	pine marten	prior	Sunny	NA	0	pine marten	4	MJ3	non-active	resting eyes closed				11.23054981	2.286004305	L3
7BB57AE2-3083-4E80-A7A4-AD330C2F980D	8	2021-09-10,11:51:35	2021-09-10,12:00:03	2021/09/10	12:00:03	midday	1200	240	1	2021-09-10,12:00:03	pine marten	prior	Sunny	NA	0	pine marten	4	MA2	active	locomotion	ground	walking		9.641130447	2.793554306	J3
7BB57AE2-3083-4E80-A7A4-AD330C2F980D	8	2021-09-10,11:51:35	2021-09-10,12:00:03	2021/09/10	12:00:03	midday	1200	240	2	2021-09-10,12:04:03	pine marten	prior	Sunny	NA	0	pine marten	4	MJ4	active	locomotion	ground	walking		4.072199821	0.039208993	E1
7BB57AE2-3083-4E80-A7A4-AD330C2F980D	8	2021-09-10,11:51:35	2021-09-10,12:00:03	2021/09/10	12:00:03	midday	1200	240	2	2021-09-10,12:04:03	pine marten	prior	Sunny	NA	0	pine marten	4	MA2	non-active	sitting/laying				8.373785019	1.731218219	I2
7BB57AE2-3083-4E80-A7A4-AD330C2F980D	8	2021-09-10,11:51:35	2021-09-10,12:00:03	2021/09/10	12:00:03	midday	1200	240	2	2021-09-10,12:04:03	pine marten	prior	Sunny	NA	0	pine marten	4	MA1	non-active	resting eyes closed				6.74425602	0.386133581	G1
7BB57AE2-3083-4E80-A7A4-AD330C2F980D	8	2021-09-10,11:51:35	2021-09-10,12:00:03	2021/09/10	12:00:03	midday	1200	240	2	2021-09-10,12:04:03	pine marten	prior	Sunny	NA	0	pine marten	4	MJ3	non-active	resting eyes closed				11.23054981	2.286004305	L3
7BB57AE2-3083-4E80-A7A4-AD330C2F980D	8	2021-09-10,11:51:35	2021-09-10,12:00:03	2021/09/10	12:00:03	midday	1200	240	3	2021-09-10,12:08:03	pine marten	prior	Sunny	NA	<10	pine marten	4	MA2	active	locomotion	ground	walking		3.552867413	2.654719114	D3
7BB57AE2-3083-4E80-A7A4-AD330C2F980D	8	2021-09-10,11:51:35	2021-09-10,12:00:03	2021/09/10	12:00:03	midday	1200	240	3	2021-09-10,12:08:03	pine marten	prior	Sunny	NA	<10	pine marten	4	MJ4	active	vigilance				0.23442246	1.480946064	A2
7BB57AE2-3083-4E80-A7A4-AD330C2F980D	8	2021-09-10,11:51:35	2021-09-10,12:00:03	2021/09/10	12:00:03	midday	1200	240	3	2021-09-10,12:08:03	pine marten	prior	Sunny	NA	<10	pine marten	4	MA1	non-active	resting eyes closed				6.74425602	0.386133581	G1
7BB57AE2-3083-4E80-A7A4-AD330C2F980D	8	2021-09-10,11:51:35	2021-09-10,12:00:03	2021/09/10	12:00:03	midday	1200	240	3	2021-09-10,12:08:03	pine marten	prior	Sunny	NA	<10	pine marten	4	MJ3	non-active	resting eyes closed				11.23054981	2.286004305	L3
7BB57AE2-3083-4E80-A7A4-AD330C2F980D	8	2021-09-10,11:51:35	2021-09-10,12:00:03	2021/09/10	12:00:03	midday	1200	240	4	2021-09-10,12:12:03	pine marten	prior	Sunny	NA	<10	pine marten	4	MJ4	active	locomotion	ground	walking		0.73536706	0.642103374	A1
7BB57AE2-3083-4E80-A7A4-AD330C2F980D	8	2021-09-10,11:51:35	2021-09-10,12:00:03	2021/09/10	12:00:03	midday	1200	240	4	2021-09-10,12:12:03	pine marten	prior	Sunny	NA	<10	pine marten	4	MA2	non-active	sitting/laying				8.620527267	3.493252039	I4
7BB57AE2-3083-4E80-A7A4-AD330C2F980D	8	2021-09-10,11:51:35	2021-09-10,12:00:03	2021/09/10	12:00:03	midday	1200	240	4	2021-09-10,12:12:03	pine marten	prior	Sunny	NA	<10	pine marten	4	MA1	non-active	resting eyes closed				6.74425602	0.386133581	G1
7BB57AE2-3083-4E80-A7A4-AD330C2F980D	8	2021-09-10,11:51:35	2021-09-10,12:00:03	2021/09/10	12:00:03	midday	1200	240	4	2021-09-10,12:12:03	pine marten	prior	Sunny	NA	<10	pine marten	4	MJ3	non-active	resting eyes closed				11.23054981	2.286004305	L3
7BB57AE2-3083-4E80-A7A4-AD330C2F980D	8	2021-09-10,11:51:35	2021-09-10,12:00:03	2021/09/10	12:00:03	midday	1200	240	5	2021-09-10,12:16:03	pine marten	prior	Sunny	NA	<10	pine marten	4	MJ4	active	locomotion	ground	walking		0.502147377	2.906182528	A3
7BB57AE2-3083-4E80-A7A4-AD330C2F980D	8	2021-09-10,11:51:35	2021-09-10,12:00:03	2021/09/10	12:00:03	midday	1200	240	5	2021-09-10,12:16:03	pine marten	prior	Sunny	NA	<10	pine marten	4	MA1	non-active	resting eyes closed				6.74425602	0.386133581	G1
7BB57AE2-3083-4E80-A7A4-AD330C2F980D	8	2021-09-10,11:51:35	2021-09-10,12:00:03	2021/09/10	12:00:03	midday	1200	240	5	2021-09-10,12:16:03	pine marten	prior	Sunny	NA	<10	pine marten	4	MA2	non-active	resting eyes closed				8.620527267	3.493252039	I4
7BB57AE2-3083-4E80-A7A4-AD330C2F980D	8	2021-09-10,11:51:35	2021-09-10,12:00:03	2021/09/10	12:00:03	midday	1200	240	5	2021-09-10,12:16:03	pine marten	prior	Sunny	NA	<10	pine marten	4	MJ3	non-active	resting eyes closed				11.23054981	2.286004305	L3
7BB57AE2-3083-4E80-A7A4-AD330C2F980D	8	2021-09-10,11:51:35	2021-09-10,12:00:03	2021/09/10	12:00:03	midday	1200	240	6	2021-09-10,12:20:03	pine marten	prior	Sunny	NA	0	pine marten	4	MJ4	active	locomotion	ground	pacing		1.593521595	0.002340943	B1
7BB57AE2-3083-4E80-A7A4-AD330C2F980D	8	2021-09-10,11:51:35	2021-09-10,12:00:03	2021/09/10	12:00:03	midday	1200	240	6	2021-09-10,12:20:03	pine marten	prior	Sunny	NA	0	pine marten	4	MA1	non-active	resting eyes closed				6.74425602	0.386133581	G1
7BB57AE2-3083-4E80-A7A4-AD330C2F980D	8	2021-09-10,11:51:35	2021-09-10,12:00:03	2021/09/10	12:00:03	midday	1200	240	6	2021-09-10,12:20:03	pine marten	prior	Sunny	NA	0	pine marten	4	MA2	non-active	resting eyes closed				8.620527267	3.493252039	I4
7BB57AE2-3083-4E80-A7A4-AD330C2F980D	8	2021-09-10,11:51:35	2021-09-10,12:00:03	2021/09/10	12:00:03	midday	1200	240	6	2021-09-10,12:20:03	pine marten	prior	Sunny	NA	0	pine marten	4	MJ3	non-active	resting eyes closed				11.23054981	2.286004305	L3
7BB57AE2-3083-4E80-A7A4-AD330C2F980D	9	2021-09-10,13:56:44	2021-09-10,14:00:04	2021/09/10	14:00:04	afternoon	1200	240	1	2021-09-10,14:00:04	pine marten	prior	Sunny	NA	0	pine marten	4	MA2	active	locomotion	ground	walking		8.318835258	2.659547567	I3
7BB57AE2-3083-4E80-A7A4-AD330C2F980D	9	2021-09-10,13:56:44	2021-09-10,14:00:04	2021/09/10	14:00:04	afternoon	1200	240	1	2021-09-10,14:00:04	pine marten	prior	Sunny	NA	0	pine marten	4	MA1	active	locomotion	ground	walking		7.433451653	0.049006481	H1
7BB57AE2-3083-4E80-A7A4-AD330C2F980D	9	2021-09-10,13:56:44	2021-09-10,14:00:04	2021/09/10	14:00:04	afternoon	1200	240	1	2021-09-10,14:00:04	pine marten	prior	Sunny	NA	0	pine marten	4	MJ3	active	locomotion	height	walking		11.29476547	3.943384886	L4
7BB57AE2-3083-4E80-A7A4-AD330C2F980D	9	2021-09-10,13:56:44	2021-09-10,14:00:04	2021/09/10	14:00:04	afternoon	1200	240	1	2021-09-10,14:00:04	pine marten	prior	Sunny	NA	0	pine marten	4	MJ4	non-active	sitting/laying				0.775706112	3.686736107	A4
7BB57AE2-3083-4E80-A7A4-AD330C2F980D	9	2021-09-10,13:56:44	2021-09-10,14:00:04	2021/09/10	14:00:04	afternoon	1200	240	2	2021-09-10,14:04:04	pine marten	prior	Sunny	NA	<10	pine marten	4	MA1	active	interaction		agonistic	conspecific interaction	1.01294899	3.096647501	B4
7BB57AE2-3083-4E80-A7A4-AD330C2F980D	9	2021-09-10,13:56:44	2021-09-10,14:00:04	2021/09/10	14:00:04	afternoon	1200	240	2	2021-09-10,14:04:04	pine marten	prior	Sunny	NA	<10	pine marten	4	MJ4	active	interaction		agonistic	conspecific interaction	0.775706112	3.686736107	A4
7BB57AE2-3083-4E80-A7A4-AD330C2F980D	9	2021-09-10,13:56:44	2021-09-10,14:00:04	2021/09/10	14:00:04	afternoon	1200	240	2	2021-09-10,14:04:04	pine marten	prior	Sunny	NA	<10	pine marten	4	MJ3	active	locomotion	height	climbing		8.555969238	2.963647604	I3
7BB57AE2-3083-4E80-A7A4-AD330C2F980D	9	2021-09-10,13:56:44	2021-09-10,14:00:04	2021/09/10	14:00:04	afternoon	1200	240	2	2021-09-10,14:04:04	pine marten	prior	Sunny	NA	<10	pine marten	4	MA2	active	locomotion	height	walking		10.94723129	4.173741817	K5
7BB57AE2-3083-4E80-A7A4-AD330C2F980D	9	2021-09-10,13:56:44	2021-09-10,14:00:04	2021/09/10	14:00:04	afternoon	1200	240	3	2021-09-10,14:08:04	pine marten	prior	Sunny	NA	0	pine marten	4	MJ4	non-active	sitting/laying				0.205046937	2.389598608	A3
7BB57AE2-3083-4E80-A7A4-AD330C2F980D	9	2021-09-10,13:56:44	2021-09-10,14:00:04	2021/09/10	14:00:04	afternoon	1200	240	3	2021-09-10,14:08:04	pine marten	prior	Sunny	NA	0	pine marten	4	MA1	active	locomotion	ground	walking		9.308022499	2.479846239	J3
7BB57AE2-3083-4E80-A7A4-AD330C2F980D	9	2021-09-10,13:56:44	2021-09-10,14:00:04	2021/09/10	14:00:04	afternoon	1200	240	3	2021-09-10,14:08:04	pine marten	prior	Sunny	NA	0	pine marten	4	MA2	active	locomotion	ground	walking		11.20757866	3.700640678	L4
7BB57AE2-3083-4E80-A7A4-AD330C2F980D	9	2021-09-10,13:56:44	2021-09-10,14:00:04	2021/09/10	14:00:04	afternoon	1200	240	3	2021-09-10,14:08:04	pine marten	prior	Sunny	NA	0	pine marten	4	MJ3	non-active	sitting/laying				10.32860661	3.637159348	K4
7BB57AE2-3083-4E80-A7A4-AD330C2F980D	9	2021-09-10,13:56:44	2021-09-10,14:00:04	2021/09/10	14:00:04	afternoon	1200	240	4	2021-09-10,14:12:04	pine marten	prior	Sunny	NA	0	pine marten	4	MJ4	non-active	sitting/laying				0.765830457	3.821352959	A4
7BB57AE2-3083-4E80-A7A4-AD330C2F980D	9	2021-09-10,13:56:44	2021-09-10,14:00:04	2021/09/10	14:00:04	afternoon	1200	240	4	2021-09-10,14:12:04	pine marten	prior	Sunny	NA	0	pine marten	4	MA1	active	self maintenance				1.629995346	0.01714972	B1
7BB57AE2-3083-4E80-A7A4-AD330C2F980D	9	2021-09-10,13:56:44	2021-09-10,14:00:04	2021/09/10	14:00:04	afternoon	1200	240	4	2021-09-10,14:12:04	pine marten	prior	Sunny	NA	0	pine marten	4	MA2	active	locomotion	height	walking		9.994984627	6.014676571	J7
7BB57AE2-3083-4E80-A7A4-AD330C2F980D	9	2021-09-10,13:56:44	2021-09-10,14:00:04	2021/09/10	14:00:04	afternoon	1200	240	4	2021-09-10,14:12:04	pine marten	prior	Sunny	NA	0	pine marten	4	MJ3	non-active	resting eyes open				11.14986801	2.20074749	L3
7BB57AE2-3083-4E80-A7A4-AD330C2F980D	9	2021-09-10,13:56:44	2021-09-10,14:00:04	2021/09/10	14:00:04	afternoon	1200	240	5	2021-09-10,14:16:04	pine marten	prior	Sunny	NA	0	pine marten	4	MA1	non-active	sitting/laying				1.03935957	0.003082703	B1
7BB57AE2-3083-4E80-A7A4-AD330C2F980D	9	2021-09-10,13:56:44	2021-09-10,14:00:04	2021/09/10	14:00:04	afternoon	1200	240	5	2021-09-10,14:16:04	pine marten	prior	Sunny	NA	0	pine marten	4	MJ4	active	interaction		agonistic	conspecific interaction	0.953692555	0.007756602	A1
7BB57AE2-3083-4E80-A7A4-AD330C2F980D	9	2021-09-10,13:56:44	2021-09-10,14:00:04	2021/09/10	14:00:04	afternoon	1200	240	5	2021-09-10,14:16:04	pine marten	prior	Sunny	NA	0	pine marten	4	MA2	active	locomotion	ground	walking		11.43710613	3.183612823	L4
7BB57AE2-3083-4E80-A7A4-AD330C2F980D	9	2021-09-10,13:56:44	2021-09-10,14:00:04	2021/09/10	14:00:04	afternoon	1200	240	5	2021-09-10,14:16:04	pine marten	prior	Sunny	NA	0	pine marten	4	MJ3	non-active	resting eyes closed				11.09683609	2.324513912	L3
7BB57AE2-3083-4E80-A7A4-AD330C2F980D	9	2021-09-10,13:56:44	2021-09-10,14:00:04	2021/09/10	14:00:04	afternoon	1200	240	6	2021-09-10,14:20:04	pine marten	prior	Sunny	NA	<10	pine marten	4	MA2	active	locomotion	ground	walking		9.973521233	1.003045082	J2
7BB57AE2-3083-4E80-A7A4-AD330C2F980D	9	2021-09-10,13:56:44	2021-09-10,14:00:04	2021/09/10	14:00:04	afternoon	1200	240	6	2021-09-10,14:20:04	pine marten	prior	Sunny	NA	<10	pine marten	4	MJ3	non-active	resting eyes closed				11.11129856	2.189033747	L3
7BB57AE2-3083-4E80-A7A4-AD330C2F980D	9	2021-09-10,13:56:44	2021-09-10,14:00:04	2021/09/10	14:00:04	afternoon	1200	240	6	2021-09-10,14:20:04	pine marten	prior	Sunny	NA	<10	pine marten	4	MA1	active	interaction		agonistic	conspecific interaction	0.595555484	0.030853257	A1
7BB57AE2-3083-4E80-A7A4-AD330C2F980D	9	2021-09-10,13:56:44	2021-09-10,14:00:04	2021/09/10	14:00:04	afternoon	1200	240	6	2021-09-10,14:20:04	pine marten	prior	Sunny	NA	<10	pine marten	4	MJ4	active	interaction		agonistic	conspecific interaction	0.570708156	0.041226935	A1
7BB57AE2-3083-4E80-A7A4-AD330C2F980D	10	2021-09-10,14:56:24	2021-09-10,15:00:10	2021/09/10	15:00:10	afternoon	1200	240	2	2021-09-10,15:04:10	pine marten	prior	Sunny	NA	<10	pine marten	3	MJ3	active	vigilance				3.245607615	2.365423441	D3
7BB57AE2-3083-4E80-A7A4-AD330C2F980D	10	2021-09-10,14:56:24	2021-09-10,15:00:10	2021/09/10	15:00:10	afternoon	1200	240	2	2021-09-10,15:04:10	pine marten	prior	Sunny	NA	<10	pine marten	3	MA1	active	locomotion	height	walking		8.975908279	3.56825304	I4
7BB57AE2-3083-4E80-A7A4-AD330C2F980D	10	2021-09-10,14:56:24	2021-09-10,15:00:10	2021/09/10	15:00:10	afternoon	1200	240	2	2021-09-10,15:04:10	pine marten	prior	Sunny	NA	<10	pine marten	3	MA2	active	locomotion	ground	walking		7.153648376	1.642668724	H2
7BB57AE2-3083-4E80-A7A4-AD330C2F980D	10	2021-09-10,14:56:24	2021-09-10,15:00:10	2021/09/10	15:00:10	afternoon	1200	240	3	2021-09-10,15:08:10	pine marten	prior	Sunny	NA	0	pine marten	3	MJ3	active	vigilance				9.285367012	2.102416754	J3
7BB57AE2-3083-4E80-A7A4-AD330C2F980D	10	2021-09-10,14:56:24	2021-09-10,15:00:10	2021/09/10	15:00:10	afternoon	1200	240	3	2021-09-10,15:08:10	pine marten	prior	Sunny	NA	0	pine marten	3	MA1	active	locomotion	height	walking		9.72684288	5.916012764	J6
7BB57AE2-3083-4E80-A7A4-AD330C2F980D	10	2021-09-10,14:56:24	2021-09-10,15:00:10	2021/09/10	15:00:10	afternoon	1200	240	3	2021-09-10,15:08:10	pine marten	prior	Sunny	NA	0	pine marten	3	MA2	active	locomotion	ground	walking		7.378569126	1.623368859	H2
7BB57AE2-3083-4E80-A7A4-AD330C2F980D	10	2021-09-10,14:56:24	2021-09-10,15:00:10	2021/09/10	15:00:10	afternoon	1200	240	4	2021-09-10,15:12:10	pine marten	prior	Sunny	NA	0	pine marten	3	MJ3	active	vigilance				10.27164173	2.215133667	K3
7BB57AE2-3083-4E80-A7A4-AD330C2F980D	10	2021-09-10,14:56:24	2021-09-10,15:00:10	2021/09/10	15:00:10	afternoon	1200	240	4	2021-09-10,15:12:10	pine marten	prior	Sunny	NA	0	pine marten	3	MA2	active	locomotion	height	walking		9.529587746	3.520773888	J4
7BB57AE2-3083-4E80-A7A4-AD330C2F980D	10	2021-09-10,14:56:24	2021-09-10,15:00:10	2021/09/10	15:00:10	afternoon	1200	240	4	2021-09-10,15:12:10	pine marten	prior	Sunny	NA	0	pine marten	3	MA1	active	self maintenance				5.330874443	3.887104511	F4
7BB57AE2-3083-4E80-A7A4-AD330C2F980D	10	2021-09-10,14:56:24	2021-09-10,15:00:10	2021/09/10	15:00:10	afternoon	1200	240	6	2021-09-10,15:20:10	pine marten	prior	Sunny	NA	<10	pine marten	4	MJ3						7.040417671	0.496197581	H1
7BB57AE2-3083-4E80-A7A4-AD330C2F980D	10	2021-09-10,14:56:24	2021-09-10,15:00:10	2021/09/10	15:00:10	afternoon	1200	240	6	2021-09-10,15:20:10	pine marten	prior	Sunny	NA	<10	pine marten	4	MA1						1.893001676	3.09808445	B4
7BB57AE2-3083-4E80-A7A4-AD330C2F980D	10	2021-09-10,14:56:24	2021-09-10,15:00:10	2021/09/10	15:00:10	afternoon	1200	240	6	2021-09-10,15:20:10	pine marten	prior	Sunny	NA	<10	pine marten	4	MA2						10.96673107	3.126263857	K4
7BB57AE2-3083-4E80-A7A4-AD330C2F980D	10	2021-09-10,14:56:24	2021-09-10,15:00:10	2021/09/10	15:00:10	afternoon	1200	240	6	2021-09-10,15:20:10	pine marten	prior	Sunny	NA	<10	pine marten	4	MJ4						1.405074716	2.008999348	B3
7BB57AE2-3083-4E80-A7A4-AD330C2F980D	11	2021-09-11,12:58:17	2021-09-11,12:59:30	2021/09/11	12:59:30	midday	1200	240	1	2021-09-11,12:59:30	pine marten	prior	Overcast	NA	<10	pine marten	3	UNID_1	non-active	unknown				8.694115639	3.624611616	I4
7BB57AE2-3083-4E80-A7A4-AD330C2F980D	11	2021-09-11,12:58:17	2021-09-11,12:59:30	2021/09/11	12:59:30	midday	1200	240	1	2021-09-11,12:59:30	pine marten	prior	Overcast	NA	<10	pine marten	3	MA1	non-active	resting eyes closed				7.961454391	1.717813373	H2
7BB57AE2-3083-4E80-A7A4-AD330C2F980D	11	2021-09-11,12:58:17	2021-09-11,12:59:30	2021/09/11	12:59:30	midday	1200	240	1	2021-09-11,12:59:30	pine marten	prior	Overcast	NA	<10	pine marten	3	MJ3	active	interaction		affiliative	conspecific interaction	7.200613976	1.257551789	H2
7BB57AE2-3083-4E80-A7A4-AD330C2F980D	11	2021-09-11,12:58:17	2021-09-11,12:59:30	2021/09/11	12:59:30	midday	1200	240	3	2021-09-11,13:07:30	pine marten	prior	Overcast	NA	<10	pine marten	4	MJ4	active	vigilance				11.17337894	2.882043362	L3
7BB57AE2-3083-4E80-A7A4-AD330C2F980D	11	2021-09-11,12:58:17	2021-09-11,12:59:30	2021/09/11	12:59:30	midday	1200	240	3	2021-09-11,13:07:30	pine marten	prior	Overcast	NA	<10	pine marten	4	UNID_1	non-active	unknown				8.694115639	3.624611616	I4
7BB57AE2-3083-4E80-A7A4-AD330C2F980D	11	2021-09-11,12:58:17	2021-09-11,12:59:30	2021/09/11	12:59:30	midday	1200	240	3	2021-09-11,13:07:30	pine marten	prior	Overcast	NA	<10	pine marten	4	MA1	non-active	resting eyes closed				7.961454391	1.717813373	H2
7BB57AE2-3083-4E80-A7A4-AD330C2F980D	11	2021-09-11,12:58:17	2021-09-11,12:59:30	2021/09/11	12:59:30	midday	1200	240	3	2021-09-11,13:07:30	pine marten	prior	Overcast	NA	<10	pine marten	4	UNID_2	non-active	sitting/laying				1.517791867	4.094266415	B5
7BB57AE2-3083-4E80-A7A4-AD330C2F980D	11	2021-09-11,12:58:17	2021-09-11,12:59:30	2021/09/11	12:59:30	midday	1200	240	4	2021-09-11,13:11:30	pine marten	prior	Overcast	NA	0	pine marten	3	MJ4	active	interaction		object interaction		8.101837158	0.251977086	I1
7BB57AE2-3083-4E80-A7A4-AD330C2F980D	11	2021-09-11,12:58:17	2021-09-11,12:59:30	2021/09/11	12:59:30	midday	1200	240	4	2021-09-11,13:11:30	pine marten	prior	Overcast	NA	0	pine marten	3	MA1	non-active	resting eyes closed				7.961454391	1.717813373	H2
7BB57AE2-3083-4E80-A7A4-AD330C2F980D	11	2021-09-11,12:58:17	2021-09-11,12:59:30	2021/09/11	12:59:30	midday	1200	240	4	2021-09-11,13:11:30	pine marten	prior	Overcast	NA	0	pine marten	3	UNID_1	non-active	unknown				8.694115639	3.624611616	I4
7BB57AE2-3083-4E80-A7A4-AD330C2F980D	11	2021-09-11,12:58:17	2021-09-11,12:59:30	2021/09/11	12:59:30	midday	1200	240	5	2021-09-11,13:15:30	pine marten	prior	Overcast	NA	<10	pine marten	3	MJ4	Other behaviours					1.817857027	2.53449893	B3
7BB57AE2-3083-4E80-A7A4-AD330C2F980D	11	2021-09-11,12:58:17	2021-09-11,12:59:30	2021/09/11	12:59:30	midday	1200	240	5	2021-09-11,13:15:30	pine marten	prior	Overcast	NA	<10	pine marten	3	UNID_1	non-active	unknown				8.694115639	3.624611616	I4
7BB57AE2-3083-4E80-A7A4-AD330C2F980D	11	2021-09-11,12:58:17	2021-09-11,12:59:30	2021/09/11	12:59:30	midday	1200	240	5	2021-09-11,13:15:30	pine marten	prior	Overcast	NA	<10	pine marten	3	MA1	non-active	resting eyes closed				7.961454391	1.717813373	H2
7BB57AE2-3083-4E80-A7A4-AD330C2F980D	12	2021-09-12,11:07:47	2021-09-12,11:20:00	2021/09/12	11:20:00	midday	1200	240	1	2021-09-12,11:20:00	pine marten	prior	Sunny	NA	<10	pine marten	1	MA1	non-active	resting eyes closed		NA	NA	11.23664761	2.589146614	L3
7BB57AE2-3083-4E80-A7A4-AD330C2F980D	12	2021-09-12,11:07:47	2021-09-12,11:20:00	2021/09/12	11:20:00	midday	1200	240	2	2021-09-12,11:24:00	pine marten	prior	Sunny	NA	<10	pine marten	1	MA1	non-active	resting eyes closed		NA	NA	11.23664761	2.589146614	L3
7BB57AE2-3083-4E80-A7A4-AD330C2F980D	12	2021-09-12,11:07:47	2021-09-12,11:20:00	2021/09/12	11:20:00	midday	1200	240	3	2021-09-12,11:28:00	pine marten	prior	Sunny	NA	<10	pine marten	1	MA1	non-active	resting eyes closed		NA	NA	11.23664761	2.589146614	L3
7BB57AE2-3083-4E80-A7A4-AD330C2F980D	12	2021-09-12,11:07:47	2021-09-12,11:20:00	2021/09/12	11:20:00	midday	1200	240	4	2021-09-12,11:32:00	pine marten	prior	Sunny	NA	<10	pine marten	1	MA1	non-active	resting eyes closed		NA	NA	11.23664761	2.589146614	L3
7BB57AE2-3083-4E80-A7A4-AD330C2F980D	12	2021-09-12,11:07:47	2021-09-12,11:20:00	2021/09/12	11:20:00	midday	1200	240	5	2021-09-12,11:36:00	pine marten	prior	Sunny	NA	<10	pine marten	1	MA1	non-active	resting eyes closed		NA	NA	11.23664761	2.589146614	L3
7BB57AE2-3083-4E80-A7A4-AD330C2F980D	12	2021-09-12,11:07:47	2021-09-12,11:20:00	2021/09/12	11:20:00	midday	1200	240	6	2021-09-12,11:40:00	pine marten	prior	Sunny	NA	0	pine marten	1	MA1	non-active	resting eyes closed		NA	NA	11.23664761	2.589146614	L3
7BB57AE2-3083-4E80-A7A4-AD330C2F980D	13	2021-09-13,12:38:26	2021-09-13,12:39:51	2021/09/13	12:39:51	midday	1200	240	1	2021-09-13,12:39:51	pine marten	prior	Overcast	NA	0	pine marten	3	MA1	active	locomotion	ground	walking		7.736020088	0.553069651	H1
7BB57AE2-3083-4E80-A7A4-AD330C2F980D	13	2021-09-13,12:38:26	2021-09-13,12:39:51	2021/09/13	12:39:51	midday	1200	240	1	2021-09-13,12:39:51	pine marten	prior	Overcast	NA	0	pine marten	3	MA2	active	locomotion	height	walking		6.27909565	3.950163603	G4
7BB57AE2-3083-4E80-A7A4-AD330C2F980D	13	2021-09-13,12:38:26	2021-09-13,12:39:51	2021/09/13	12:39:51	midday	1200	240	1	2021-09-13,12:39:51	pine marten	prior	Overcast	NA	0	pine marten	3	MJ3	active	locomotion	height	walking		9.047909737	3.45585084	J4
7BB57AE2-3083-4E80-A7A4-AD330C2F980D	13	2021-09-13,12:38:26	2021-09-13,12:39:51	2021/09/13	12:39:51	midday	1200	240	2	2021-09-13,12:43:51	pine marten	prior	Overcast	NA	<10	pine marten	3	MA1	non-active	resting eyes open				10.68222237	1.994758725	K2
7BB57AE2-3083-4E80-A7A4-AD330C2F980D	13	2021-09-13,12:38:26	2021-09-13,12:39:51	2021/09/13	12:39:51	midday	1200	240	2	2021-09-13,12:43:51	pine marten	prior	Overcast	NA	<10	pine marten	3	MA2	active	self maintenance				8.700753212	3.508581638	I4
7BB57AE2-3083-4E80-A7A4-AD330C2F980D	13	2021-09-13,12:38:26	2021-09-13,12:39:51	2021/09/13	12:39:51	midday	1200	240	2	2021-09-13,12:43:51	pine marten	prior	Overcast	NA	<10	pine marten	3	MJ3	active	locomotion	ground	walking		7.374952793	2.394909382	H3
7BB57AE2-3083-4E80-A7A4-AD330C2F980D	13	2021-09-13,12:38:26	2021-09-13,12:39:51	2021/09/13	12:39:51	midday	1200	240	3	2021-09-13,12:47:51	pine marten	prior	Overcast	NA	<10	pine marten	3	MJ3	active	locomotion	height	walking		9.945748329	3.744526148	J4
7BB57AE2-3083-4E80-A7A4-AD330C2F980D	13	2021-09-13,12:38:26	2021-09-13,12:39:51	2021/09/13	12:39:51	midday	1200	240	3	2021-09-13,12:47:51	pine marten	prior	Overcast	NA	<10	pine marten	3	MA1	non-active	sitting/laying				10.86415672	1.946582794	K2
7BB57AE2-3083-4E80-A7A4-AD330C2F980D	13	2021-09-13,12:38:26	2021-09-13,12:39:51	2021/09/13	12:39:51	midday	1200	240	3	2021-09-13,12:47:51	pine marten	prior	Overcast	NA	<10	pine marten	3	MA2	active	locomotion	height	walking		6.627121449	3.539559841	G4
7BB57AE2-3083-4E80-A7A4-AD330C2F980D	13	2021-09-13,12:38:26	2021-09-13,12:39:51	2021/09/13	12:39:51	midday	1200	240	4	2021-09-13,12:51:51	pine marten	prior	Overcast	NA	<10	pine marten	3	MA1	active	locomotion	ground	walking		1.271303892	2.902908802	B3
7BB57AE2-3083-4E80-A7A4-AD330C2F980D	13	2021-09-13,12:38:26	2021-09-13,12:39:51	2021/09/13	12:39:51	midday	1200	240	4	2021-09-13,12:51:51	pine marten	prior	Overcast	NA	<10	pine marten	3	MJ3	active	interaction		affiliative	conspecific interaction	11.17879391	2.634683371	L3
7BB57AE2-3083-4E80-A7A4-AD330C2F980D	13	2021-09-13,12:38:26	2021-09-13,12:39:51	2021/09/13	12:39:51	midday	1200	240	4	2021-09-13,12:51:51	pine marten	prior	Overcast	NA	<10	pine marten	3	MA2	active	interaction		affiliative	conspecific interaction	10.99864483	2.370277643	K3
7BB57AE2-3083-4E80-A7A4-AD330C2F980D	14	2021-09-14,14:05:25	2021-09-14,14:20:01	2021/09/14	14:20:01	afternoon	1200	240	1	2021-09-14,14:20:01	pine marten	prior	Sunny	NA	<10	pine marten	4	MA2	non-active	sitting/laying				5.340267658	2.356030226	F3
7BB57AE2-3083-4E80-A7A4-AD330C2F980D	14	2021-09-14,14:05:25	2021-09-14,14:20:01	2021/09/14	14:20:01	afternoon	1200	240	1	2021-09-14,14:20:01	pine marten	prior	Sunny	NA	<10	pine marten	4	MJ4	non-active	unknown				0.82723248	3.862292528	A4
7BB57AE2-3083-4E80-A7A4-AD330C2F980D	14	2021-09-14,14:05:25	2021-09-14,14:20:01	2021/09/14	14:20:01	afternoon	1200	240	1	2021-09-14,14:20:01	pine marten	prior	Sunny	NA	<10	pine marten	4	MJ3	non-active	sitting/laying				7.393445969	0.014721072	H1
7BB57AE2-3083-4E80-A7A4-AD330C2F980D	14	2021-09-14,14:05:25	2021-09-14,14:20:01	2021/09/14	14:20:01	afternoon	1200	240	1	2021-09-14,14:20:01	pine marten	prior	Sunny	NA	<10	pine marten	4	MA1	non-active	sitting/laying				9.762021065	0.751514196	J1
7BB57AE2-3083-4E80-A7A4-AD330C2F980D	14	2021-09-14,14:05:25	2021-09-14,14:20:01	2021/09/14	14:20:01	afternoon	1200	240	2	2021-09-14,14:24:01	pine marten	prior	Sunny	NA	<10	pine marten	4	MJ3	non-active	sitting/laying				9.856452942	0.910289109	J1
7BB57AE2-3083-4E80-A7A4-AD330C2F980D	14	2021-09-14,14:05:25	2021-09-14,14:20:01	2021/09/14	14:20:01	afternoon	1200	240	2	2021-09-14,14:24:01	pine marten	prior	Sunny	NA	<10	pine marten	4	MA1	non-active	sitting/laying				9.135077477	3.483201504	J4
7BB57AE2-3083-4E80-A7A4-AD330C2F980D	14	2021-09-14,14:05:25	2021-09-14,14:20:01	2021/09/14	14:20:01	afternoon	1200	240	2	2021-09-14,14:24:01	pine marten	prior	Sunny	NA	<10	pine marten	4	MA2	active	locomotion	ground	walking		5.336270809	2.714155912	F3
7BB57AE2-3083-4E80-A7A4-AD330C2F980D	14	2021-09-14,14:05:25	2021-09-14,14:20:01	2021/09/14	14:20:01	afternoon	1200	240	2	2021-09-14,14:24:01	pine marten	prior	Sunny	NA	<10	pine marten	4	MJ4	active	locomotion	height	climbing		0.361927569	2.346637249	A3
7BB57AE2-3083-4E80-A7A4-AD330C2F980D	14	2021-09-14,14:05:25	2021-09-14,14:20:01	2021/09/14	14:20:01	afternoon	1200	240	3	2021-09-14,14:28:01	pine marten	prior	Sunny	NA	0	pine marten	3	MJ4	active	vigilance				3.884337664	2.346637249	D3
7BB57AE2-3083-4E80-A7A4-AD330C2F980D	14	2021-09-14,14:05:25	2021-09-14,14:20:01	2021/09/14	14:20:01	afternoon	1200	240	3	2021-09-14,14:28:01	pine marten	prior	Sunny	NA	0	pine marten	3	MJ3	Other behaviours					9.615404129	1.609372735	J2
7BB57AE2-3083-4E80-A7A4-AD330C2F980D	14	2021-09-14,14:05:25	2021-09-14,14:20:01	2021/09/14	14:20:01	afternoon	1200	240	3	2021-09-14,14:28:01	pine marten	prior	Sunny	NA	0	pine marten	3	MA1	non-active	sitting/laying				8.659648895	1.052714944	I2
7BB57AE2-3083-4E80-A7A4-AD330C2F980D	14	2021-09-14,14:05:25	2021-09-14,14:20:01	2021/09/14	14:20:01	afternoon	1200	240	4	2021-09-14,14:32:01	pine marten	prior	Sunny	NA	0	pine marten	4	MJ4	non-active	sitting/laying				0.890282333	1.507489443	A2
7BB57AE2-3083-4E80-A7A4-AD330C2F980D	14	2021-09-14,14:05:25	2021-09-14,14:20:01	2021/09/14	14:20:01	afternoon	1200	240	4	2021-09-14,14:32:01	pine marten	prior	Sunny	NA	0	pine marten	4	MA1	non-active	sitting/laying				8.529453278	0.15679276	I1
7BB57AE2-3083-4E80-A7A4-AD330C2F980D	14	2021-09-14,14:05:25	2021-09-14,14:20:01	2021/09/14	14:20:01	afternoon	1200	240	4	2021-09-14,14:32:01	pine marten	prior	Sunny	NA	0	pine marten	4	MA2	non-active	resting eyes closed				9.30082798	0.61479646	J1
7BB57AE2-3083-4E80-A7A4-AD330C2F980D	14	2021-09-14,14:05:25	2021-09-14,14:20:01	2021/09/14	14:20:01	afternoon	1200	240	4	2021-09-14,14:32:01	pine marten	prior	Sunny	NA	0	pine marten	4	MJ3	active	locomotion	ground	walking		5.979095936	1.530803919	F2
7BB57AE2-3083-4E80-A7A4-AD330C2F980D	14	2021-09-14,14:05:25	2021-09-14,14:20:01	2021/09/14	14:20:01	afternoon	1200	240	5	2021-09-14,14:36:01	pine marten	prior	Sunny	NA	0	pine marten	4	MJ4	non-active	resting eyes open				0.632773638	3.87520957	A4
7BB57AE2-3083-4E80-A7A4-AD330C2F980D	14	2021-09-14,14:05:25	2021-09-14,14:20:01	2021/09/14	14:20:01	afternoon	1200	240	5	2021-09-14,14:36:01	pine marten	prior	Sunny	NA	0	pine marten	4	MA2	non-active	resting eyes open				9.30082798	0.61479646	J1
7BB57AE2-3083-4E80-A7A4-AD330C2F980D	14	2021-09-14,14:05:25	2021-09-14,14:20:01	2021/09/14	14:20:01	afternoon	1200	240	5	2021-09-14,14:36:01	pine marten	prior	Sunny	NA	0	pine marten	4	MJ3	active	vigilance				6.902297497	0.692159951	G1
7BB57AE2-3083-4E80-A7A4-AD330C2F980D	14	2021-09-14,14:05:25	2021-09-14,14:20:01	2021/09/14	14:20:01	afternoon	1200	240	5	2021-09-14,14:36:01	pine marten	prior	Sunny	NA	0	pine marten	4	MA1	active	locomotion	ground	walking		3.068628073	0.010678164	D1
7BB57AE2-3083-4E80-A7A4-AD330C2F980D	14	2021-09-14,14:05:25	2021-09-14,14:20:01	2021/09/14	14:20:01	afternoon	1200	240	6	2021-09-14,14:40:01	pine marten	prior	Sunny	NA	0	pine marten	4	MA1	active	vigilance				11.42949104	2.372235298	L3
7BB57AE2-3083-4E80-A7A4-AD330C2F980D	14	2021-09-14,14:05:25	2021-09-14,14:20:01	2021/09/14	14:20:01	afternoon	1200	240	6	2021-09-14,14:40:01	pine marten	prior	Sunny	NA	0	pine marten	4	MJ3	non-active	resting eyes closed				9.096082687	0.528732419	J1
7BB57AE2-3083-4E80-A7A4-AD330C2F980D	14	2021-09-14,14:05:25	2021-09-14,14:20:01	2021/09/14	14:20:01	afternoon	1200	240	6	2021-09-14,14:40:01	pine marten	prior	Sunny	NA	0	pine marten	4	MA2	non-active	sitting/laying				7.852165222	0.057847373	H1
7BB57AE2-3083-4E80-A7A4-AD330C2F980D	14	2021-09-14,14:05:25	2021-09-14,14:20:01	2021/09/14	14:20:01	afternoon	1200	240	6	2021-09-14,14:40:01	pine marten	prior	Sunny	NA	0	pine marten	4	MJ4	active	self maintenance				5.052127838	4.28643465	F5
7BB57AE2-3083-4E80-A7A4-AD330C2F980D	15	2021-09-14,15:37:55	2021-09-14,15:40:48	2021/09/14	15:40:48	afternoon	1200	240	1	2021-09-14,15:40:48	pine marten	prior	Sunny	NA	0	pine marten	3	MA2	active	locomotion	ground	walking		4.236044884	3.137658834	E4
7BB57AE2-3083-4E80-A7A4-AD330C2F980D	15	2021-09-14,15:37:55	2021-09-14,15:40:48	2021/09/14	15:40:48	afternoon	1200	240	1	2021-09-14,15:40:48	pine marten	prior	Sunny	NA	0	pine marten	3	MJ3	unknown					4.255103588	4.248205185	E5
7BB57AE2-3083-4E80-A7A4-AD330C2F980D	15	2021-09-14,15:37:55	2021-09-14,15:40:48	2021/09/14	15:40:48	afternoon	1200	240	1	2021-09-14,15:40:48	pine marten	prior	Sunny	NA	0	pine marten	3	MJ4	active	locomotion	ground	walking		8.067872047	1.499542236	I2
7BB57AE2-3083-4E80-A7A4-AD330C2F980D	15	2021-09-14,15:37:55	2021-09-14,15:40:48	2021/09/14	15:40:48	afternoon	1200	240	1	2021-09-14,15:40:48	pine marten	prior	Sunny	NA	0	pine marten	3	MA1	active	vigilance				11.28661823	2.473213911	L3
7BB57AE2-3083-4E80-A7A4-AD330C2F980D	15	2021-09-14,15:37:55	2021-09-14,15:40:48	2021/09/14	15:40:48	afternoon	1200	240	2	2021-09-14,15:44:48	pine marten	prior	Sunny	NA	<10	pine marten	3	MA1	active	locomotion	ground	walking		10.99559307	2.220144749	K3
7BB57AE2-3083-4E80-A7A4-AD330C2F980D	15	2021-09-14,15:37:55	2021-09-14,15:40:48	2021/09/14	15:40:48	afternoon	1200	240	2	2021-09-14,15:44:48	pine marten	prior	Sunny	NA	<10	pine marten	3	MA2	active	locomotion	ground	walking		7.948700428	0.491406679	H1
7BB57AE2-3083-4E80-A7A4-AD330C2F980D	15	2021-09-14,15:37:55	2021-09-14,15:40:48	2021/09/14	15:40:48	afternoon	1200	240	2	2021-09-14,15:44:48	pine marten	prior	Sunny	NA	<10	pine marten	3	MJ3	unknown					4.235781193	4.237998009	E5
7BB57AE2-3083-4E80-A7A4-AD330C2F980D	15	2021-09-14,15:37:55	2021-09-14,15:40:48	2021/09/14	15:40:48	afternoon	1200	240	2	2021-09-14,15:44:48	pine marten	prior	Sunny	NA	<10	pine marten	3	MJ4	active	locomotion	height	walking		5.603273869	3.58652544	F4
7BB57AE2-3083-4E80-A7A4-AD330C2F980D	15	2021-09-14,15:37:55	2021-09-14,15:40:48	2021/09/14	15:40:48	afternoon	1200	240	3	2021-09-14,15:48:48	pine marten	prior	Sunny	NA	<10	pine marten	3	MJ4	active	vigilance				8.743691444	2.381774426	I3
7BB57AE2-3083-4E80-A7A4-AD330C2F980D	15	2021-09-14,15:37:55	2021-09-14,15:40:48	2021/09/14	15:40:48	afternoon	1200	240	3	2021-09-14,15:48:48	pine marten	prior	Sunny	NA	<10	pine marten	3	MA2	active	locomotion	ground	walking		9.629290581	4.770944595	J5
7BB57AE2-3083-4E80-A7A4-AD330C2F980D	15	2021-09-14,15:37:55	2021-09-14,15:40:48	2021/09/14	15:40:48	afternoon	1200	240	3	2021-09-14,15:48:48	pine marten	prior	Sunny	NA	<10	pine marten	3	MA1	active	vigilance				10.99559307	2.220144749	K3
7BB57AE2-3083-4E80-A7A4-AD330C2F980D	15	2021-09-14,15:37:55	2021-09-14,15:40:48	2021/09/14	15:40:48	afternoon	1200	240	3	2021-09-14,15:48:48	pine marten	prior	Sunny	NA	<10	pine marten	3	MJ3	unknown					4.235781193	4.237998009	E5
7BB57AE2-3083-4E80-A7A4-AD330C2F980D	15	2021-09-14,15:37:55	2021-09-14,15:40:48	2021/09/14	15:40:48	afternoon	1200	240	4	2021-09-14,15:52:48	pine marten	prior	Sunny	NA	0	pine marten	3	MA2	active	locomotion	height	climbing		2.880112886	3.450276613	C4
7BB57AE2-3083-4E80-A7A4-AD330C2F980D	15	2021-09-14,15:37:55	2021-09-14,15:40:48	2021/09/14	15:40:48	afternoon	1200	240	4	2021-09-14,15:52:48	pine marten	prior	Sunny	NA	0	pine marten	3	MJ3	unknown					4.235781193	4.237998009	E5
7BB57AE2-3083-4E80-A7A4-AD330C2F980D	15	2021-09-14,15:37:55	2021-09-14,15:40:48	2021/09/14	15:40:48	afternoon	1200	240	4	2021-09-14,15:52:48	pine marten	prior	Sunny	NA	0	pine marten	3	MJ4	active	locomotion	height	climbing		10.11593246	5.976465225	K6
7BB57AE2-3083-4E80-A7A4-AD330C2F980D	15	2021-09-14,15:37:55	2021-09-14,15:40:48	2021/09/14	15:40:48	afternoon	1200	240	4	2021-09-14,15:52:48	pine marten	prior	Sunny	NA	0	pine marten	3	MA1	active	locomotion	height	climbing		10.98595047	5.704965591	K6
7BB57AE2-3083-4E80-A7A4-AD330C2F980D	15	2021-09-14,15:37:55	2021-09-14,15:40:48	2021/09/14	15:40:48	afternoon	1200	240	5	2021-09-14,15:56:48	pine marten	prior	Sunny	NA	0	pine marten	3	MJ3	unknown					4.235781193	4.237998009	E5
7BB57AE2-3083-4E80-A7A4-AD330C2F980D	15	2021-09-14,15:37:55	2021-09-14,15:40:48	2021/09/14	15:40:48	afternoon	1200	240	5	2021-09-14,15:56:48	pine marten	prior	Sunny	NA	0	pine marten	3	MA2	active	locomotion	ground	walking		2.428408384	0.223797724	C1
7BB57AE2-3083-4E80-A7A4-AD330C2F980D	15	2021-09-14,15:37:55	2021-09-14,15:40:48	2021/09/14	15:40:48	afternoon	1200	240	5	2021-09-14,15:56:48	pine marten	prior	Sunny	NA	0	pine marten	3	MA1	active	locomotion	ground	walking		11.28967953	3.339127779	L4
7BB57AE2-3083-4E80-A7A4-AD330C2F980D	15	2021-09-14,15:37:55	2021-09-14,15:40:48	2021/09/14	15:40:48	afternoon	1200	240	5	2021-09-14,15:56:48	pine marten	prior	Sunny	NA	0	pine marten	3	MJ4	active	locomotion	ground	walking		10.88470745	2.003685236	K3
7BB57AE2-3083-4E80-A7A4-AD330C2F980D	15	2021-09-14,15:37:55	2021-09-14,15:40:48	2021/09/14	15:40:48	afternoon	1200	240	6	2021-09-14,16:00:48	pine marten	prior	Sunny	NA	0	pine marten	3	MA1	active	interaction		agonistic	conspecific interaction	11.48335075	4.770055294	L5
7BB57AE2-3083-4E80-A7A4-AD330C2F980D	15	2021-09-14,15:37:55	2021-09-14,15:40:48	2021/09/14	15:40:48	afternoon	1200	240	6	2021-09-14,16:00:48	pine marten	prior	Sunny	NA	0	pine marten	3	MJ4	active	interaction		agonistic	conspecific interaction	11.47395802	4.225255966	L5
7BB57AE2-3083-4E80-A7A4-AD330C2F980D	15	2021-09-14,15:37:55	2021-09-14,15:40:48	2021/09/14	15:40:48	afternoon	1200	240	6	2021-09-14,16:00:48	pine marten	prior	Sunny	NA	0	pine marten	3	MJ3	unknown					3.743441343	4.131324768	D5
7BB57AE2-3083-4E80-A7A4-AD330C2F980D	15	2021-09-14,15:37:55	2021-09-14,15:40:48	2021/09/14	15:40:48	afternoon	1200	240	6	2021-09-14,16:00:48	pine marten	prior	Sunny	NA	0	pine marten	3	MA2	active	locomotion	ground	walking		5.603273869	3.548953056	F4
7BB57AE2-3083-4E80-A7A4-AD330C2F980D	16	2021-09-15,16:39:43	2021-09-15,16:40:07	2021/09/15	16:40:07	afternoon	1200	240	1	2021-09-15,16:40:07	pine marten	prior	Overcast	NA	<10	pine marten	4	MJ4	active	locomotion	ground	walking		2.633107185	0.293026179	C1
7BB57AE2-3083-4E80-A7A4-AD330C2F980D	16	2021-09-15,16:39:43	2021-09-15,16:40:07	2021/09/15	16:40:07	afternoon	1200	240	1	2021-09-15,16:40:07	pine marten	prior	Overcast	NA	<10	pine marten	4	MA2	active	locomotion	ground	pacing		7.280165195	0.141976684	H1
7BB57AE2-3083-4E80-A7A4-AD330C2F980D	16	2021-09-15,16:39:43	2021-09-15,16:40:07	2021/09/15	16:40:07	afternoon	1200	240	1	2021-09-15,16:40:07	pine marten	prior	Overcast	NA	<10	pine marten	4	MJ3	active	locomotion	ground	walking		9.117890358	0.684551597	J1
7BB57AE2-3083-4E80-A7A4-AD330C2F980D	16	2021-09-15,16:39:43	2021-09-15,16:40:07	2021/09/15	16:40:07	afternoon	1200	240	1	2021-09-15,16:40:07	pine marten	prior	Overcast	NA	<10	pine marten	4	MA1	active	locomotion	ground	walking		9.73499012	1.137734294	J2
7BB57AE2-3083-4E80-A7A4-AD330C2F980D	16	2021-09-15,16:39:43	2021-09-15,16:40:07	2021/09/15	16:40:07	afternoon	1200	240	2	2021-09-15,16:44:07	pine marten	prior	Overcast	NA	0	pine marten	4	MJ4	non-active	sitting/laying				4.100903988	1.763346314	E2
7BB57AE2-3083-4E80-A7A4-AD330C2F980D	16	2021-09-15,16:39:43	2021-09-15,16:40:07	2021/09/15	16:40:07	afternoon	1200	240	2	2021-09-15,16:44:07	pine marten	prior	Overcast	NA	0	pine marten	4	MA2	non-active	sitting/laying				7.609830379	0.737771988	H1
7BB57AE2-3083-4E80-A7A4-AD330C2F980D	16	2021-09-15,16:39:43	2021-09-15,16:40:07	2021/09/15	16:40:07	afternoon	1200	240	2	2021-09-15,16:44:07	pine marten	prior	Overcast	NA	0	pine marten	4	MA1	active	locomotion	height	climbing		8.753973007	3.629665136	I4
7BB57AE2-3083-4E80-A7A4-AD330C2F980D	16	2021-09-15,16:39:43	2021-09-15,16:40:07	2021/09/15	16:40:07	afternoon	1200	240	2	2021-09-15,16:44:07	pine marten	prior	Overcast	NA	0	pine marten	4	MJ3	active	locomotion	height	climbing		10.16771126	5.963587284	K6
7BB57AE2-3083-4E80-A7A4-AD330C2F980D	16	2021-09-15,16:39:43	2021-09-15,16:40:07	2021/09/15	16:40:07	afternoon	1200	240	3	2021-09-15,16:48:07	pine marten	prior	Overcast	NA	0	pine marten	4	MJ3	active	locomotion	height	climbing		0.86694932	3.842179537	A4
7BB57AE2-3083-4E80-A7A4-AD330C2F980D	16	2021-09-15,16:39:43	2021-09-15,16:40:07	2021/09/15	16:40:07	afternoon	1200	240	3	2021-09-15,16:48:07	pine marten	prior	Overcast	NA	0	pine marten	4	MA1	active	self maintenance				5.095592976	4.087865829	F5
7BB57AE2-3083-4E80-A7A4-AD330C2F980D	16	2021-09-15,16:39:43	2021-09-15,16:40:07	2021/09/15	16:40:07	afternoon	1200	240	3	2021-09-15,16:48:07	pine marten	prior	Overcast	NA	0	pine marten	4	MJ4	non-active	sitting/laying				4.100903988	1.763346314	E2
7BB57AE2-3083-4E80-A7A4-AD330C2F980D	16	2021-09-15,16:39:43	2021-09-15,16:40:07	2021/09/15	16:40:07	afternoon	1200	240	3	2021-09-15,16:48:07	pine marten	prior	Overcast	NA	0	pine marten	4	MA2	active	vigilance				8.229454041	0.647753119	I1
7BB57AE2-3083-4E80-A7A4-AD330C2F980D	16	2021-09-15,16:39:43	2021-09-15,16:40:07	2021/09/15	16:40:07	afternoon	1200	240	4	2021-09-15,16:52:07	pine marten	prior	Overcast	NA	0	pine marten	4	MA1	active	locomotion	ground	walking		9.841784477	4.559832096	J5
7BB57AE2-3083-4E80-A7A4-AD330C2F980D	16	2021-09-15,16:39:43	2021-09-15,16:40:07	2021/09/15	16:40:07	afternoon	1200	240	4	2021-09-15,16:52:07	pine marten	prior	Overcast	NA	0	pine marten	4	MJ3	active	self maintenance				8.590277672	3.483201504	I4
7BB57AE2-3083-4E80-A7A4-AD330C2F980D	16	2021-09-15,16:39:43	2021-09-15,16:40:07	2021/09/15	16:40:07	afternoon	1200	240	4	2021-09-15,16:52:07	pine marten	prior	Overcast	NA	0	pine marten	4	MA2	active	locomotion	ground	pacing		7.482297421	0.100898109	H1
7BB57AE2-3083-4E80-A7A4-AD330C2F980D	16	2021-09-15,16:39:43	2021-09-15,16:40:07	2021/09/15	16:40:07	afternoon	1200	240	4	2021-09-15,16:52:07	pine marten	prior	Overcast	NA	0	pine marten	4	MJ4	non-active	sitting/laying				2.240546227	1.350968957	C2
7BB57AE2-3083-4E80-A7A4-AD330C2F980D	16	2021-09-15,16:39:43	2021-09-15,16:40:07	2021/09/15	16:40:07	afternoon	1200	240	5	2021-09-15,16:56:07	pine marten	prior	Overcast	NA	0	pine marten	4	MJ4	non-active	sitting/laying				4.126892567	1.673365116	E2
7BB57AE2-3083-4E80-A7A4-AD330C2F980D	16	2021-09-15,16:39:43	2021-09-15,16:40:07	2021/09/15	16:40:07	afternoon	1200	240	5	2021-09-15,16:56:07	pine marten	prior	Overcast	NA	0	pine marten	4	MJ3	active	interaction		object interaction		8.426590919	0.11995659	I1
7BB57AE2-3083-4E80-A7A4-AD330C2F980D	16	2021-09-15,16:39:43	2021-09-15,16:40:07	2021/09/15	16:40:07	afternoon	1200	240	5	2021-09-15,16:56:07	pine marten	prior	Overcast	NA	0	pine marten	4	MA1	active	locomotion	height	walking		7.610702515	3.713583469	H4
7BB57AE2-3083-4E80-A7A4-AD330C2F980D	16	2021-09-15,16:39:43	2021-09-15,16:40:07	2021/09/15	16:40:07	afternoon	1200	240	5	2021-09-15,16:56:07	pine marten	prior	Overcast	NA	0	pine marten	4	MA2	active	locomotion	ground	walking		7.110357761	2.356302977	H3
7BB57AE2-3083-4E80-A7A4-AD330C2F980D	16	2021-09-15,16:39:43	2021-09-15,16:40:07	2021/09/15	16:40:07	afternoon	1200	240	6	2021-09-15,17:00:07	pine marten	prior	Overcast	NA	0	pine marten	4	MA1	active	locomotion	height	walking		6.77023077	0.933235526	G1
7BB57AE2-3083-4E80-A7A4-AD330C2F980D	16	2021-09-15,16:39:43	2021-09-15,16:40:07	2021/09/15	16:40:07	afternoon	1200	240	6	2021-09-15,17:00:07	pine marten	prior	Overcast	NA	0	pine marten	4	MJ4	active	vigilance				4.126892567	1.673365116	E2
7BB57AE2-3083-4E80-A7A4-AD330C2F980D	16	2021-09-15,16:39:43	2021-09-15,16:40:07	2021/09/15	16:40:07	afternoon	1200	240	6	2021-09-15,17:00:07	pine marten	prior	Overcast	NA	0	pine marten	4	MA2	Other behaviours					8.014274597	1.518638253	I2
7BB57AE2-3083-4E80-A7A4-AD330C2F980D	16	2021-09-15,16:39:43	2021-09-15,16:40:07	2021/09/15	16:40:07	afternoon	1200	240	6	2021-09-15,17:00:07	pine marten	prior	Overcast	NA	0	pine marten	4	MJ3	active	locomotion	height	climbing		11.48734379	4.195361137	L5
7BB57AE2-3083-4E80-A7A4-AD330C2F980D	17	2021-09-16,10:59:23	2021-09-16,11:00:12	2021/09/16	11:00:12	midday	1200	240	1	2021-09-16,11:00:12	pine marten	prior	Sunny	NA	0	pine marten	2	MA2	active	self maintenance				9.090610504	1.227315903	J2
7BB57AE2-3083-4E80-A7A4-AD330C2F980D	17	2021-09-16,10:59:23	2021-09-16,11:00:12	2021/09/16	11:00:12	midday	1200	240	1	2021-09-16,11:00:12	pine marten	prior	Sunny	NA	0	pine marten	2	MA1	non-active	resting eyes closed				11.00041389	2.251896143	L3
7BB57AE2-3083-4E80-A7A4-AD330C2F980D	17	2021-09-16,10:59:23	2021-09-16,11:00:12	2021/09/16	11:00:12	midday	1200	240	3	2021-09-16,11:08:12	pine marten	prior	Sunny	NA	<10	pine marten	2	MA2	non-active	resting eyes closed				10.55133629	1.987225771	K2
7BB57AE2-3083-4E80-A7A4-AD330C2F980D	17	2021-09-16,10:59:23	2021-09-16,11:00:12	2021/09/16	11:00:12	midday	1200	240	3	2021-09-16,11:08:12	pine marten	prior	Sunny	NA	<10	pine marten	2	MA1	non-active	resting eyes closed				11.00041389	2.251896143	L3
7BB57AE2-3083-4E80-A7A4-AD330C2F980D	17	2021-09-16,10:59:23	2021-09-16,11:00:12	2021/09/16	11:00:12	midday	1200	240	4	2021-09-16,11:12:12	pine marten	prior	Sunny	NA	<10	pine marten	3	MA1	non-active	resting eyes closed				11.00041389	2.251896143	L3
7BB57AE2-3083-4E80-A7A4-AD330C2F980D	17	2021-09-16,10:59:23	2021-09-16,11:00:12	2021/09/16	11:00:12	midday	1200	240	4	2021-09-16,11:12:12	pine marten	prior	Sunny	NA	<10	pine marten	3	MA2	non-active	resting eyes closed				10.55133629	1.987225771	K2
7BB57AE2-3083-4E80-A7A4-AD330C2F980D	17	2021-09-16,10:59:23	2021-09-16,11:00:12	2021/09/16	11:00:12	midday	1200	240	4	2021-09-16,11:12:12	pine marten	prior	Sunny	NA	<10	pine marten	3	UNID_1	non-active	unknown				9.679434776	6.251029968	J7
7BB57AE2-3083-4E80-A7A4-AD330C2F980D	17	2021-09-16,10:59:23	2021-09-16,11:00:12	2021/09/16	11:00:12	midday	1200	240	6	2021-09-16,11:20:13	pine marten	prior	Sunny	NA	0	pine marten	3	MA2	non-active	resting eyes closed				10.55133629	1.987225771	K2
7BB57AE2-3083-4E80-A7A4-AD330C2F980D	17	2021-09-16,10:59:23	2021-09-16,11:00:12	2021/09/16	11:00:12	midday	1200	240	6	2021-09-16,11:20:13	pine marten	prior	Sunny	NA	0	pine marten	3	MA1	non-active	resting eyes closed				11.00041389	2.251896143	L3
7BB57AE2-3083-4E80-A7A4-AD330C2F980D	17	2021-09-16,10:59:23	2021-09-16,11:00:12	2021/09/16	11:00:12	midday	1200	240	6	2021-09-16,11:20:13	pine marten	prior	Sunny	NA	0	pine marten	3	MJ3	active	locomotion	ground	walking		5.29510355	3.151820898	F4
7BB57AE2-3083-4E80-A7A4-AD330C2F980D	17	2021-09-16,10:59:23	2021-09-16,11:00:12	2021/09/16	11:00:12	midday	1200	240	1	2021-09-16,11:00:12	pine marten	prior	Sunny	NA	0	pine marten	2	MA2	active	self maintenance				9.090610504	1.227315903	J2
7BB57AE2-3083-4E80-A7A4-AD330C2F980D	17	2021-09-16,10:59:23	2021-09-16,11:00:12	2021/09/16	11:00:12	midday	1200	240	1	2021-09-16,11:00:12	pine marten	prior	Sunny	NA	0	pine marten	2	MA1	non-active	resting eyes closed				11.00041389	2.251896143	L3
7BB57AE2-3083-4E80-A7A4-AD330C2F980D	17	2021-09-16,10:59:23	2021-09-16,11:00:12	2021/09/16	11:00:12	midday	1200	240	3	2021-09-16,11:08:12	pine marten	prior	Sunny	NA	<10	pine marten	2	MA2	non-active	resting eyes closed				10.55133629	1.987225771	K2
7BB57AE2-3083-4E80-A7A4-AD330C2F980D	17	2021-09-16,10:59:23	2021-09-16,11:00:12	2021/09/16	11:00:12	midday	1200	240	3	2021-09-16,11:08:12	pine marten	prior	Sunny	NA	<10	pine marten	2	MA1	non-active	resting eyes closed				11.00041389	2.251896143	L3
7BB57AE2-3083-4E80-A7A4-AD330C2F980D	17	2021-09-16,10:59:23	2021-09-16,11:00:12	2021/09/16	11:00:12	midday	1200	240	4	2021-09-16,11:12:12	pine marten	prior	Sunny	NA	<10	pine marten	3	MA1	non-active	resting eyes closed				11.00041389	2.251896143	L3
7BB57AE2-3083-4E80-A7A4-AD330C2F980D	17	2021-09-16,10:59:23	2021-09-16,11:00:12	2021/09/16	11:00:12	midday	1200	240	4	2021-09-16,11:12:12	pine marten	prior	Sunny	NA	<10	pine marten	3	MA2	non-active	resting eyes closed				10.55133629	1.987225771	K2
7BB57AE2-3083-4E80-A7A4-AD330C2F980D	17	2021-09-16,10:59:23	2021-09-16,11:00:12	2021/09/16	11:00:12	midday	1200	240	4	2021-09-16,11:12:12	pine marten	prior	Sunny	NA	<10	pine marten	3	UNID_1	non-active	unknown				9.679434776	6.251029968	J7
7BB57AE2-3083-4E80-A7A4-AD330C2F980D	17	2021-09-16,10:59:23	2021-09-16,11:00:12	2021/09/16	11:00:12	midday	1200	240	6	2021-09-16,11:20:13	pine marten	prior	Sunny	NA	0	pine marten	3	MA2	non-active	resting eyes closed				10.55133629	1.987225771	K2
7BB57AE2-3083-4E80-A7A4-AD330C2F980D	17	2021-09-16,10:59:23	2021-09-16,11:00:12	2021/09/16	11:00:12	midday	1200	240	6	2021-09-16,11:20:13	pine marten	prior	Sunny	NA	0	pine marten	3	MA1	non-active	resting eyes closed				11.00041389	2.251896143	L3
7BB57AE2-3083-4E80-A7A4-AD330C2F980D	17	2021-09-16,10:59:23	2021-09-16,11:00:12	2021/09/16	11:00:12	midday	1200	240	6	2021-09-16,11:20:13	pine marten	prior	Sunny	NA	0	pine marten	3	MJ3	active	locomotion	ground	walking		5.29510355	3.151820898	F4
7BB57AE2-3083-4E80-A7A4-AD330C2F980D	18	2021-09-29,13:54:31	2021-09-29,13:56:27	2021/09/29	13:56:27	midday	1200	240	1	2021-09-29,13:56:27	pine marten	prior	Overcast	Rainy	0	pine marten	3	MJ3	non-active	resting eyes open				9.31460762	5.805532455	J6
7BB57AE2-3083-4E80-A7A4-AD330C2F980D	18	2021-09-29,13:54:31	2021-09-29,13:56:27	2021/09/29	13:56:27	midday	1200	240	1	2021-09-29,13:56:27	pine marten	prior	Overcast	Rainy	0	pine marten	3	MJ4	active	locomotion	height	hanging		10.6876564	1.729632616	K2
7BB57AE2-3083-4E80-A7A4-AD330C2F980D	18	2021-09-29,13:54:31	2021-09-29,13:56:27	2021/09/29	13:56:27	midday	1200	240	1	2021-09-29,13:56:27	pine marten	prior	Overcast	Rainy	0	pine marten	3	MA1	non-active	resting eyes closed				7.768576622	3.816233873	H4
7BB57AE2-3083-4E80-A7A4-AD330C2F980D	18	2021-09-29,13:54:31	2021-09-29,13:56:27	2021/09/29	13:56:27	midday	1200	240	2	2021-09-29,14:00:27	pine marten	prior	Overcast	Rainy	0	pine marten	3	MJ4	active	locomotion	height	climbing		5.070380211	3.695966482	F4
7BB57AE2-3083-4E80-A7A4-AD330C2F980D	18	2021-09-29,13:54:31	2021-09-29,13:56:27	2021/09/29	13:56:27	midday	1200	240	2	2021-09-29,14:00:27	pine marten	prior	Overcast	Rainy	0	pine marten	3	MJ3	active	locomotion	height	climbing		2.371034145	3.808472633	C4
7BB57AE2-3083-4E80-A7A4-AD330C2F980D	18	2021-09-29,13:54:31	2021-09-29,13:56:27	2021/09/29	13:56:27	midday	1200	240	2	2021-09-29,14:00:27	pine marten	prior	Overcast	Rainy	0	pine marten	3	MA1	non-active	resting eyes closed				7.768576622	3.816233873	H4
7BB57AE2-3083-4E80-A7A4-AD330C2F980D	18	2021-09-29,13:54:31	2021-09-29,13:56:27	2021/09/29	13:56:27	midday	1200	240	3	2021-09-29,14:04:27	pine marten	prior	Overcast	Rainy	0	pine marten	3	MA1	active	locomotion	height	climbing		7.768576622	3.816233873	H4
7BB57AE2-3083-4E80-A7A4-AD330C2F980D	18	2021-09-29,13:54:31	2021-09-29,13:56:27	2021/09/29	13:56:27	midday	1200	240	3	2021-09-29,14:04:27	pine marten	prior	Overcast	Rainy	0	pine marten	3	MJ4	active	vigilance				9.35173893	4.714012146	J5
7BB57AE2-3083-4E80-A7A4-AD330C2F980D	18	2021-09-29,13:54:31	2021-09-29,13:56:27	2021/09/29	13:56:27	midday	1200	240	3	2021-09-29,14:04:27	pine marten	prior	Overcast	Rainy	0	pine marten	3	MJ3	active	self maintenance				0.743453026	3.822916031	A4
7BB57AE2-3083-4E80-A7A4-AD330C2F980D	18	2021-09-29,13:54:31	2021-09-29,13:56:27	2021/09/29	13:56:27	midday	1200	240	4	2021-09-29,14:08:27	pine marten	prior	Overcast	Rainy	0	pine marten	4	MA2	active	vigilance				10.85621357	5.704649448	K6
7BB57AE2-3083-4E80-A7A4-AD330C2F980D	18	2021-09-29,13:54:31	2021-09-29,13:56:27	2021/09/29	13:56:27	midday	1200	240	4	2021-09-29,14:08:27	pine marten	prior	Overcast	Rainy	0	pine marten	4	MJ4	active	locomotion	height	climbing		3.650580883	4.162588596	D5
7BB57AE2-3083-4E80-A7A4-AD330C2F980D	18	2021-09-29,13:54:31	2021-09-29,13:56:27	2021/09/29	13:56:27	midday	1200	240	4	2021-09-29,14:08:27	pine marten	prior	Overcast	Rainy	0	pine marten	4	MA1	non-active	resting eyes open				1.363968611	4.519364834	B5
7BB57AE2-3083-4E80-A7A4-AD330C2F980D	18	2021-09-29,13:54:31	2021-09-29,13:56:27	2021/09/29	13:56:27	midday	1200	240	4	2021-09-29,14:08:27	pine marten	prior	Overcast	Rainy	0	pine marten	4	MJ3	active	locomotion	ground	walking		9.904472351	4.346170902	J5
7BB57AE2-3083-4E80-A7A4-AD330C2F980D	18	2021-09-29,13:54:31	2021-09-29,13:56:27	2021/09/29	13:56:27	midday	1200	240	5	2021-09-29,14:12:27	pine marten	prior	Overcast	Rainy	0	pine marten	3	MJ4	active	other behaviours				1.35429728	4.500529289	B5
7BB57AE2-3083-4E80-A7A4-AD330C2F980D	18	2021-09-29,13:54:31	2021-09-29,13:56:27	2021/09/29	13:56:27	midday	1200	240	5	2021-09-29,14:12:27	pine marten	prior	Overcast	Rainy	0	pine marten	3	MA1	active	vigilance				7.671274185	3.976799965	H4
7BB57AE2-3083-4E80-A7A4-AD330C2F980D	18	2021-09-29,13:54:31	2021-09-29,13:56:27	2021/09/29	13:56:27	midday	1200	240	5	2021-09-29,14:12:27	pine marten	prior	Overcast	Rainy	0	pine marten	3	MJ3	active	locomotion	height	climbing		2.05167532	3.814427376	C4
7BB57AE2-3083-4E80-A7A4-AD330C2F980D	18	2021-09-29,13:54:31	2021-09-29,13:56:27	2021/09/29	13:56:27	midday	1200	240	6	2021-09-29,14:16:27	pine marten	prior	Overcast	Rainy	0	pine marten	4	MA1	active	vigilance				4.303023815	0.32918489	E1
7BB57AE2-3083-4E80-A7A4-AD330C2F980D	18	2021-09-29,13:54:31	2021-09-29,13:56:27	2021/09/29	13:56:27	midday	1200	240	6	2021-09-29,14:16:27	pine marten	prior	Overcast	Rainy	0	pine marten	4	MJ3	active	interaction		agonistic	conspecific interaction	5.717502117	3.785202742	F4
7BB57AE2-3083-4E80-A7A4-AD330C2F980D	18	2021-09-29,13:54:31	2021-09-29,13:56:27	2021/09/29	13:56:27	midday	1200	240	6	2021-09-29,14:16:27	pine marten	prior	Overcast	Rainy	0	pine marten	4	MA2	active	interaction		agonistic	conspecific interaction	6.196497917	3.687604427	G4
7BB57AE2-3083-4E80-A7A4-AD330C2F980D	18	2021-09-29,13:54:31	2021-09-29,13:56:27	2021/09/29	13:56:27	midday	1200	240	6	2021-09-29,14:16:27	pine marten	prior	Overcast	Rainy	0	pine marten	4	MJ4	active	vigilance				7.767488003	4.113810539	H5
7BB57AE2-3083-4E80-A7A4-AD330C2F980D	18	2021-10-05,10:33:44	2021-10-05,10:33:48	2021/10/05	10:33:48	morning	1200	240	1	2021-10-05,10:33:48	pine marten	prior	Overcast	Clouds	0	pine marten	4	MJ3	active	locomotion	height	hanging		0.373804629	0.33403787	A1
7BB57AE2-3083-4E80-A7A4-AD330C2F980D	18	2021-10-05,10:33:44	2021-10-05,10:33:48	2021/10/05	10:33:48	morning	1200	240	1	2021-10-05,10:33:48	pine marten	prior	Overcast	Clouds	0	pine marten	4	MA2	active	interaction		agonistic	conspecific interaction	0.648808837	0.372796506	A1
7BB57AE2-3083-4E80-A7A4-AD330C2F980D	18	2021-10-05,10:33:44	2021-10-05,10:33:48	2021/10/05	10:33:48	morning	1200	240	1	2021-10-05,10:33:48	pine marten	prior	Overcast	Clouds	0	pine marten	4	MJ4	active	locomotion	ground	walking		7.439404964	2.470909119	H3
7BB57AE2-3083-4E80-A7A4-AD330C2F980D	18	2021-10-05,10:33:44	2021-10-05,10:33:48	2021/10/05	10:33:48	morning	1200	240	1	2021-10-05,10:33:48	pine marten	prior	Overcast	Clouds	0	pine marten	4	MA1	active	locomotion	ground	walking		8.360468864	1.41040194	I2
7BB57AE2-3083-4E80-A7A4-AD330C2F980D	18	2021-10-05,10:33:44	2021-10-05,10:33:48	2021/10/05	10:33:48	morning	1200	240	2	2021-10-05,10:37:48	pine marten	prior	Overcast	Clouds	0	pine marten	3	MA1	active	self maintenance				9.306394577	5.893345833	J6
7BB57AE2-3083-4E80-A7A4-AD330C2F980D	18	2021-10-05,10:33:44	2021-10-05,10:33:48	2021/10/05	10:33:48	morning	1200	240	2	2021-10-05,10:37:48	pine marten	prior	Overcast	Clouds	0	pine marten	3	MJ4	non-active	resting eyes open				6.939341545	1.431684017	G2
7BB57AE2-3083-4E80-A7A4-AD330C2F980D	18	2021-10-05,10:33:44	2021-10-05,10:33:48	2021/10/05	10:33:48	morning	1200	240	2	2021-10-05,10:37:48	pine marten	prior	Overcast	Clouds	0	pine marten	3	MJ3	active	locomotion	ground	walking		1.757529497	2.82365799	B3
7BB57AE2-3083-4E80-A7A4-AD330C2F980D	18	2021-10-05,10:33:44	2021-10-05,10:33:48	2021/10/05	10:33:48	morning	1200	240	3	2021-10-05,10:41:48	pine marten	prior	Overcast	Clouds	<10	pine marten	4	MJ3	active	vigilance				0.759511828	3.77704072	A4
7BB57AE2-3083-4E80-A7A4-AD330C2F980D	18	2021-10-05,10:33:44	2021-10-05,10:33:48	2021/10/05	10:33:48	morning	1200	240	3	2021-10-05,10:41:48	pine marten	prior	Overcast	Clouds	<10	pine marten	4	MA2	active	vigilance				6.5226717	0.933427989	G1
7BB57AE2-3083-4E80-A7A4-AD330C2F980D	18	2021-10-05,10:33:44	2021-10-05,10:33:48	2021/10/05	10:33:48	morning	1200	240	3	2021-10-05,10:41:48	pine marten	prior	Overcast	Clouds	<10	pine marten	4	MJ4	active	other behaviours				9.053236008	4.529057026	J5
7BB57AE2-3083-4E80-A7A4-AD330C2F980D	18	2021-10-05,10:33:44	2021-10-05,10:33:48	2021/10/05	10:33:48	morning	1200	240	3	2021-10-05,10:41:48	pine marten	prior	Overcast	Clouds	<10	pine marten	4	MA1	non-active	resting eyes closed				9.306394577	5.893345833	J6
7BB57AE2-3083-4E80-A7A4-AD330C2F980D	18	2021-10-05,10:33:44	2021-10-05,10:33:48	2021/10/05	10:33:48	morning	1200	240	4	2021-10-05,10:45:48	pine marten	prior	Overcast	Clouds	10_20	pine marten	3	MJ4	active	other behaviours				7.47183609	3.58637166	H4
7BB57AE2-3083-4E80-A7A4-AD330C2F980D	18	2021-10-05,10:33:44	2021-10-05,10:33:48	2021/10/05	10:33:48	morning	1200	240	4	2021-10-05,10:45:48	pine marten	prior	Overcast	Clouds	10_20	pine marten	3	MA1	non-active	resting eyes closed				9.306394577	5.893345833	J6
7BB57AE2-3083-4E80-A7A4-AD330C2F980D	18	2021-10-05,10:33:44	2021-10-05,10:33:48	2021/10/05	10:33:48	morning	1200	240	4	2021-10-05,10:45:48	pine marten	prior	Overcast	Clouds	10_20	pine marten	3	MJ3	active	vigilance				0.759511828	3.77704072	A4
7BB57AE2-3083-4E80-A7A4-AD330C2F980D	18	2021-10-05,10:33:44	2021-10-05,10:33:48	2021/10/05	10:33:48	morning	1200	240	5	2021-10-05,10:49:48	pine marten	prior	Overcast	Clouds	<10	pine marten	4	MJ3	active	vigilance				1.313898206	4.249836445	B5
7BB57AE2-3083-4E80-A7A4-AD330C2F980D	18	2021-10-05,10:33:44	2021-10-05,10:33:48	2021/10/05	10:33:48	morning	1200	240	5	2021-10-05,10:49:48	pine marten	prior	Overcast	Clouds	<10	pine marten	4	MJ4	active	locomotion	height	climbing		5.421242714	2.563358068	F3
7BB57AE2-3083-4E80-A7A4-AD330C2F980D	18	2021-10-05,10:33:44	2021-10-05,10:33:48	2021/10/05	10:33:48	morning	1200	240	5	2021-10-05,10:49:48	pine marten	prior	Overcast	Clouds	<10	pine marten	4	MA1	non-active	resting eyes closed				9.306394577	5.893345833	J6
7BB57AE2-3083-4E80-A7A4-AD330C2F980D	18	2021-10-05,10:33:44	2021-10-05,10:33:48	2021/10/05	10:33:48	morning	1200	240	5	2021-10-05,10:49:48	pine marten	prior	Overcast	Clouds	<10	pine marten	4	MA2	non-active	resting eyes closed				3.428587198	2.778122663	D3
7BB57AE2-3083-4E80-A7A4-AD330C2F980D	18	2021-10-05,10:33:44	2021-10-05,10:33:48	2021/10/05	10:33:48	morning	1200	240	6	2021-10-05,10:53:49	pine marten	prior	Overcast	Clouds	0	pine marten	4	MA2	active	vigilance				3.922312021	3.639933825	D4
7BB57AE2-3083-4E80-A7A4-AD330C2F980D	18	2021-10-05,10:33:44	2021-10-05,10:33:48	2021/10/05	10:33:48	morning	1200	240	6	2021-10-05,10:53:49	pine marten	prior	Overcast	Clouds	0	pine marten	4	MJ3	active	locomotion	ground	walking		2.369839907	0.399992287	C1
7BB57AE2-3083-4E80-A7A4-AD330C2F980D	18	2021-10-05,10:33:44	2021-10-05,10:33:48	2021/10/05	10:33:48	morning	1200	240	6	2021-10-05,10:53:49	pine marten	prior	Overcast	Clouds	0	pine marten	4	MJ4	active	interaction		agonistic	conspecific interaction	9.510622978	5.897941113	J6
7BB57AE2-3083-4E80-A7A4-AD330C2F980D	18	2021-10-05,10:33:44	2021-10-05,10:33:48	2021/10/05	10:33:48	morning	1200	240	6	2021-10-05,10:53:49	pine marten	prior	Overcast	Clouds	0	pine marten	4	MA1	active	interaction		agonistic	conspecific interaction	9.306394577	5.893345833	J6
7BB57AE2-3083-4E80-A7A4-AD330C2F980D	19	2021-10-11,09:55:42	2021-10-11,09:55:44	2021/10/11	09:55:44	morning	1200	240	1	2021-10-11,09:55:44	pine marten	prior	Overcast	Clouds	<10	pine marten	3	MJ3	active	locomotion	height	climbing		0.282372743	2.865693092	A3
7BB57AE2-3083-4E80-A7A4-AD330C2F980D	19	2021-10-11,09:55:42	2021-10-11,09:55:44	2021/10/11	09:55:44	morning	1200	240	1	2021-10-11,09:55:44	pine marten	prior	Overcast	Clouds	<10	pine marten	3	MA2	active	interaction		agonistic	conspecific interaction	10.83231068	2.188785315	K3
7BB57AE2-3083-4E80-A7A4-AD330C2F980D	19	2021-10-11,09:55:42	2021-10-11,09:55:44	2021/10/11	09:55:44	morning	1200	240	1	2021-10-11,09:55:44	pine marten	prior	Overcast	Clouds	<10	pine marten	3	MJ4	active	interaction		human interaction		10.53338814	1.823870063	K2
7BB57AE2-3083-4E80-A7A4-AD330C2F980D	19	2021-10-11,09:55:42	2021-10-11,09:55:44	2021/10/11	09:55:44	morning	1200	240	2	2021-10-11,09:59:44	pine marten	prior	Overcast	Clouds	0	pine marten	3	MJ4	active	interaction		agonistic	conspecific interaction	1.473070383	3.995244026	B4
7BB57AE2-3083-4E80-A7A4-AD330C2F980D	19	2021-10-11,09:55:42	2021-10-11,09:55:44	2021/10/11	09:55:44	morning	1200	240	2	2021-10-11,09:59:44	pine marten	prior	Overcast	Clouds	0	pine marten	3	MJ3	active	interaction		agonistic	conspecific interaction	0.282372743	2.865693092	A3
7BB57AE2-3083-4E80-A7A4-AD330C2F980D	19	2021-10-11,09:55:42	2021-10-11,09:55:44	2021/10/11	09:55:44	morning	1200	240	2	2021-10-11,09:59:44	pine marten	prior	Overcast	Clouds	0	pine marten	3	MA2	active	vigilance				6.295428753	1.179430008	G2
7BB57AE2-3083-4E80-A7A4-AD330C2F980D	19	2021-10-11,09:55:42	2021-10-11,09:55:44	2021/10/11	09:55:44	morning	1200	240	3	2021-10-11,10:03:44	pine marten	prior	Overcast	Clouds	0	pine marten	3	MA2	non-active	resting eyes open				8.89413166	1.652373552	I2
7BB57AE2-3083-4E80-A7A4-AD330C2F980D	19	2021-10-11,09:55:42	2021-10-11,09:55:44	2021/10/11	09:55:44	morning	1200	240	3	2021-10-11,10:03:44	pine marten	prior	Overcast	Clouds	0	pine marten	3	MJ4	active	interaction		agonistic	conspecific interaction	0.282199055	0.163859531	A1
7BB57AE2-3083-4E80-A7A4-AD330C2F980D	19	2021-10-11,09:55:42	2021-10-11,09:55:44	2021/10/11	09:55:44	morning	1200	240	3	2021-10-11,10:03:44	pine marten	prior	Overcast	Clouds	0	pine marten	3	MJ3	active	interaction		agonistic	conspecific interaction	0.417196661	1.316160202	A2
7BB57AE2-3083-4E80-A7A4-AD330C2F980D	19	2021-10-11,09:55:42	2021-10-11,09:55:44	2021/10/11	09:55:44	morning	1200	240	4	2021-10-11,10:07:44	pine marten	prior	Overcast	Clouds	<10	pine marten	3	MJ3	active	locomotion	height	climbing		2.914651632	3.398979664	C4
7BB57AE2-3083-4E80-A7A4-AD330C2F980D	19	2021-10-11,09:55:42	2021-10-11,09:55:44	2021/10/11	09:55:44	morning	1200	240	4	2021-10-11,10:07:44	pine marten	prior	Overcast	Clouds	<10	pine marten	3	MJ4	active	locomotion	height	climbing		9.023178101	1.326895237	J2
7BB57AE2-3083-4E80-A7A4-AD330C2F980D	19	2021-10-11,09:55:42	2021-10-11,09:55:44	2021/10/11	09:55:44	morning	1200	240	4	2021-10-11,10:07:44	pine marten	prior	Overcast	Clouds	<10	pine marten	3	MA2	active	vigilance				10.99936295	2.791980505	K3
7BB57AE2-3083-4E80-A7A4-AD330C2F980D	19	2021-10-11,09:55:42	2021-10-11,09:55:44	2021/10/11	09:55:44	morning	1200	240	5	2021-10-11,10:11:44	pine marten	prior	Overcast	Clouds	0	pine marten	3	MJ4	non-active	resting eyes open				9.023178101	1.326895237	J2
7BB57AE2-3083-4E80-A7A4-AD330C2F980D	19	2021-10-11,09:55:42	2021-10-11,09:55:44	2021/10/11	09:55:44	morning	1200	240	5	2021-10-11,10:11:44	pine marten	prior	Overcast	Clouds	0	pine marten	3	MA2	Other behaviours					4.387006283	3.057116508	E4
7BB57AE2-3083-4E80-A7A4-AD330C2F980D	19	2021-10-11,09:55:42	2021-10-11,09:55:44	2021/10/11	09:55:44	morning	1200	240	5	2021-10-11,10:11:44	pine marten	prior	Overcast	Clouds	0	pine marten	3	MJ3	active	locomotion	ground	walking		1.21753931	0.647312105	B1
7BB57AE2-3083-4E80-A7A4-AD330C2F980D	19	2021-10-11,09:55:42	2021-10-11,09:55:44	2021/10/11	09:55:44	morning	1200	240	6	2021-10-11,10:15:44	pine marten	prior	Overcast	Clouds	0	pine marten	3	MJ4	non-active	resting eyes open				11.15534115	2.422733307	L3
7BB57AE2-3083-4E80-A7A4-AD330C2F980D	19	2021-10-11,09:55:42	2021-10-11,09:55:44	2021/10/11	09:55:44	morning	1200	240	6	2021-10-11,10:15:44	pine marten	prior	Overcast	Clouds	0	pine marten	3	MJ3	active	interaction		agonistic	conspecific interaction	0.340055138	0.200208008	A1
7BB57AE2-3083-4E80-A7A4-AD330C2F980D	19	2021-10-11,09:55:42	2021-10-11,09:55:44	2021/10/11	09:55:44	morning	1200	240	6	2021-10-11,10:15:44	pine marten	prior	Overcast	Clouds	0	pine marten	3	MA2	active	interaction		agonistic	conspecific interaction	1.849135041	1.121084094	B2
7BB57AE2-3083-4E80-A7A4-AD330C2F980D	20	2021-10-11,11:43:38	2021-10-11,11:44:10	2021/10/11	11:44:10	midday	1200	240	1	2021-10-11,11:44:10	pine marten	prior	Sunny	Cold	0	pine marten	2	MA2	non-active	resting eyes open				4.555329323	2.949685574	E3
7BB57AE2-3083-4E80-A7A4-AD330C2F980D	20	2021-10-11,11:43:38	2021-10-11,11:44:10	2021/10/11	11:44:10	midday	1200	240	1	2021-10-11,11:44:10	pine marten	prior	Sunny	Cold	0	pine marten	2	MA1	active	other behaviours				8.706851959	2.352371454	I3
7BB57AE2-3083-4E80-A7A4-AD330C2F980D	20	2021-10-11,11:43:38	2021-10-11,11:44:10	2021/10/11	11:44:10	midday	1200	240	2	2021-10-11,11:48:10	pine marten	prior	Sunny	Cold	0	pine marten	2	MA2	non-active	resting eyes closed				4.555329323	2.949685574	E3
7BB57AE2-3083-4E80-A7A4-AD330C2F980D	20	2021-10-11,11:43:38	2021-10-11,11:44:10	2021/10/11	11:44:10	midday	1200	240	2	2021-10-11,11:48:10	pine marten	prior	Sunny	Cold	0	pine marten	2	MA1	non-active	resting eyes closed				9.270196915	5.737443447	J6
7BB57AE2-3083-4E80-A7A4-AD330C2F980D	20	2021-10-11,11:43:38	2021-10-11,11:44:10	2021/10/11	11:44:10	midday	1200	240	3	2021-10-11,11:52:10	pine marten	prior	Sunny	Cold	0	pine marten	2	MA2	non-active	resting eyes closed				4.555329323	2.949685574	E3
7BB57AE2-3083-4E80-A7A4-AD330C2F980D	20	2021-10-11,11:43:38	2021-10-11,11:44:10	2021/10/11	11:44:10	midday	1200	240	3	2021-10-11,11:52:10	pine marten	prior	Sunny	Cold	0	pine marten	2	MA1	non-active	resting eyes closed				9.270196915	5.737443447	J6
7BB57AE2-3083-4E80-A7A4-AD330C2F980D	20	2021-10-11,11:43:38	2021-10-11,11:44:10	2021/10/11	11:44:10	midday	1200	240	4	2021-10-11,11:56:10	pine marten	prior	Sunny	Cold	0	pine marten	2	MA2	non-active	resting eyes closed				4.555329323	2.949685574	E3
7BB57AE2-3083-4E80-A7A4-AD330C2F980D	20	2021-10-11,11:43:38	2021-10-11,11:44:10	2021/10/11	11:44:10	midday	1200	240	4	2021-10-11,11:56:10	pine marten	prior	Sunny	Cold	0	pine marten	2	MA1	non-active	resting eyes closed				9.270196915	5.737443447	J6
7BB57AE2-3083-4E80-A7A4-AD330C2F980D	20	2021-10-11,11:43:38	2021-10-11,11:44:10	2021/10/11	11:44:10	midday	1200	240	5	2021-10-11,12:00:10	pine marten	prior	Sunny	Cold	0	pine marten	2	MA2	non-active	resting eyes closed				4.555329323	2.949685574	E3
7BB57AE2-3083-4E80-A7A4-AD330C2F980D	20	2021-10-11,11:43:38	2021-10-11,11:44:10	2021/10/11	11:44:10	midday	1200	240	5	2021-10-11,12:00:10	pine marten	prior	Sunny	Cold	0	pine marten	2	MA1	non-active	resting eyes closed				9.270196915	5.737443447	J6
7BB57AE2-3083-4E80-A7A4-AD330C2F980D	20	2021-10-11,11:43:38	2021-10-11,11:44:10	2021/10/11	11:44:10	midday	1200	240	6	2021-10-11,12:04:11	pine marten	prior	Sunny	Cold	<10	pine marten	2	MA2	non-active	resting eyes closed				4.555329323	2.949685574	E3
7BB57AE2-3083-4E80-A7A4-AD330C2F980D	20	2021-10-11,11:43:38	2021-10-11,11:44:10	2021/10/11	11:44:10	midday	1200	240	6	2021-10-11,12:04:11	pine marten	prior	Sunny	Cold	<10	pine marten	2	MA1	non-active	resting eyes open				9.270196915	5.737443447	J6
7BB57AE2-3083-4E80-A7A4-AD330C2F980D	21	2021-10-12,10:16:03	2021-10-12,10:16:27	2021/10/12	10:16:27	morning	1200	240	1	2021-10-12,10:16:27	pine marten	prior	Overcast	Rainy	0	pine marten	1	MA1	active	locomotion	ground	walking		6.458831787	2.035975695	G3
7BB57AE2-3083-4E80-A7A4-AD330C2F980D	21	2021-10-12,10:16:03	2021-10-12,10:16:27	2021/10/12	10:16:27	morning	1200	240	2	2021-10-12,10:20:27	pine marten	prior	Overcast	Rainy	0	pine marten	1	MA1	active	locomotion	height	climbing		5.236089706	3.681480169	F4
7BB57AE2-3083-4E80-A7A4-AD330C2F980D	21	2021-10-12,10:16:03	2021-10-12,10:16:27	2021/10/12	10:16:27	morning	1200	240	3	2021-10-12,10:24:27	pine marten	prior	Overcast	Rainy	0	pine marten	1	MA1	active	locomotion	height	climbing		9.654058456	6.242516518	J7
7BB57AE2-3083-4E80-A7A4-AD330C2F980D	21	2021-10-12,10:16:03	2021-10-12,10:16:27	2021/10/12	10:16:27	morning	1200	240	4	2021-10-12,10:28:27	pine marten	prior	Overcast	Rainy	0	pine marten	1	MA1	active	other behaviours				10.09762192	4.921469212	K5
7BB57AE2-3083-4E80-A7A4-AD330C2F980D	21	2021-10-12,10:16:03	2021-10-12,10:16:27	2021/10/12	10:16:27	morning	1200	240	5	2021-10-12,10:32:27	pine marten	prior	Overcast	Rainy	0	pine marten	1	MA1	active	other behaviours				2.810992718	2.588466883	C3
7BB57AE2-3083-4E80-A7A4-AD330C2F980D	21	2021-10-12,10:16:03	2021-10-12,10:16:27	2021/10/12	10:16:27	morning	1200	240	6	2021-10-12,10:36:27	pine marten	prior	Overcast	Rainy	0	pine marten	1	MA1	active	other behaviours				4.100588322	0.154857263	E1
7BB57AE2-3083-4E80-A7A4-AD330C2F980D	22	2021-10-12,12:51:37	2021-10-12,12:53:06	2021/10/12	12:53:06	midday	1200	240	1	2021-10-12,12:53:06	pine marten	during	Overcast	Rainy	0	pine marten	3	MA1	active	locomotion	height	climbing		2.532333612	3.663776398	C4
7BB57AE2-3083-4E80-A7A4-AD330C2F980D	22	2021-10-12,12:51:37	2021-10-12,12:53:06	2021/10/12	12:53:06	midday	1200	240	1	2021-10-12,12:53:06	pine marten	during	Overcast	Rainy	0	pine marten	3	MJ3	active	interaction		object interaction		4.402826309	2.96449399	E3
7BB57AE2-3083-4E80-A7A4-AD330C2F980D	22	2021-10-12,12:51:37	2021-10-12,12:53:06	2021/10/12	12:53:06	midday	1200	240	1	2021-10-12,12:53:06	pine marten	during	Overcast	Rainy	0	pine marten	3	MA2	active	locomotion	height	climbing		4.885148048	3.740917683	E4
7BB57AE2-3083-4E80-A7A4-AD330C2F980D	22	2021-10-12,12:51:37	2021-10-12,12:53:06	2021/10/12	12:53:06	midday	1200	240	2	2021-10-12,12:57:06	pine marten	during	Overcast	Rainy	0	pine marten	2	MA1	active	interaction		object interaction		4.431754589	2.959672689	E3
7BB57AE2-3083-4E80-A7A4-AD330C2F980D	22	2021-10-12,12:51:37	2021-10-12,12:53:06	2021/10/12	12:53:06	midday	1200	240	2	2021-10-12,12:57:06	pine marten	during	Overcast	Rainy	0	pine marten	2	MA2	active	interaction		agonistic	conspecific interaction	3.477128744	3.258595705	D4
7BB57AE2-3083-4E80-A7A4-AD330C2F980D	22	2021-10-12,12:51:37	2021-10-12,12:53:06	2021/10/12	12:53:06	midday	1200	240	3	2021-10-12,13:01:06	pine marten	during	Overcast	Rainy	0	pine marten	2	MA1	active	interaction		object interaction		4.431754589	2.959672689	E3
7BB57AE2-3083-4E80-A7A4-AD330C2F980D	22	2021-10-12,12:51:37	2021-10-12,12:53:06	2021/10/12	12:53:06	midday	1200	240	3	2021-10-12,13:01:06	pine marten	during	Overcast	Rainy	0	pine marten	2	MA2	non-active	resting eyes open				4.957280636	3.702159166	E4
7BB57AE2-3083-4E80-A7A4-AD330C2F980D	22	2021-10-12,12:51:37	2021-10-12,12:53:06	2021/10/12	12:53:06	midday	1200	240	4	2021-10-12,13:05:06	pine marten	during	Overcast	Rainy	0	pine marten	2	MA1	active	interaction		object interaction		4.431754589	2.959672689	E3
7BB57AE2-3083-4E80-A7A4-AD330C2F980D	22	2021-10-12,12:51:37	2021-10-12,12:53:06	2021/10/12	12:53:06	midday	1200	240	4	2021-10-12,13:05:06	pine marten	during	Overcast	Rainy	0	pine marten	2	MA2	active	other behaviours				4.957280636	3.702159166	E4
7BB57AE2-3083-4E80-A7A4-AD330C2F980D	22	2021-10-12,12:51:37	2021-10-12,12:53:06	2021/10/12	12:53:06	midday	1200	240	5	2021-10-12,13:09:06	pine marten	during	Overcast	Rainy	0	pine marten	2	MA1	active	interaction		object interaction		4.431754589	2.959672689	E3
7BB57AE2-3083-4E80-A7A4-AD330C2F980D	22	2021-10-12,12:51:37	2021-10-12,12:53:06	2021/10/12	12:53:06	midday	1200	240	5	2021-10-12,13:09:06	pine marten	during	Overcast	Rainy	0	pine marten	2	MA2	active	locomotion	height	walking		3.853193521	3.678052425	D4
7BB57AE2-3083-4E80-A7A4-AD330C2F980D	22	2021-10-12,12:51:37	2021-10-12,12:53:06	2021/10/12	12:53:06	midday	1200	240	6	2021-10-12,13:13:06	pine marten	during	Overcast	Rainy	<10	pine marten	2	MA1	active	interaction		object interaction		4.431754589	2.959672689	E3
7BB57AE2-3083-4E80-A7A4-AD330C2F980D	22	2021-10-12,12:51:37	2021-10-12,12:53:06	2021/10/12	12:53:06	midday	1200	240	6	2021-10-12,13:13:06	pine marten	during	Overcast	Rainy	<10	pine marten	2	MA2	active	locomotion	height	climbing		4.253364563	4.030010223	E5
7BB57AE2-3083-4E80-A7A4-AD330C2F980D	23	2021-10-13,16:32:52	2021-10-13,16:33:13	2021/10/13	16:33:13	afternoon	1200	240	1	2021-10-13,16:33:13	pine marten	during	Overcast	Cold	0	pine marten	0	NA	NA	NA		NA	NA	NA	NA	NA
7BB57AE2-3083-4E80-A7A4-AD330C2F980D	23	2021-10-13,16:32:52	2021-10-13,16:33:13	2021/10/13	16:33:13	afternoon	1200	240	2	2021-10-13,16:37:13	pine marten	during	Overcast	Cold	0	pine marten	1	MA2	active	other behaviours		NA	NA	1.540677786	3.908819437	B4
7BB57AE2-3083-4E80-A7A4-AD330C2F980D	23	2021-10-13,16:32:52	2021-10-13,16:33:13	2021/10/13	16:33:13	afternoon	1200	240	3	2021-10-13,16:41:13	pine marten	during	Overcast	Cold	0	pine marten	0	MJ3	unknown			NA	NA	4.285460949	4.51718092	E5
7BB57AE2-3083-4E80-A7A4-AD330C2F980D	23	2021-10-13,16:32:52	2021-10-13,16:33:13	2021/10/13	16:33:13	afternoon	1200	240	4	2021-10-13,16:45:13	pine marten	during	Overcast	Cold	0	pine marten	0	MJ3	unknown			NA	NA	4.285460949	4.51718092	E5
7BB57AE2-3083-4E80-A7A4-AD330C2F980D	23	2021-10-13,16:32:52	2021-10-13,16:33:13	2021/10/13	16:33:13	afternoon	1200	240	5	2021-10-13,16:49:13	pine marten	during	Overcast	Cold	0	pine marten	0	MJ3	unknown			NA	NA	4.285460949	4.51718092	E5
7BB57AE2-3083-4E80-A7A4-AD330C2F980D	23	2021-10-13,16:32:52	2021-10-13,16:33:13	2021/10/13	16:33:13	afternoon	1200	240	6	2021-10-13,16:53:13	pine marten	during	Overcast	Cold	0	pine marten	0	MJ3	unknown			NA	NA	4.285460949	4.51718092	E5
7BB57AE2-3083-4E80-A7A4-AD330C2F980D	24	2021-10-14,08:33:29	2021-10-14,08:33:58	2021/10/14	08:33:58	morning	1200	240	1	2021-10-14,08:33:58	pine marten	during	Overcast	Rainy	0	pine marten	0	NA	NA	NA		NA	NA	NA	NA	NA
7BB57AE2-3083-4E80-A7A4-AD330C2F980D	24	2021-10-14,08:33:29	2021-10-14,08:33:58	2021/10/14	08:33:58	morning	1200	240	2	2021-10-14,08:37:58	pine marten	during	Overcast	Rainy	0	pine marten	0	NA	NA	NA		NA	NA	NA	NA	NA
7BB57AE2-3083-4E80-A7A4-AD330C2F980D	24	2021-10-14,08:33:29	2021-10-14,08:33:58	2021/10/14	08:33:58	morning	1200	240	3	2021-10-14,08:41:58	pine marten	during	Overcast	Rainy	0	pine marten	0	NA	NA	NA		NA	NA	NA	NA	NA
7BB57AE2-3083-4E80-A7A4-AD330C2F980D	24	2021-10-14,08:33:29	2021-10-14,08:33:58	2021/10/14	08:33:58	morning	1200	240	4	2021-10-14,08:45:58	pine marten	during	Overcast	Rainy	0	pine marten	0	NA	NA	NA		NA	NA	NA	NA	NA
7BB57AE2-3083-4E80-A7A4-AD330C2F980D	24	2021-10-14,08:33:29	2021-10-14,08:33:58	2021/10/14	08:33:58	morning	1200	240	5	2021-10-14,08:49:58	pine marten	during	Overcast	Rainy	0	pine marten	0	NA	NA	NA		NA	NA	NA	NA	NA
7BB57AE2-3083-4E80-A7A4-AD330C2F980D	24	2021-10-14,08:33:29	2021-10-14,08:33:58	2021/10/14	08:33:58	morning	1200	240	6	2021-10-14,08:53:58	pine marten	during	Overcast	Rainy	0	pine marten	0	NA	NA	NA		NA	NA	NA	NA	NA
7BB57AE2-3083-4E80-A7A4-AD330C2F980D	25	2021-10-14,11:48:40	2021-10-14,11:48:43	2021/10/14	11:48:43	midday	1200	240	1	2021-10-14,11:48:43	pine marten	during	Overcast	Rainy	0	pine marten	0	NA	NA	NA		NA	NA	NA	NA	NA
7BB57AE2-3083-4E80-A7A4-AD330C2F980D	25	2021-10-14,11:48:40	2021-10-14,11:48:43	2021/10/14	11:48:43	midday	1200	240	2	2021-10-14,11:52:43	pine marten	during	Overcast	Rainy	0	pine marten	0	NA	NA	NA		NA	NA	NA	NA	NA
7BB57AE2-3083-4E80-A7A4-AD330C2F980D	25	2021-10-14,11:48:40	2021-10-14,11:48:43	2021/10/14	11:48:43	midday	1200	240	3	2021-10-14,11:56:43	pine marten	during	Overcast	Rainy	0	pine marten	0	NA	NA	NA		NA	NA	NA	NA	NA
7BB57AE2-3083-4E80-A7A4-AD330C2F980D	25	2021-10-14,11:48:40	2021-10-14,11:48:43	2021/10/14	11:48:43	midday	1200	240	4	2021-10-14,12:00:44	pine marten	during	Overcast	Rainy	0	pine marten	1	MA1	active	other behaviours				5.161204815	2.822115183	F3
7BB57AE2-3083-4E80-A7A4-AD330C2F980D	25	2021-10-14,11:48:40	2021-10-14,11:48:43	2021/10/14	11:48:43	midday	1200	240	5	2021-10-14,12:04:43	pine marten	during	Overcast	Rainy	0	pine marten	1	MA1	active	other behaviours				0.291826665	1.463847756	A2
7BB57AE2-3083-4E80-A7A4-AD330C2F980D	25	2021-10-14,11:48:40	2021-10-14,11:48:43	2021/10/14	11:48:43	midday	1200	240	6	2021-10-14,12:08:44	pine marten	during	Overcast	Rainy	0	pine marten	3	MA2	active	self maintenance				3.006289721	1.528028488	D2
7BB57AE2-3083-4E80-A7A4-AD330C2F980D	25	2021-10-14,11:48:40	2021-10-14,11:48:43	2021/10/14	11:48:43	midday	1200	240	6	2021-10-14,12:08:44	pine marten	during	Overcast	Rainy	0	pine marten	3	MJ3	active	interaction		agonistic	conspecific interaction	4.906053543	1.710793972	E2
7BB57AE2-3083-4E80-A7A4-AD330C2F980D	25	2021-10-14,11:48:40	2021-10-14,11:48:43	2021/10/14	11:48:43	midday	1200	240	6	2021-10-14,12:08:44	pine marten	during	Overcast	Rainy	0	pine marten	3	MA1	active	interaction		agonistic	conspecific interaction	5.122825623	1.546680689	F2
7BB57AE2-3083-4E80-A7A4-AD330C2F980D	26	2021-10-15,11:11:36	2021-10-15,11:16:28	2021/10/15	11:16:28	midday	1200	240	1	2021-10-15,11:16:28	pine marten	during	Clear	Cold	<10	pine marten	3	MA1	active	interaction		object interaction		4.357061863	3.038461685	E4
7BB57AE2-3083-4E80-A7A4-AD330C2F980D	26	2021-10-15,11:11:36	2021-10-15,11:16:28	2021/10/15	11:16:28	midday	1200	240	1	2021-10-15,11:16:28	pine marten	during	Clear	Cold	<10	pine marten	3	MA2	active	vigilance				3.383375883	1.572406411	D2
7BB57AE2-3083-4E80-A7A4-AD330C2F980D	26	2021-10-15,11:11:36	2021-10-15,11:16:28	2021/10/15	11:16:28	midday	1200	240	1	2021-10-15,11:16:28	pine marten	during	Clear	Cold	<10	pine marten	3	MJ3	active	other behaviours				4.270502567	4.291643143	E5
7BB57AE2-3083-4E80-A7A4-AD330C2F980D	26	2021-10-15,11:11:36	2021-10-15,11:16:28	2021/10/15	11:16:28	midday	1200	240	2	2021-10-15,11:20:28	pine marten	during	Clear	Cold	<10	pine marten	3	MA2	active	other behaviours				2.544274569	2.565414906	C3
7BB57AE2-3083-4E80-A7A4-AD330C2F980D	26	2021-10-15,11:11:36	2021-10-15,11:16:28	2021/10/15	11:16:28	midday	1200	240	2	2021-10-15,11:20:28	pine marten	during	Clear	Cold	<10	pine marten	3	MJ3	unknown					4.251029491	4.426452637	E5
7BB57AE2-3083-4E80-A7A4-AD330C2F980D	26	2021-10-15,11:11:36	2021-10-15,11:16:28	2021/10/15	11:16:28	midday	1200	240	2	2021-10-15,11:20:28	pine marten	during	Clear	Cold	<10	pine marten	3	MA1	non-active	resting eyes open				9.302816391	3.621891499	J4
7BB57AE2-3083-4E80-A7A4-AD330C2F980D	26	2021-10-15,11:11:36	2021-10-15,11:16:28	2021/10/15	11:16:28	midday	1200	240	3	2021-10-15,11:24:28	pine marten	during	Clear	Cold	<10	pine marten	2	MJ3	unknown					4.251029491	4.426452637	E5
7BB57AE2-3083-4E80-A7A4-AD330C2F980D	26	2021-10-15,11:11:36	2021-10-15,11:16:28	2021/10/15	11:16:28	midday	1200	240	3	2021-10-15,11:24:28	pine marten	during	Clear	Cold	<10	pine marten	2	MA1	active	vigilance				9.316037178	1.006690383	J2
7BB57AE2-3083-4E80-A7A4-AD330C2F980D	26	2021-10-15,11:11:36	2021-10-15,11:16:28	2021/10/15	11:16:28	midday	1200	240	3	2021-10-15,11:24:28	pine marten	during	Clear	Cold	<10	pine marten	2	MA2	active	other behaviours				11.14061356	2.491023064	L3
7BB57AE2-3083-4E80-A7A4-AD330C2F980D	26	2021-10-15,11:11:36	2021-10-15,11:16:28	2021/10/15	11:16:28	midday	1200	240	4	2021-10-15,11:28:28	pine marten	during	Clear	Cold	<10	pine marten	2	MJ3	unknown					4.251029491	4.426452637	E5
7BB57AE2-3083-4E80-A7A4-AD330C2F980D	26	2021-10-15,11:11:36	2021-10-15,11:16:28	2021/10/15	11:16:28	midday	1200	240	4	2021-10-15,11:28:28	pine marten	during	Clear	Cold	<10	pine marten	2	MA2	active	locomotion	ground	walking		2.466718674	2.608807087	C3
7BB57AE2-3083-4E80-A7A4-AD330C2F980D	26	2021-10-15,11:11:36	2021-10-15,11:16:28	2021/10/15	11:16:28	midday	1200	240	4	2021-10-15,11:28:28	pine marten	during	Clear	Cold	<10	pine marten	2	MA1	non-active	resting eyes closed				9.323231697	5.909241199	J6
7BB57AE2-3083-4E80-A7A4-AD330C2F980D	26	2021-10-15,11:11:36	2021-10-15,11:16:28	2021/10/15	11:16:28	midday	1200	240	5	2021-10-15,11:32:28	pine marten	during	Clear	Cold	0	pine marten	2	MJ3	unknown					4.251029491	4.426452637	E5
7BB57AE2-3083-4E80-A7A4-AD330C2F980D	26	2021-10-15,11:11:36	2021-10-15,11:16:28	2021/10/15	11:16:28	midday	1200	240	5	2021-10-15,11:32:28	pine marten	during	Clear	Cold	0	pine marten	2	MA1	active	locomotion	height	walking		5.209534645	3.667430401	F4
7BB57AE2-3083-4E80-A7A4-AD330C2F980D	26	2021-10-15,11:11:36	2021-10-15,11:16:28	2021/10/15	11:16:28	midday	1200	240	5	2021-10-15,11:32:28	pine marten	during	Clear	Cold	0	pine marten	2	MA2	non-active	resting eyes open				9.005587578	3.500868082	J4
7BB57AE2-3083-4E80-A7A4-AD330C2F980D	26	2021-10-15,11:11:36	2021-10-15,11:16:28	2021/10/15	11:16:28	midday	1200	240	6	2021-10-15,11:36:28	pine marten	during	Clear	Cold	0	pine marten	2	MJ3	active	interaction		agonistic	conspecific interaction	4.251029491	4.426452637	E5
7BB57AE2-3083-4E80-A7A4-AD330C2F980D	26	2021-10-15,11:11:36	2021-10-15,11:16:28	2021/10/15	11:16:28	midday	1200	240	6	2021-10-15,11:36:28	pine marten	during	Clear	Cold	0	pine marten	2	MA2	active	interaction		agonistic	conspecific interaction	4.12443161	4.24881649	E5
7BB57AE2-3083-4E80-A7A4-AD330C2F980D	26	2021-10-15,11:11:36	2021-10-15,11:16:28	2021/10/15	11:16:28	midday	1200	240	6	2021-10-15,11:36:28	pine marten	during	Clear	Cold	0	pine marten	2	MA1	active	vigilance				11.15436172	2.19029212	L3
7BB57AE2-3083-4E80-A7A4-AD330C2F980D	27	2021-10-15,14:42:35	2021-10-15,14:42:57	2021/10/15	14:42:57	afternoon	1200	240	1	2021-10-15,14:42:57	pine marten	during	Sunny	Cold	0	pine marten	2	MA2	active	interaction		human interaction		8.342937469	0.750627398	I1
7BB57AE2-3083-4E80-A7A4-AD330C2F980D	27	2021-10-15,14:42:35	2021-10-15,14:42:57	2021/10/15	14:42:57	afternoon	1200	240	1	2021-10-15,14:42:57	pine marten	during	Sunny	Cold	0	pine marten	2	MA1	active	other behaviours				9.983942986	3.749016047	J4
7BB57AE2-3083-4E80-A7A4-AD330C2F980D	27	2021-10-15,14:42:35	2021-10-15,14:42:57	2021/10/15	14:42:57	afternoon	1200	240	2	2021-10-15,14:46:57	pine marten	during	Sunny	Cold	0	pine marten	2	MJ3	active	interaction		agonistic	conspecific interaction	4.239201546	4.319403648	E5
7BB57AE2-3083-4E80-A7A4-AD330C2F980D	27	2021-10-15,14:42:35	2021-10-15,14:42:57	2021/10/15	14:42:57	afternoon	1200	240	2	2021-10-15,14:46:57	pine marten	during	Sunny	Cold	0	pine marten	2	MA2	active	interaction		agonistic	conspecific interaction	4.21972847	4.295108795	E5
7BB57AE2-3083-4E80-A7A4-AD330C2F980D	27	2021-10-15,14:42:35	2021-10-15,14:42:57	2021/10/15	14:42:57	afternoon	1200	240	2	2021-10-15,14:46:57	pine marten	during	Sunny	Cold	0	pine marten	2	MA1	active	vigilance				10.99141502	4.042591095	K5
7BB57AE2-3083-4E80-A7A4-AD330C2F980D	27	2021-10-15,14:42:35	2021-10-15,14:42:57	2021/10/15	14:42:57	afternoon	1200	240	3	2021-10-15,14:50:57	pine marten	during	Sunny	Cold	0	pine marten	2	MJ3	active	interaction		agonistic	conspecific interaction	4.239201546	4.319403648	E5
7BB57AE2-3083-4E80-A7A4-AD330C2F980D	27	2021-10-15,14:42:35	2021-10-15,14:42:57	2021/10/15	14:42:57	afternoon	1200	240	3	2021-10-15,14:50:57	pine marten	during	Sunny	Cold	0	pine marten	2	MA2	active	interaction		agonistic	conspecific interaction	4.188126087	4.271642685	E5
7BB57AE2-3083-4E80-A7A4-AD330C2F980D	27	2021-10-15,14:42:35	2021-10-15,14:42:57	2021/10/15	14:42:57	afternoon	1200	240	3	2021-10-15,14:50:57	pine marten	during	Sunny	Cold	0	pine marten	2	MA1	active	locomotion	height	walking		9.94036293	2.256660938	J3
7BB57AE2-3083-4E80-A7A4-AD330C2F980D	27	2021-10-15,14:42:35	2021-10-15,14:42:57	2021/10/15	14:42:57	afternoon	1200	240	4	2021-10-15,14:54:57	pine marten	during	Sunny	Cold	0	pine marten	2	MA1	active	vigilance				4.030528545	1.776635885	E2
7BB57AE2-3083-4E80-A7A4-AD330C2F980D	27	2021-10-15,14:42:35	2021-10-15,14:42:57	2021/10/15	14:42:57	afternoon	1200	240	4	2021-10-15,14:54:57	pine marten	during	Sunny	Cold	0	pine marten	2	MJ3	unknown					4.239201546	4.319403648	E5
7BB57AE2-3083-4E80-A7A4-AD330C2F980D	27	2021-10-15,14:42:35	2021-10-15,14:42:57	2021/10/15	14:42:57	afternoon	1200	240	4	2021-10-15,14:54:57	pine marten	during	Sunny	Cold	0	pine marten	2	MA2	active	locomotion	height	walking		6.518340588	1.323429823	G2
7BB57AE2-3083-4E80-A7A4-AD330C2F980D	27	2021-10-15,14:42:35	2021-10-15,14:42:57	2021/10/15	14:42:57	afternoon	1200	240	5	2021-10-15,14:58:57	pine marten	during	Sunny	Cold	0	pine marten	2	MA2	active	other behaviours				4.195056438	0.449938446	E1
7BB57AE2-3083-4E80-A7A4-AD330C2F980D	27	2021-10-15,14:42:35	2021-10-15,14:42:57	2021/10/15	14:42:57	afternoon	1200	240	5	2021-10-15,14:58:57	pine marten	during	Sunny	Cold	0	pine marten	2	MJ3	unknown					4.239201546	4.319403648	E5
7BB57AE2-3083-4E80-A7A4-AD330C2F980D	27	2021-10-15,14:42:35	2021-10-15,14:42:57	2021/10/15	14:42:57	afternoon	1200	240	5	2021-10-15,14:58:57	pine marten	during	Sunny	Cold	0	pine marten	2	MA1	active	locomotion	ground	walking		7.232991219	0.200848281	H1
7BB57AE2-3083-4E80-A7A4-AD330C2F980D	27	2021-10-15,14:42:35	2021-10-15,14:42:57	2021/10/15	14:42:57	afternoon	1200	240	6	2021-10-15,15:02:58	pine marten	during	Sunny	Cold	<10	pine marten	2	MA1	active	locomotion	height	climbing		5.42980957	2.601876497	F3
7BB57AE2-3083-4E80-A7A4-AD330C2F980D	27	2021-10-15,14:42:35	2021-10-15,14:42:57	2021/10/15	14:42:57	afternoon	1200	240	6	2021-10-15,15:02:58	pine marten	during	Sunny	Cold	<10	pine marten	2	MA2	active	locomotion	ground	walking		3.369364262	0.39607504	D1
7BB57AE2-3083-4E80-A7A4-AD330C2F980D	27	2021-10-15,14:42:35	2021-10-15,14:42:57	2021/10/15	14:42:57	afternoon	1200	240	6	2021-10-15,15:02:58	pine marten	during	Sunny	Cold	<10	pine marten	2	MJ3	unknown					4.239201546	4.319403648	E5
7BB57AE2-3083-4E80-A7A4-AD330C2F980D	28	2021-10-18,12:11:53	2021-10-18,12:11:58	2021/10/18	12:11:58	midday	1200	240	1	2021-10-18,12:11:58	pine marten	during	Sunny	Clouds	0	pine marten	1	MJ3	unknown					4.251933575	4.447696686	E5
7BB57AE2-3083-4E80-A7A4-AD330C2F980D	28	2021-10-18,12:11:53	2021-10-18,12:11:58	2021/10/18	12:11:58	midday	1200	240	1	2021-10-18,12:11:58	pine marten	during	Sunny	Clouds	0	pine marten	1	MA2	active	self maintenance				0.742184699	3.8238976	A4
7BB57AE2-3083-4E80-A7A4-AD330C2F980D	28	2021-10-18,12:11:53	2021-10-18,12:11:58	2021/10/18	12:11:58	midday	1200	240	2	2021-10-18,12:15:58	pine marten	during	Sunny	Clouds	<10	pine marten	1	MJ3	unknown					4.251933575	4.447696686	E5
7BB57AE2-3083-4E80-A7A4-AD330C2F980D	28	2021-10-18,12:11:53	2021-10-18,12:11:58	2021/10/18	12:11:58	midday	1200	240	2	2021-10-18,12:15:58	pine marten	during	Sunny	Clouds	<10	pine marten	1	MA1	active	interaction		human interaction		10.12444019	1.22447896	K2
7BB57AE2-3083-4E80-A7A4-AD330C2F980D	28	2021-10-18,12:11:53	2021-10-18,12:11:58	2021/10/18	12:11:58	midday	1200	240	2	2021-10-18,12:15:58	pine marten	during	Sunny	Clouds	<10	pine marten	1	MA2	active	interaction		human interaction		8.875524521	0.399841607	I1
7BB57AE2-3083-4E80-A7A4-AD330C2F980D	28	2021-10-18,12:11:53	2021-10-18,12:11:58	2021/10/18	12:11:58	midday	1200	240	3	2021-10-18,12:19:58	pine marten	during	Sunny	Clouds	0	pine marten	2	MJ3	active	interaction		agonistic	conspecific interaction	4.251933575	4.447696686	E5
7BB57AE2-3083-4E80-A7A4-AD330C2F980D	28	2021-10-18,12:11:53	2021-10-18,12:11:58	2021/10/18	12:11:58	midday	1200	240	3	2021-10-18,12:19:58	pine marten	during	Sunny	Clouds	0	pine marten	2	MA2	active	interaction		agonistic	conspecific interaction	4.180479527	4.402647495	E5
7BB57AE2-3083-4E80-A7A4-AD330C2F980D	28	2021-10-18,12:11:53	2021-10-18,12:11:58	2021/10/18	12:11:58	midday	1200	240	3	2021-10-18,12:19:58	pine marten	during	Sunny	Clouds	0	pine marten	2	MA1	active	locomotion	height	climbing		6.055604935	0.316786557	G1
7BB57AE2-3083-4E80-A7A4-AD330C2F980D	28	2021-10-18,12:11:53	2021-10-18,12:11:58	2021/10/18	12:11:58	midday	1200	240	4	2021-10-18,12:23:58	pine marten	during	Sunny	Clouds	0	pine marten	2	MJ3	active	interaction		agonistic	conspecific interaction	4.251933575	4.447696686	E5
7BB57AE2-3083-4E80-A7A4-AD330C2F980D	28	2021-10-18,12:11:53	2021-10-18,12:11:58	2021/10/18	12:11:58	midday	1200	240	4	2021-10-18,12:23:58	pine marten	during	Sunny	Clouds	0	pine marten	2	MA2	active	interaction		agonistic	conspecific interaction	4.22168684	4.407506466	E5
7BB57AE2-3083-4E80-A7A4-AD330C2F980D	28	2021-10-18,12:11:53	2021-10-18,12:11:58	2021/10/18	12:11:58	midday	1200	240	4	2021-10-18,12:23:58	pine marten	during	Sunny	Clouds	0	pine marten	2	MA1	active	locomotion	ground	walking		7.067333221	4.088695049	H5
7BB57AE2-3083-4E80-A7A4-AD330C2F980D	28	2021-10-18,12:11:53	2021-10-18,12:11:58	2021/10/18	12:11:58	midday	1200	240	5	2021-10-18,12:27:58	pine marten	during	Sunny	Clouds	0	pine marten	1	MJ3	unknown					4.251933575	4.447696686	E5
7BB57AE2-3083-4E80-A7A4-AD330C2F980D	28	2021-10-18,12:11:53	2021-10-18,12:11:58	2021/10/18	12:11:58	midday	1200	240	5	2021-10-18,12:27:58	pine marten	during	Sunny	Clouds	0	pine marten	1	MA2	active	locomotion	height	hanging		4.733803749	4.33940506	E5
7BB57AE2-3083-4E80-A7A4-AD330C2F980D	28	2021-10-18,12:11:53	2021-10-18,12:11:58	2021/10/18	12:11:58	midday	1200	240	6	2021-10-18,12:31:58	pine marten	during	Sunny	Clouds	0	pine marten	2	MA2	active	other behaviours				10.64427853	5.015824318	K6
7BB57AE2-3083-4E80-A7A4-AD330C2F980D	28	2021-10-18,12:11:53	2021-10-18,12:11:58	2021/10/18	12:11:58	midday	1200	240	6	2021-10-18,12:31:58	pine marten	during	Sunny	Clouds	0	pine marten	2	MA1	non-active	resting eyes closed				9.969478607	4.389237404	J5
7BB57AE2-3083-4E80-A7A4-AD330C2F980D	28	2021-10-18,12:11:53	2021-10-18,12:11:58	2021/10/18	12:11:58	midday	1200	240	6	2021-10-18,12:31:58	pine marten	during	Sunny	Clouds	0	pine marten	2	MJ3	unknown					4.251933575	4.447696686	E5
7BB57AE2-3083-4E80-A7A4-AD330C2F980D	29	2021-10-18,13:09:51	2021-10-18,13:09:55	2021/10/18	13:09:55	midday	1200	240	1	2021-10-18,13:09:55	pine marten	during	Sunny	Clouds	<10	pine marten	2	MA2	active	locomotion	height	walking		9.351863861	6.170476437	J7
7BB57AE2-3083-4E80-A7A4-AD330C2F980D	29	2021-10-18,13:09:51	2021-10-18,13:09:55	2021/10/18	13:09:55	midday	1200	240	1	2021-10-18,13:09:55	pine marten	during	Sunny	Clouds	<10	pine marten	2	MA1	non-active	resting eyes closed				10.53839684	4.850429058	K5
7BB57AE2-3083-4E80-A7A4-AD330C2F980D	29	2021-10-18,13:09:51	2021-10-18,13:09:55	2021/10/18	13:09:55	midday	1200	240	2	2021-10-18,13:13:55	pine marten	during	Sunny	Clouds	0	pine marten	2	MA1	non-active	resting eyes open				8.747005463	1.142064571	I2
7BB57AE2-3083-4E80-A7A4-AD330C2F980D	29	2021-10-18,13:09:51	2021-10-18,13:09:55	2021/10/18	13:09:55	midday	1200	240	2	2021-10-18,13:13:55	pine marten	during	Sunny	Clouds	0	pine marten	2	MA2	active	locomotion	height	walking		10.70213509	6.21878624	K7
7BB57AE2-3083-4E80-A7A4-AD330C2F980D	29	2021-10-18,13:09:51	2021-10-18,13:09:55	2021/10/18	13:09:55	midday	1200	240	3	2021-10-18,13:17:55	pine marten	during	Sunny	Clouds	0	pine marten	2	MA1	non-active	resting eyes open				11.35783768	3.107250929	L4
7BB57AE2-3083-4E80-A7A4-AD330C2F980D	29	2021-10-18,13:09:51	2021-10-18,13:09:55	2021/10/18	13:09:55	midday	1200	240	3	2021-10-18,13:17:55	pine marten	during	Sunny	Clouds	0	pine marten	2	MA2	active	locomotion	height	pacing		11.3723011	5.329889297	L6
7BB57AE2-3083-4E80-A7A4-AD330C2F980D	29	2021-10-18,13:09:51	2021-10-18,13:09:55	2021/10/18	13:09:55	midday	1200	240	4	2021-10-18,13:21:55	pine marten	during	Sunny	Clouds	0	pine marten	2	MJ3	active	interaction		agonistic	conspecific interaction	4.236000061	4.290211678	E5
7BB57AE2-3083-4E80-A7A4-AD330C2F980D	29	2021-10-18,13:09:51	2021-10-18,13:09:55	2021/10/18	13:09:55	midday	1200	240	4	2021-10-18,13:21:55	pine marten	during	Sunny	Clouds	0	pine marten	2	MA2	active	interaction		agonistic	conspecific interaction	4.187598705	4.241810322	E5
7BB57AE2-3083-4E80-A7A4-AD330C2F980D	29	2021-10-18,13:09:51	2021-10-18,13:09:55	2021/10/18	13:09:55	midday	1200	240	4	2021-10-18,13:21:55	pine marten	during	Sunny	Clouds	0	pine marten	2	MA1	active	other behaviours				9.78608036	1.288173914	J2
7BB57AE2-3083-4E80-A7A4-AD330C2F980D	29	2021-10-18,13:09:51	2021-10-18,13:09:55	2021/10/18	13:09:55	midday	1200	240	5	2021-10-18,13:25:55	pine marten	during	Sunny	Clouds	<10	pine marten	2	MA1	active	locomotion	height	walking		0.99575758	1.623407722	A2
7BB57AE2-3083-4E80-A7A4-AD330C2F980D	29	2021-10-18,13:09:51	2021-10-18,13:09:55	2021/10/18	13:09:55	midday	1200	240	5	2021-10-18,13:25:55	pine marten	during	Sunny	Clouds	<10	pine marten	2	MJ3	unknown					4.236000061	4.290211678	E5
7BB57AE2-3083-4E80-A7A4-AD330C2F980D	29	2021-10-18,13:09:51	2021-10-18,13:09:55	2021/10/18	13:09:55	midday	1200	240	5	2021-10-18,13:25:55	pine marten	during	Sunny	Clouds	<10	pine marten	2	MA2	active	locomotion	ground	walking		2.943579435	1.473946214	C2
7BB57AE2-3083-4E80-A7A4-AD330C2F980D	29	2021-10-18,13:09:51	2021-10-18,13:09:55	2021/10/18	13:09:55	midday	1200	240	6	2021-10-18,13:29:56	pine marten	during	Sunny	Clouds	<10	pine marten	2	MJ3	unknown					4.236000061	4.290211678	E5
7BB57AE2-3083-4E80-A7A4-AD330C2F980D	29	2021-10-18,13:09:51	2021-10-18,13:09:55	2021/10/18	13:09:55	midday	1200	240	6	2021-10-18,13:29:56	pine marten	during	Sunny	Clouds	<10	pine marten	2	MA1	active	other behaviours				9.546406746	0.922881961	J1
7BB57AE2-3083-4E80-A7A4-AD330C2F980D	29	2021-10-18,13:09:51	2021-10-18,13:09:55	2021/10/18	13:09:55	midday	1200	240	6	2021-10-18,13:29:56	pine marten	during	Sunny	Clouds	<10	pine marten	2	MA2	active	locomotion	height	pacing		11.30962372	5.221560001	L6
7BB57AE2-3083-4E80-A7A4-AD330C2F980D	30	2021-10-19,09:15:45	2021-10-19,09:16:44	2021/10/19	09:16:44	morning	1200	240	1	2021-10-19,09:16:44	pine marten	during	Sunny	Cold	0	pine marten	3	MA2	active	interaction		object interaction		1.974576116	1.507538795	B2
7BB57AE2-3083-4E80-A7A4-AD330C2F980D	30	2021-10-19,09:15:45	2021-10-19,09:16:44	2021/10/19	09:16:44	morning	1200	240	1	2021-10-19,09:16:44	pine marten	during	Sunny	Cold	0	pine marten	3	MA1	active	locomotion	height	walking		4.467311382	3.82615757	E4
7BB57AE2-3083-4E80-A7A4-AD330C2F980D	30	2021-10-19,09:15:45	2021-10-19,09:16:44	2021/10/19	09:16:44	morning	1200	240	1	2021-10-19,09:16:44	pine marten	during	Sunny	Cold	0	pine marten	3	MJ3	active	locomotion	ground	walking		7.979734421	1.418651342	H2
7BB57AE2-3083-4E80-A7A4-AD330C2F980D	30	2021-10-19,09:15:45	2021-10-19,09:16:44	2021/10/19	09:16:44	morning	1200	240	2	2021-10-19,09:20:44	pine marten	during	Sunny	Cold	0	pine marten	3	MJ3	active	interaction		object interaction		1.977879882	1.428068161	B2
7BB57AE2-3083-4E80-A7A4-AD330C2F980D	30	2021-10-19,09:15:45	2021-10-19,09:16:44	2021/10/19	09:16:44	morning	1200	240	2	2021-10-19,09:20:44	pine marten	during	Sunny	Cold	0	pine marten	3	MA1	active	locomotion	height	walking		6.245369911	3.880059242	G4
7BB57AE2-3083-4E80-A7A4-AD330C2F980D	30	2021-10-19,09:15:45	2021-10-19,09:16:44	2021/10/19	09:16:44	morning	1200	240	2	2021-10-19,09:20:44	pine marten	during	Sunny	Cold	0	pine marten	3	MA2	active	interaction		object interaction		6.566290379	2.305928946	G3
7BB57AE2-3083-4E80-A7A4-AD330C2F980D	30	2021-10-19,09:15:45	2021-10-19,09:16:44	2021/10/19	09:16:44	morning	1200	240	3	2021-10-19,09:24:44	pine marten	during	Sunny	Cold	0	pine marten	3	MA1	active	interaction		object interaction		2.019351006	1.333788276	C2
7BB57AE2-3083-4E80-A7A4-AD330C2F980D	30	2021-10-19,09:15:45	2021-10-19,09:16:44	2021/10/19	09:16:44	morning	1200	240	3	2021-10-19,09:24:44	pine marten	during	Sunny	Cold	0	pine marten	3	MJ3	active	interaction		object interaction		0.725159824	3.800394058	A4
7BB57AE2-3083-4E80-A7A4-AD330C2F980D	30	2021-10-19,09:15:45	2021-10-19,09:16:44	2021/10/19	09:16:44	morning	1200	240	3	2021-10-19,09:24:44	pine marten	during	Sunny	Cold	0	pine marten	3	MA2	active	interaction		agonistic	conspecific interaction	0.966829598	3.808718443	A4
7BB57AE2-3083-4E80-A7A4-AD330C2F980D	30	2021-10-19,09:15:45	2021-10-19,09:16:44	2021/10/19	09:16:44	morning	1200	240	4	2021-10-19,09:28:44	pine marten	during	Sunny	Cold	0	pine marten	3	MA1	active	other behaviours				5.073557854	3.997315645	F4
7BB57AE2-3083-4E80-A7A4-AD330C2F980D	30	2021-10-19,09:15:45	2021-10-19,09:16:44	2021/10/19	09:16:44	morning	1200	240	4	2021-10-19,09:28:44	pine marten	during	Sunny	Cold	0	pine marten	3	MA2	active	interaction		agonistic	conspecific interaction	5.439602852	3.746078491	F4
7BB57AE2-3083-4E80-A7A4-AD330C2F980D	30	2021-10-19,09:15:45	2021-10-19,09:16:44	2021/10/19	09:16:44	morning	1200	240	4	2021-10-19,09:28:44	pine marten	during	Sunny	Cold	0	pine marten	3	MJ3	active	interaction		agonistic	conspecific interaction	5.324606419	3.691725492	F4
7BB57AE2-3083-4E80-A7A4-AD330C2F980D	30	2021-10-19,09:15:45	2021-10-19,09:16:44	2021/10/19	09:16:44	morning	1200	240	5	2021-10-19,09:32:44	pine marten	during	Sunny	Cold	0	pine marten	3	MJ3	active	other behaviours				2.123235703	0.504818916	C1
7BB57AE2-3083-4E80-A7A4-AD330C2F980D	30	2021-10-19,09:15:45	2021-10-19,09:16:44	2021/10/19	09:16:44	morning	1200	240	5	2021-10-19,09:32:44	pine marten	during	Sunny	Cold	0	pine marten	3	MA2	active	locomotion	ground	walking		8.062601089	1.381850958	I2
7BB57AE2-3083-4E80-A7A4-AD330C2F980D	30	2021-10-19,09:15:45	2021-10-19,09:16:44	2021/10/19	09:16:44	morning	1200	240	5	2021-10-19,09:32:44	pine marten	during	Sunny	Cold	0	pine marten	3	MA1	active	locomotion	ground	walking		9.434687614	5.071156502	J6
7BB57AE2-3083-4E80-A7A4-AD330C2F980D	30	2021-10-19,09:15:45	2021-10-19,09:16:44	2021/10/19	09:16:44	morning	1200	240	6	2021-10-19,09:36:44	pine marten	during	Sunny	Cold	0	pine marten	3	MA2	active	interaction		object interaction		2.104816675	1.3751086	C2
7BB57AE2-3083-4E80-A7A4-AD330C2F980D	30	2021-10-19,09:15:45	2021-10-19,09:16:44	2021/10/19	09:16:44	morning	1200	240	6	2021-10-19,09:36:44	pine marten	during	Sunny	Cold	0	pine marten	3	MJ3	active	vigilance				0.769154549	3.807362318	A4
7BB57AE2-3083-4E80-A7A4-AD330C2F980D	30	2021-10-19,09:15:45	2021-10-19,09:16:44	2021/10/19	09:16:44	morning	1200	240	6	2021-10-19,09:36:44	pine marten	during	Sunny	Cold	0	pine marten	3	MA1	active	self maintenance				9.35392952	5.923592091	J6
7BB57AE2-3083-4E80-A7A4-AD330C2F980D	31	2021-10-19,15:04:17	2021-10-19,15:05:55	2021/10/19	15:05:55	afternoon	1200	240	1	2021-10-19,15:05:55	pine marten	during	Overcast	Clouds	<10	pine marten	1	MA1	active	locomotion	ground	walking		4.619964123	3.327137709	E4
7BB57AE2-3083-4E80-A7A4-AD330C2F980D	31	2021-10-19,15:04:17	2021-10-19,15:05:55	2021/10/19	15:05:55	afternoon	1200	240	2	2021-10-19,15:09:55	pine marten	during	Overcast	Clouds	0	pine marten	3	MA1	active	locomotion	ground	walking		4.528474331	2.857896805	E3
7BB57AE2-3083-4E80-A7A4-AD330C2F980D	31	2021-10-19,15:04:17	2021-10-19,15:05:55	2021/10/19	15:05:55	afternoon	1200	240	2	2021-10-19,15:09:55	pine marten	during	Overcast	Clouds	0	pine marten	3	MA2	active	interaction		agonistic	conspecific interaction	8.628059387	6.267312527	I7
7BB57AE2-3083-4E80-A7A4-AD330C2F980D	31	2021-10-19,15:04:17	2021-10-19,15:05:55	2021/10/19	15:05:55	afternoon	1200	240	2	2021-10-19,15:09:55	pine marten	during	Overcast	Clouds	0	pine marten	3	MJ3	active	interaction		agonistic	conspecific interaction	8.540413857	5.99085331	I6
7BB57AE2-3083-4E80-A7A4-AD330C2F980D	31	2021-10-19,15:04:17	2021-10-19,15:05:55	2021/10/19	15:05:55	afternoon	1200	240	3	2021-10-19,15:13:55	pine marten	during	Overcast	Clouds	<10	pine marten	3	MJ3	active	locomotion	height	walking		0.66542685	2.018892765	A3
7BB57AE2-3083-4E80-A7A4-AD330C2F980D	31	2021-10-19,15:04:17	2021-10-19,15:05:55	2021/10/19	15:05:55	afternoon	1200	240	3	2021-10-19,15:13:55	pine marten	during	Overcast	Clouds	<10	pine marten	3	MA1	active	locomotion	ground	walking		7.152165413	0.345806301	H1
7BB57AE2-3083-4E80-A7A4-AD330C2F980D	31	2021-10-19,15:04:17	2021-10-19,15:05:55	2021/10/19	15:05:55	afternoon	1200	240	3	2021-10-19,15:13:55	pine marten	during	Overcast	Clouds	<10	pine marten	3	MA2	non-active	other behaviours				8.940790176	0.606145322	I1
7BB57AE2-3083-4E80-A7A4-AD330C2F980D	31	2021-10-19,15:04:17	2021-10-19,15:05:55	2021/10/19	15:05:55	afternoon	1200	240	4	2021-10-19,15:17:55	pine marten	during	Overcast	Clouds	0	pine marten	3	MA2	non-active	resting eyes open				8.629227638	3.493000269	I4
7BB57AE2-3083-4E80-A7A4-AD330C2F980D	31	2021-10-19,15:04:17	2021-10-19,15:05:55	2021/10/19	15:05:55	afternoon	1200	240	4	2021-10-19,15:17:55	pine marten	during	Overcast	Clouds	0	pine marten	3	MJ3	non-active	resting eyes open				0.725724995	3.716917276	A4
7BB57AE2-3083-4E80-A7A4-AD330C2F980D	31	2021-10-19,15:04:17	2021-10-19,15:05:55	2021/10/19	15:05:55	afternoon	1200	240	4	2021-10-19,15:17:55	pine marten	during	Overcast	Clouds	0	pine marten	3	MA1	active	vigilance				0.71126169	1.902115226	A2
7BB57AE2-3083-4E80-A7A4-AD330C2F980D	31	2021-10-19,15:04:17	2021-10-19,15:05:55	2021/10/19	15:05:55	afternoon	1200	240	5	2021-10-19,15:21:55	pine marten	during	Overcast	Clouds	0	pine marten	3	MA2	non-active	unknown				8.629227638	3.493000269	I4
7BB57AE2-3083-4E80-A7A4-AD330C2F980D	31	2021-10-19,15:04:17	2021-10-19,15:05:55	2021/10/19	15:05:55	afternoon	1200	240	5	2021-10-19,15:21:55	pine marten	during	Overcast	Clouds	0	pine marten	3	MJ3	non-active	resting eyes open				0.725724995	3.716917276	A4
7BB57AE2-3083-4E80-A7A4-AD330C2F980D	31	2021-10-19,15:04:17	2021-10-19,15:05:55	2021/10/19	15:05:55	afternoon	1200	240	5	2021-10-19,15:21:55	pine marten	during	Overcast	Clouds	0	pine marten	3	MA1	active	other behaviours				4.738342285	0.281324178	E1
7BB57AE2-3083-4E80-A7A4-AD330C2F980D	31	2021-10-19,15:04:17	2021-10-19,15:05:55	2021/10/19	15:05:55	afternoon	1200	240	6	2021-10-19,15:25:55	pine marten	during	Overcast	Clouds	<10	pine marten	3	MJ3	non-active	unknown				0.725724995	3.716917276	A4
7BB57AE2-3083-4E80-A7A4-AD330C2F980D	31	2021-10-19,15:04:17	2021-10-19,15:05:55	2021/10/19	15:05:55	afternoon	1200	240	6	2021-10-19,15:25:55	pine marten	during	Overcast	Clouds	<10	pine marten	3	MA1	active	other behaviours				1.701333165	0.566943526	B1
7BB57AE2-3083-4E80-A7A4-AD330C2F980D	31	2021-10-19,15:04:17	2021-10-19,15:05:55	2021/10/19	15:05:55	afternoon	1200	240	6	2021-10-19,15:25:55	pine marten	during	Overcast	Clouds	<10	pine marten	3	MA2	active	vigilance				8.070508003	1.474325895	I2
7BB57AE2-3083-4E80-A7A4-AD330C2F980D	32	2021-10-20,10:16:51	2021-10-20,10:16:57	2021/10/20	10:16:57	morning	1200	240	1	2021-10-20,10:16:57	pine marten	during	Sunny	Cold	<10	pine marten	3	MA1	active	interaction		object interaction		9.574355125	1.839765429	J2
7BB57AE2-3083-4E80-A7A4-AD330C2F980D	32	2021-10-20,10:16:51	2021-10-20,10:16:57	2021/10/20	10:16:57	morning	1200	240	1	2021-10-20,10:16:57	pine marten	during	Sunny	Cold	<10	pine marten	3	MA2	active	locomotion	ground	walking		10.84737682	2.134055138	K3
7BB57AE2-3083-4E80-A7A4-AD330C2F980D	32	2021-10-20,10:16:51	2021-10-20,10:16:57	2021/10/20	10:16:57	morning	1200	240	1	2021-10-20,10:16:57	pine marten	during	Sunny	Cold	<10	pine marten	3	MJ3	active	locomotion	ground	walking		4.79851532	0.2720761	E1
7BB57AE2-3083-4E80-A7A4-AD330C2F980D	32	2021-10-20,10:16:51	2021-10-20,10:16:57	2021/10/20	10:16:57	morning	1200	240	2	2021-10-20,10:20:57	pine marten	during	Sunny	Cold	<10	pine marten	3	MA1	active	interaction		object interaction		9.574355125	1.839765429	J2
7BB57AE2-3083-4E80-A7A4-AD330C2F980D	32	2021-10-20,10:16:51	2021-10-20,10:16:57	2021/10/20	10:16:57	morning	1200	240	2	2021-10-20,10:20:57	pine marten	during	Sunny	Cold	<10	pine marten	3	MJ3	active	locomotion	height	hanging		10.17178726	3.719599009	K4
7BB57AE2-3083-4E80-A7A4-AD330C2F980D	32	2021-10-20,10:16:51	2021-10-20,10:16:57	2021/10/20	10:16:57	morning	1200	240	2	2021-10-20,10:20:57	pine marten	during	Sunny	Cold	<10	pine marten	3	MA2	active	interaction		object interaction		3.665311813	0.36499995	D1
7BB57AE2-3083-4E80-A7A4-AD330C2F980D	32	2021-10-20,10:16:51	2021-10-20,10:16:57	2021/10/20	10:16:57	morning	1200	240	3	2021-10-20,10:24:57	pine marten	during	Sunny	Cold	<10	pine marten	3	MA1	active	locomotion	ground	walking		9.414836884	1.023904085	J2
7BB57AE2-3083-4E80-A7A4-AD330C2F980D	32	2021-10-20,10:16:51	2021-10-20,10:16:57	2021/10/20	10:16:57	morning	1200	240	3	2021-10-20,10:24:57	pine marten	during	Sunny	Cold	<10	pine marten	3	MJ3	active	interaction		object interaction		10.12357426	5.839293957	K6
7BB57AE2-3083-4E80-A7A4-AD330C2F980D	32	2021-10-20,10:16:51	2021-10-20,10:16:57	2021/10/20	10:16:57	morning	1200	240	3	2021-10-20,10:24:57	pine marten	during	Sunny	Cold	<10	pine marten	3	MA2	active	interaction		object interaction		4.609541416	1.260338068	E2
7BB57AE2-3083-4E80-A7A4-AD330C2F980D	32	2021-10-20,10:16:51	2021-10-20,10:16:57	2021/10/20	10:16:57	morning	1200	240	4	2021-10-20,10:28:57	pine marten	during	Sunny	Cold	0	pine marten	3	MJ3	active	interaction		object interaction		9.717677116	1.884023786	J2
7BB57AE2-3083-4E80-A7A4-AD330C2F980D	32	2021-10-20,10:16:51	2021-10-20,10:16:57	2021/10/20	10:16:57	morning	1200	240	4	2021-10-20,10:28:57	pine marten	during	Sunny	Cold	0	pine marten	3	MA1	active	interaction		object interaction		10.10338497	5.842345238	K6
7BB57AE2-3083-4E80-A7A4-AD330C2F980D	32	2021-10-20,10:16:51	2021-10-20,10:16:57	2021/10/20	10:16:57	morning	1200	240	4	2021-10-20,10:28:57	pine marten	during	Sunny	Cold	0	pine marten	3	MA2	active	interaction		object interaction		3.861819029	1.731435895	D2
7BB57AE2-3083-4E80-A7A4-AD330C2F980D	32	2021-10-20,10:16:51	2021-10-20,10:16:57	2021/10/20	10:16:57	morning	1200	240	5	2021-10-20,10:32:57	pine marten	during	Sunny	Cold	<10	pine marten	3	MA2	active	locomotion	ground	walking		11.03480721	5.046183586	L6
7BB57AE2-3083-4E80-A7A4-AD330C2F980D	32	2021-10-20,10:16:51	2021-10-20,10:16:57	2021/10/20	10:16:57	morning	1200	240	5	2021-10-20,10:32:57	pine marten	during	Sunny	Cold	<10	pine marten	3	MA1	active	interaction		object interaction		9.660725594	1.883383512	J2
7BB57AE2-3083-4E80-A7A4-AD330C2F980D	32	2021-10-20,10:16:51	2021-10-20,10:16:57	2021/10/20	10:16:57	morning	1200	240	5	2021-10-20,10:32:57	pine marten	during	Sunny	Cold	<10	pine marten	3	MJ3	active	interaction		object interaction		9.99821949	1.483212113	J2
7BB57AE2-3083-4E80-A7A4-AD330C2F980D	32	2021-10-20,10:16:51	2021-10-20,10:16:57	2021/10/20	10:16:57	morning	1200	240	6	2021-10-20,10:36:58	pine marten	during	Sunny	Cold	0	pine marten	3	MA1	active	interaction		object interaction		9.660725594	1.883383512	J2
7BB57AE2-3083-4E80-A7A4-AD330C2F980D	32	2021-10-20,10:16:51	2021-10-20,10:16:57	2021/10/20	10:16:57	morning	1200	240	6	2021-10-20,10:36:58	pine marten	during	Sunny	Cold	0	pine marten	3	MA2	active	locomotion	height	walking		10.42679119	6.415218353	K7
7BB57AE2-3083-4E80-A7A4-AD330C2F980D	32	2021-10-20,10:16:51	2021-10-20,10:16:57	2021/10/20	10:16:57	morning	1200	240	6	2021-10-20,10:36:58	pine marten	during	Sunny	Cold	0	pine marten	3	MJ3	active	locomotion	height	walking		6.176703453	3.899758816	G4
7BB57AE2-3083-4E80-A7A4-AD330C2F980D	33	2021-10-20,12:32:05	2021-10-20,12:32:09	2021/10/20	12:32:09	midday	1200	240	1	2021-10-20,12:32:09	pine marten	during	Sunny	Only	<10	pine marten	1	MA1	non-active	resting eyes closed				10.08982468	3.569421768	K4
7BB57AE2-3083-4E80-A7A4-AD330C2F980D	33	2021-10-20,12:32:05	2021-10-20,12:32:09	2021/10/20	12:32:09	midday	1200	240	2	2021-10-20,12:36:09	pine marten	during	Sunny	Only	<10	pine marten	1	MA1	non-active	resting eyes closed				10.66838551	4.865420818	K5
7BB57AE2-3083-4E80-A7A4-AD330C2F980D	33	2021-10-20,12:32:05	2021-10-20,12:32:09	2021/10/20	12:32:09	midday	1200	240	3	2021-10-20,12:40:09	pine marten	during	Sunny	Only	0	pine marten	1	MA1	non-active	resting eyes closed				10.66838551	4.865420818	K5
7BB57AE2-3083-4E80-A7A4-AD330C2F980D	33	2021-10-20,12:32:05	2021-10-20,12:32:09	2021/10/20	12:32:09	midday	1200	240	4	2021-10-20,12:44:09	pine marten	during	Sunny	Only	<10	pine marten	2	MA2	active	locomotion	height	walking		4.975925446	3.701368332	E4
7BB57AE2-3083-4E80-A7A4-AD330C2F980D	33	2021-10-20,12:32:05	2021-10-20,12:32:09	2021/10/20	12:32:09	midday	1200	240	4	2021-10-20,12:44:09	pine marten	during	Sunny	Only	<10	pine marten	2	MA1	non-active	resting eyes closed				10.66838551	4.865420818	K5
7BB57AE2-3083-4E80-A7A4-AD330C2F980D	33	2021-10-20,12:32:05	2021-10-20,12:32:09	2021/10/20	12:32:09	midday	1200	240	5	2021-10-20,12:48:09	pine marten	during	Sunny	Only	<10	pine marten	2	MA1	non-active	resting eyes closed				10.66838551	4.865420818	K5
7BB57AE2-3083-4E80-A7A4-AD330C2F980D	33	2021-10-20,12:32:05	2021-10-20,12:32:09	2021/10/20	12:32:09	midday	1200	240	5	2021-10-20,12:48:09	pine marten	during	Sunny	Only	<10	pine marten	2	MA2	non-active	resting eyes closed				10.6105299	5.104152679	K6
7BB57AE2-3083-4E80-A7A4-AD330C2F980D	33	2021-10-20,12:32:05	2021-10-20,12:32:09	2021/10/20	12:32:09	midday	1200	240	6	2021-10-20,12:52:10	pine marten	during	Sunny	Only	0	pine marten	2	MA2	non-active	resting eyes closed				10.6105299	5.104152679	K6
7BB57AE2-3083-4E80-A7A4-AD330C2F980D	33	2021-10-20,12:32:05	2021-10-20,12:32:09	2021/10/20	12:32:09	midday	1200	240	6	2021-10-20,12:52:10	pine marten	during	Sunny	Only	0	pine marten	2	MA1	non-active	resting eyes closed				10.66838551	4.865420818	K5
7BB57AE2-3083-4E80-A7A4-AD330C2F980D	34	2021-10-21,10:30:55	2021-10-21,10:31:00	2021/10/21	10:31:00	morning	1200	240	1	2021-10-21,10:31:00	pine marten	during	Overcast	Clouds	0	pine marten	2	MJ3	active	interaction		agonistic	conspecific interaction	4.283163548	4.732962608	E5
7BB57AE2-3083-4E80-A7A4-AD330C2F980D	34	2021-10-21,10:30:55	2021-10-21,10:31:00	2021/10/21	10:31:00	morning	1200	240	1	2021-10-21,10:31:00	pine marten	during	Overcast	Clouds	0	pine marten	2	MA1	active	interaction		agonistic	conspecific interaction	4.080677986	4.255674362	E5
7BB57AE2-3083-4E80-A7A4-AD330C2F980D	34	2021-10-21,10:30:55	2021-10-21,10:31:00	2021/10/21	10:31:00	morning	1200	240	2	2021-10-21,10:35:01	pine marten	during	Overcast	Clouds	<10	pine marten	2	MA1						4.080677986	4.255674362	E5
7BB57AE2-3083-4E80-A7A4-AD330C2F980D	34	2021-10-21,10:30:55	2021-10-21,10:31:00	2021/10/21	10:31:00	morning	1200	240	2	2021-10-21,10:35:01	pine marten	during	Overcast	Clouds	<10	pine marten	2	MJ3						4.283163548	4.732962608	E5
7BB57AE2-3083-4E80-A7A4-AD330C2F980D	34	2021-10-21,10:30:55	2021-10-21,10:31:00	2021/10/21	10:31:00	morning	1200	240	3	2021-10-21,10:39:01	pine marten	during	Overcast	Clouds	0	pine marten	2	MA1	active	self maintenance				8.590319633	3.460872173	I4
7BB57AE2-3083-4E80-A7A4-AD330C2F980D	34	2021-10-21,10:30:55	2021-10-21,10:31:00	2021/10/21	10:31:00	morning	1200	240	3	2021-10-21,10:39:01	pine marten	during	Overcast	Clouds	0	pine marten	2	MJ3	unknown					4.283163548	4.732962608	E5
7BB57AE2-3083-4E80-A7A4-AD330C2F980D	34	2021-10-21,10:30:55	2021-10-21,10:31:00	2021/10/21	10:31:00	morning	1200	240	4	2021-10-21,10:43:00	pine marten	during	Overcast	Clouds	<10	pine marten	2	MJ3	unknown					4.283163548	4.732962608	E5
7BB57AE2-3083-4E80-A7A4-AD330C2F980D	34	2021-10-21,10:30:55	2021-10-21,10:31:00	2021/10/21	10:31:00	morning	1200	240	4	2021-10-21,10:43:00	pine marten	during	Overcast	Clouds	<10	pine marten	2	MA1	non-active	resting eyes closed				9.247156143	5.777068138	J6
7BB57AE2-3083-4E80-A7A4-AD330C2F980D	34	2021-10-21,10:30:55	2021-10-21,10:31:00	2021/10/21	10:31:00	morning	1200	240	5	2021-10-21,10:47:00	pine marten	during	Overcast	Clouds	0	pine marten	2	MA1	active	locomotion	height	walking		10.1083231	5.857482433	K6
7BB57AE2-3083-4E80-A7A4-AD330C2F980D	34	2021-10-21,10:30:55	2021-10-21,10:31:00	2021/10/21	10:31:00	morning	1200	240	5	2021-10-21,10:47:00	pine marten	during	Overcast	Clouds	0	pine marten	2	MJ3	unknown					4.283163548	4.732962608	E5
7BB57AE2-3083-4E80-A7A4-AD330C2F980D	34	2021-10-21,10:30:55	2021-10-21,10:31:00	2021/10/21	10:31:00	morning	1200	240	6	2021-10-21,10:51:00	pine marten	during	Overcast	Clouds	0	pine marten	1	MJ3	unknown					4.283163548	4.732962608	E5
7BB57AE2-3083-4E80-A7A4-AD330C2F980D	35	2021-10-21,14:40:38	2021-10-21,14:40:42	2021/10/21	14:40:42	afternoon	1200	240	1	2021-10-21,14:40:42	pine marten	during	Overcast	Rainy	0	pine marten	2	MA1	active	other behaviours				10.87088203	3.611909628	K4
7BB57AE2-3083-4E80-A7A4-AD330C2F980D	35	2021-10-21,14:40:38	2021-10-21,14:40:42	2021/10/21	14:40:42	afternoon	1200	240	1	2021-10-21,14:40:42	pine marten	during	Overcast	Rainy	0	pine marten	2	MA2	non-active	resting eyes open				5.147761345	3.704645395	F4
7BB57AE2-3083-4E80-A7A4-AD330C2F980D	35	2021-10-21,14:40:38	2021-10-21,14:40:42	2021/10/21	14:40:42	afternoon	1200	240	2	2021-10-21,14:44:42	pine marten	during	Overcast	Rainy	0	pine marten	2	MA2	active	locomotion	ground	walking		7.595307827	2.269957066	H3
7BB57AE2-3083-4E80-A7A4-AD330C2F980D	35	2021-10-21,14:40:38	2021-10-21,14:40:42	2021/10/21	14:40:42	afternoon	1200	240	2	2021-10-21,14:44:42	pine marten	during	Overcast	Rainy	0	pine marten	2	MA1	active	locomotion	ground	walking		8.382015228	0.241528347	I1
7BB57AE2-3083-4E80-A7A4-AD330C2F980D	35	2021-10-21,14:40:38	2021-10-21,14:40:42	2021/10/21	14:40:42	afternoon	1200	240	3	2021-10-21,14:48:42	pine marten	during	Overcast	Rainy	0	pine marten	2	MA1	active	vigilance				8.57968998	3.515219212	I4
7BB57AE2-3083-4E80-A7A4-AD330C2F980D	35	2021-10-21,14:40:38	2021-10-21,14:40:42	2021/10/21	14:40:42	afternoon	1200	240	3	2021-10-21,14:48:42	pine marten	during	Overcast	Rainy	0	pine marten	2	MA2	non-active	resting eyes open				4.102547169	3.754139423	E4
7BB57AE2-3083-4E80-A7A4-AD330C2F980D	35	2021-10-21,14:40:38	2021-10-21,14:40:42	2021/10/21	14:40:42	afternoon	1200	240	4	2021-10-21,14:52:42	pine marten	during	Overcast	Rainy	0	pine marten	2	MA2	active	self maintenance				4.994495392	4.289308071	E5
7BB57AE2-3083-4E80-A7A4-AD330C2F980D	35	2021-10-21,14:40:38	2021-10-21,14:40:42	2021/10/21	14:40:42	afternoon	1200	240	4	2021-10-21,14:52:42	pine marten	during	Overcast	Rainy	0	pine marten	2	MJ3	unknown					4.252196789	4.385922909	E5
7BB57AE2-3083-4E80-A7A4-AD330C2F980D	35	2021-10-21,14:40:38	2021-10-21,14:40:42	2021/10/21	14:40:42	afternoon	1200	240	4	2021-10-21,14:52:42	pine marten	during	Overcast	Rainy	0	pine marten	2	MA1	active	vigilance				6.238137722	0.749652565	G1
7BB57AE2-3083-4E80-A7A4-AD330C2F980D	35	2021-10-21,14:40:38	2021-10-21,14:40:42	2021/10/21	14:40:42	afternoon	1200	240	5	2021-10-21,14:56:42	pine marten	during	Overcast	Rainy	0	pine marten	2	MA1	active	vigilance				8.67521286	0.410049349	I1
7BB57AE2-3083-4E80-A7A4-AD330C2F980D	35	2021-10-21,14:40:38	2021-10-21,14:40:42	2021/10/21	14:40:42	afternoon	1200	240	5	2021-10-21,14:56:42	pine marten	during	Overcast	Rainy	0	pine marten	2	MA2	active	locomotion	ground	walking		6.250078201	2.50733304	G3
7BB57AE2-3083-4E80-A7A4-AD330C2F980D	35	2021-10-21,14:40:38	2021-10-21,14:40:42	2021/10/21	14:40:42	afternoon	1200	240	5	2021-10-21,14:56:42	pine marten	during	Overcast	Rainy	0	pine marten	2	MJ3	unknown					4.252196789	4.385922909	E5
7BB57AE2-3083-4E80-A7A4-AD330C2F980D	35	2021-10-21,14:40:38	2021-10-21,14:40:42	2021/10/21	14:40:42	afternoon	1200	240	6	2021-10-21,15:00:43	pine marten	during	Overcast	Rainy	0	pine marten	2	MA2	active	locomotion	ground	walking		6.981377602	0.561092913	G1
7BB57AE2-3083-4E80-A7A4-AD330C2F980D	35	2021-10-21,14:40:38	2021-10-21,14:40:42	2021/10/21	14:40:42	afternoon	1200	240	6	2021-10-21,15:00:43	pine marten	during	Overcast	Rainy	0	pine marten	2	MA1	active	vigilance				7.468333244	3.531039238	H4
7BB57AE2-3083-4E80-A7A4-AD330C2F980D	35	2021-10-21,14:40:38	2021-10-21,14:40:42	2021/10/21	14:40:42	afternoon	1200	240	6	2021-10-21,15:00:43	pine marten	during	Overcast	Rainy	0	pine marten	2	MJ3	unknown					4.252196789	4.385922909	E5
7BB57AE2-3083-4E80-A7A4-AD330C2F980D	36	2021-10-21,17:41:55	2021-10-21,17:41:59	2021/10/21	17:41:59	afternoon	1200	240	1	2021-10-21,17:41:59	pine marten	during	Overcast	Only	0	pine marten	0	NA	NA	NA		NA	NA	NA	NA	NA
7BB57AE2-3083-4E80-A7A4-AD330C2F980D	36	2021-10-21,17:41:55	2021-10-21,17:41:59	2021/10/21	17:41:59	afternoon	1200	240	2	2021-10-21,17:46:00	pine marten	during	Overcast	Only	0	pine marten	0	NA	NA	NA		NA	NA	NA	NA	NA
7BB57AE2-3083-4E80-A7A4-AD330C2F980D	36	2021-10-21,17:41:55	2021-10-21,17:41:59	2021/10/21	17:41:59	afternoon	1200	240	3	2021-10-21,17:50:00	pine marten	during	Overcast	Only	0	pine marten	0	NA	NA	NA		NA	NA	NA	NA	NA
7BB57AE2-3083-4E80-A7A4-AD330C2F980D	36	2021-10-21,17:41:55	2021-10-21,17:41:59	2021/10/21	17:41:59	afternoon	1200	240	4	2021-10-21,17:54:00	pine marten	during	Overcast	Only	0	pine marten	0	NA	NA	NA		NA	NA	NA	NA	NA
7BB57AE2-3083-4E80-A7A4-AD330C2F980D	36	2021-10-21,17:41:55	2021-10-21,17:41:59	2021/10/21	17:41:59	afternoon	1200	240	5	2021-10-21,17:57:59	pine marten	during	Overcast	Only	0	pine marten	0	NA	NA	NA		NA	NA	NA	NA	NA
7BB57AE2-3083-4E80-A7A4-AD330C2F980D	36	2021-10-21,17:41:55	2021-10-21,17:41:59	2021/10/21	17:41:59	afternoon	1200	240	6	2021-10-21,18:01:59	pine marten	during	Overcast	Only	0	pine marten	0	NA	NA	NA		NA	NA	NA	NA	NA
7BB57AE2-3083-4E80-A7A4-AD330C2F980D	37	2021-10-22,10:07:19	2021-10-22,10:07:35	2021/10/22	10:07:35	morning	1200	240	1	2021-10-22,10:07:35	pine marten	during	Overcast	Clouds	0	pine marten	3	MA2	active	locomotion	ground	walking		9.217162132	2.737627268	J3
7BB57AE2-3083-4E80-A7A4-AD330C2F980D	37	2021-10-22,10:07:19	2021-10-22,10:07:35	2021/10/22	10:07:35	morning	1200	240	1	2021-10-22,10:07:35	pine marten	during	Overcast	Clouds	0	pine marten	3	MA1	active	vigilance				9.318597794	5.727046967	J6
7BB57AE2-3083-4E80-A7A4-AD330C2F980D	37	2021-10-22,10:07:19	2021-10-22,10:07:35	2021/10/22	10:07:35	morning	1200	240	1	2021-10-22,10:07:35	pine marten	during	Overcast	Clouds	0	pine marten	3	MJ3	active	other behaviours				4.264250278	3.355663061	E4
7BB57AE2-3083-4E80-A7A4-AD330C2F980D	37	2021-10-22,10:07:19	2021-10-22,10:07:35	2021/10/22	10:07:35	morning	1200	240	2	2021-10-22,10:11:35	pine marten	during	Overcast	Clouds	0	pine marten	3	MA2	active	interaction		object interaction		9.684831619	1.88741374	J2
7BB57AE2-3083-4E80-A7A4-AD330C2F980D	37	2021-10-22,10:07:19	2021-10-22,10:07:35	2021/10/22	10:07:35	morning	1200	240	2	2021-10-22,10:11:35	pine marten	during	Overcast	Clouds	0	pine marten	3	MA1	active	interaction		object interaction		9.733045578	2.051339626	J3
7BB57AE2-3083-4E80-A7A4-AD330C2F980D	37	2021-10-22,10:07:19	2021-10-22,10:07:35	2021/10/22	10:07:35	morning	1200	240	2	2021-10-22,10:11:35	pine marten	during	Overcast	Clouds	0	pine marten	3	MJ3	active	vigilance				2.038297415	1.303654909	C2
7BB57AE2-3083-4E80-A7A4-AD330C2F980D	37	2021-10-22,10:07:19	2021-10-22,10:07:35	2021/10/22	10:07:35	morning	1200	240	3	2021-10-22,10:15:35	pine marten	during	Overcast	Clouds	0	pine marten	3	MJ3	active	interaction		object interaction		9.708637238	1.884814739	J2
7BB57AE2-3083-4E80-A7A4-AD330C2F980D	37	2021-10-22,10:07:19	2021-10-22,10:07:35	2021/10/22	10:07:35	morning	1200	240	3	2021-10-22,10:15:35	pine marten	during	Overcast	Clouds	0	pine marten	3	MA2	active	interaction		agonistic	conspecific interaction	9.679709435	2.000526905	J3
7BB57AE2-3083-4E80-A7A4-AD330C2F980D	37	2021-10-22,10:07:19	2021-10-22,10:07:35	2021/10/22	10:07:35	morning	1200	240	3	2021-10-22,10:15:35	pine marten	during	Overcast	Clouds	0	pine marten	3	MA1	active	locomotion	height	walking		7.794564724	0.693943441	H1
7BB57AE2-3083-4E80-A7A4-AD330C2F980D	37	2021-10-22,10:07:19	2021-10-22,10:07:35	2021/10/22	10:07:35	morning	1200	240	4	2021-10-22,10:19:35	pine marten	during	Overcast	Clouds	0	pine marten	3	MJ3	active	interaction		object interaction		9.082163811	6.205603123	J7
7BB57AE2-3083-4E80-A7A4-AD330C2F980D	37	2021-10-22,10:07:19	2021-10-22,10:07:35	2021/10/22	10:07:35	morning	1200	240	4	2021-10-22,10:19:35	pine marten	during	Overcast	Clouds	0	pine marten	3	MA2	active	locomotion	ground	walking		9.896970749	4.725451469	J5
7BB57AE2-3083-4E80-A7A4-AD330C2F980D	37	2021-10-22,10:07:19	2021-10-22,10:07:35	2021/10/22	10:07:35	morning	1200	240	4	2021-10-22,10:19:35	pine marten	during	Overcast	Clouds	0	pine marten	3	MA1	active	interaction		object interaction		9.655903816	1.900145292	J2
7BB57AE2-3083-4E80-A7A4-AD330C2F980D	37	2021-10-22,10:07:19	2021-10-22,10:07:35	2021/10/22	10:07:35	morning	1200	240	5	2021-10-22,10:23:35	pine marten	during	Overcast	Clouds	0	pine marten	2	MA2	active	self maintenance				5.001162529	4.244710922	F5
7BB57AE2-3083-4E80-A7A4-AD330C2F980D	37	2021-10-22,10:07:19	2021-10-22,10:07:35	2021/10/22	10:07:35	morning	1200	240	5	2021-10-22,10:23:35	pine marten	during	Overcast	Clouds	0	pine marten	2	MA1	active	interaction		object interaction		3.854963779	0.317163199	D1
7BB57AE2-3083-4E80-A7A4-AD330C2F980D	37	2021-10-22,10:07:19	2021-10-22,10:07:35	2021/10/22	10:07:35	morning	1200	240	6	2021-10-22,10:27:35	pine marten	during	Overcast	Clouds	0	pine marten	2	MA1	non-active	resting eyes open				10.6394577	5.024751186	K6
7BB57AE2-3083-4E80-A7A4-AD330C2F980D	37	2021-10-22,10:07:19	2021-10-22,10:07:35	2021/10/22	10:07:35	morning	1200	240	6	2021-10-22,10:27:35	pine marten	during	Overcast	Clouds	0	pine marten	2	MA2	active	locomotion	ground	walking		5.005004406	1.494926453	F2
7BB57AE2-3083-4E80-A7A4-AD330C2F980D	38	2021-10-22,12:59:47	2021-10-22,13:00:14	2021/10/22	13:00:14	midday	1200	240	1	2021-10-22,13:00:14	pine marten	during	Overcast	Windy	<10	pine marten	0	NA	NA	NA		NA	NA	NA	NA	NA
7BB57AE2-3083-4E80-A7A4-AD330C2F980D	38	2021-10-22,12:59:47	2021-10-22,13:00:14	2021/10/22	13:00:14	midday	1200	240	2	2021-10-22,13:04:15	pine marten	during	Overcast	Windy	<10	pine marten	0	NA	NA	NA		NA	NA	NA	NA	NA
7BB57AE2-3083-4E80-A7A4-AD330C2F980D	38	2021-10-22,12:59:47	2021-10-22,13:00:14	2021/10/22	13:00:14	midday	1200	240	3	2021-10-22,13:08:14	pine marten	during	Overcast	Windy	0	pine marten	0	NA	NA	NA		NA	NA	NA	NA	NA
7BB57AE2-3083-4E80-A7A4-AD330C2F980D	38	2021-10-22,12:59:47	2021-10-22,13:00:14	2021/10/22	13:00:14	midday	1200	240	4	2021-10-22,13:12:14	pine marten	during	Overcast	Windy	0	pine marten	0	NA	NA	NA		NA	NA	NA	NA	NA
7BB57AE2-3083-4E80-A7A4-AD330C2F980D	38	2021-10-22,12:59:47	2021-10-22,13:00:14	2021/10/22	13:00:14	midday	1200	240	5	2021-10-22,13:16:14	pine marten	during	Overcast	Windy	0	pine marten	2	MA1	active	locomotion	ground	walking		8.086575508	1.667305231	I2
7BB57AE2-3083-4E80-A7A4-AD330C2F980D	38	2021-10-22,12:59:47	2021-10-22,13:00:14	2021/10/22	13:00:14	midday	1200	240	5	2021-10-22,13:16:14	pine marten	during	Overcast	Windy	0	pine marten	2	MA2	active	locomotion	ground	walking		9.477024078	1.190439105	J2
7BB57AE2-3083-4E80-A7A4-AD330C2F980D	38	2021-10-22,12:59:47	2021-10-22,13:00:14	2021/10/22	13:00:14	midday	1200	240	6	2021-10-22,13:20:14	pine marten	during	Overcast	Windy	0	pine marten	2	MA2	active	self maintenance				9.801314354	1.968951583	J2
7BB57AE2-3083-4E80-A7A4-AD330C2F980D	38	2021-10-22,12:59:47	2021-10-22,13:00:14	2021/10/22	13:00:14	midday	1200	240	6	2021-10-22,13:20:14	pine marten	during	Overcast	Windy	0	pine marten	2	MA1	active	locomotion	height	climbing		4.820941448	4.348593235	E5
7BB57AE2-3083-4E80-A7A4-AD330C2F980D	39	2021-10-22,16:42:04	2021-10-22,16:42:07	2021/10/22	16:42:07	afternoon	1200	240	1	2021-10-22,16:42:07	pine marten	during	Overcast	Clouds	0	pine marten	0	NA	NA	NA		NA	NA	NA	NA	NA
7BB57AE2-3083-4E80-A7A4-AD330C2F980D	39	2021-10-22,16:42:04	2021-10-22,16:42:07	2021/10/22	16:42:07	afternoon	1200	240	2	2021-10-22,16:46:07	pine marten	during	Overcast	Clouds	0	pine marten	0	NA	NA	NA		NA	NA	NA	NA	NA
7BB57AE2-3083-4E80-A7A4-AD330C2F980D	39	2021-10-22,16:42:04	2021-10-22,16:42:07	2021/10/22	16:42:07	afternoon	1200	240	3	2021-10-22,16:50:07	pine marten	during	Overcast	Clouds	0	pine marten	0	NA	NA	NA		NA	NA	NA	NA	NA
7BB57AE2-3083-4E80-A7A4-AD330C2F980D	39	2021-10-22,16:42:04	2021-10-22,16:42:07	2021/10/22	16:42:07	afternoon	1200	240	4	2021-10-22,16:54:07	pine marten	during	Overcast	Clouds	0	pine marten	0	NA	NA	NA		NA	NA	NA	NA	NA
7BB57AE2-3083-4E80-A7A4-AD330C2F980D	39	2021-10-22,16:42:04	2021-10-22,16:42:07	2021/10/22	16:42:07	afternoon	1200	240	5	2021-10-22,16:58:07	pine marten	during	Overcast	Clouds	0	pine marten	0	NA	NA	NA		NA	NA	NA	NA	NA
7BB57AE2-3083-4E80-A7A4-AD330C2F980D	39	2021-10-22,16:42:04	2021-10-22,16:42:07	2021/10/22	16:42:07	afternoon	1200	240	6	2021-10-22,17:02:08	pine marten	during	Overcast	Clouds	0	pine marten	0	NA	NA	NA		NA	NA	NA	NA	NA
7BB57AE2-3083-4E80-A7A4-AD330C2F980D	40	2021-10-25,15:16:15	2021-10-25,15:16:19	2021/10/25	15:16:19	afternoon	1200	240	1	2021-10-25,15:16:19	pine marten	during	Overcast	Clouds	0	pine marten	2	MA2	active	vigilance				3.203178644	0.33179608	D1
7BB57AE2-3083-4E80-A7A4-AD330C2F980D	40	2021-10-25,15:16:15	2021-10-25,15:16:19	2021/10/25	15:16:19	afternoon	1200	240	1	2021-10-25,15:16:19	pine marten	during	Overcast	Clouds	0	pine marten	2	MA1	active	interaction		object interaction		2.540203333	2.505665541	C3
7BB57AE2-3083-4E80-A7A4-AD330C2F980D	40	2021-10-25,15:16:15	2021-10-25,15:16:19	2021/10/25	15:16:19	afternoon	1200	240	2	2021-10-25,15:20:19	pine marten	during	Overcast	Clouds	<10	pine marten	3	MJ3	active	interaction		object interaction		3.362410307	1.604902267	D2
7BB57AE2-3083-4E80-A7A4-AD330C2F980D	40	2021-10-25,15:16:15	2021-10-25,15:16:19	2021/10/25	15:16:19	afternoon	1200	240	2	2021-10-25,15:20:19	pine marten	during	Overcast	Clouds	<10	pine marten	3	MA1	active	interaction		object interaction		4.051826477	1.754356265	E2
7BB57AE2-3083-4E80-A7A4-AD330C2F980D	40	2021-10-25,15:16:15	2021-10-25,15:16:19	2021/10/25	15:16:19	afternoon	1200	240	2	2021-10-25,15:20:19	pine marten	during	Overcast	Clouds	<10	pine marten	3	MA2	active	locomotion	ground	walking		3.960225821	3.080156565	D4
7BB57AE2-3083-4E80-A7A4-AD330C2F980D	40	2021-10-25,15:16:15	2021-10-25,15:16:19	2021/10/25	15:16:19	afternoon	1200	240	3	2021-10-25,15:24:19	pine marten	during	Overcast	Clouds	0	pine marten	3	MA1	active	interaction		object interaction		3.853826284	0.342654079	D1
7BB57AE2-3083-4E80-A7A4-AD330C2F980D	40	2021-10-25,15:16:15	2021-10-25,15:16:19	2021/10/25	15:16:19	afternoon	1200	240	3	2021-10-25,15:24:19	pine marten	during	Overcast	Clouds	0	pine marten	3	MJ3	active	locomotion	ground	walking		7.462937355	2.403923035	H3
7BB57AE2-3083-4E80-A7A4-AD330C2F980D	40	2021-10-25,15:16:15	2021-10-25,15:16:19	2021/10/25	15:16:19	afternoon	1200	240	3	2021-10-25,15:24:19	pine marten	during	Overcast	Clouds	0	pine marten	3	MA2	active	locomotion	ground	walking		8.036647797	1.598800659	I2
7BB57AE2-3083-4E80-A7A4-AD330C2F980D	40	2021-10-25,15:16:15	2021-10-25,15:16:19	2021/10/25	15:16:19	afternoon	1200	240	4	2021-10-25,15:28:19	pine marten	during	Overcast	Clouds	0	pine marten	2	MA1	active	self maintenance				5.084707737	4.047275066	F5
7BB57AE2-3083-4E80-A7A4-AD330C2F980D	40	2021-10-25,15:16:15	2021-10-25,15:16:19	2021/10/25	15:16:19	afternoon	1200	240	4	2021-10-25,15:28:19	pine marten	during	Overcast	Clouds	0	pine marten	2	UNID_1	non-active	other behaviours				9.556647301	4.847124577	J5
7BB57AE2-3083-4E80-A7A4-AD330C2F980D	40	2021-10-25,15:16:15	2021-10-25,15:16:19	2021/10/25	15:16:19	afternoon	1200	240	5	2021-10-25,15:32:19	pine marten	during	Overcast	Clouds	<10	pine marten	2	MJ3	unknown					8.488172531	6.249384403	I7
7BB57AE2-3083-4E80-A7A4-AD330C2F980D	40	2021-10-25,15:16:15	2021-10-25,15:16:19	2021/10/25	15:16:19	afternoon	1200	240	5	2021-10-25,15:32:19	pine marten	during	Overcast	Clouds	<10	pine marten	2	MA1	active	self maintenance				9.454086304	5.097670555	J6
7BB57AE2-3083-4E80-A7A4-AD330C2F980D	40	2021-10-25,15:16:15	2021-10-25,15:16:19	2021/10/25	15:16:19	afternoon	1200	240	5	2021-10-25,15:32:19	pine marten	during	Overcast	Clouds	<10	pine marten	2	MA2	active	interaction		object interaction		1.082372665	3.870326042	B4
7BB57AE2-3083-4E80-A7A4-AD330C2F980D	40	2021-10-25,15:16:15	2021-10-25,15:16:19	2021/10/25	15:16:19	afternoon	1200	240	6	2021-10-25,15:36:19	pine marten	during	Overcast	Clouds	0	pine marten	2	MA2	active	interaction		object interaction		3.934387684	0.234695286	D1
7BB57AE2-3083-4E80-A7A4-AD330C2F980D	40	2021-10-25,15:16:15	2021-10-25,15:16:19	2021/10/25	15:16:19	afternoon	1200	240	6	2021-10-25,15:36:19	pine marten	during	Overcast	Clouds	0	pine marten	2	MA1	active	locomotion	height	walking		8.686365128	3.504751682	I4
7BB57AE2-3083-4E80-A7A4-AD330C2F980D	41	2021-10-27,10:31:08	2021-10-27,10:31:13	2021/10/27	10:31:13	morning	1200	240	1	2021-10-27,10:31:13	pine marten	during	Sunny	Cold	<10	pine marten	3	MA1	active	interaction		object interaction		2.145843983	1.470036387	C2
7BB57AE2-3083-4E80-A7A4-AD330C2F980D	41	2021-10-27,10:31:08	2021-10-27,10:31:13	2021/10/27	10:31:13	morning	1200	240	1	2021-10-27,10:31:13	pine marten	during	Sunny	Cold	<10	pine marten	3	MA2	active	interaction		object interaction		2.415229321	0.931265533	C1
7BB57AE2-3083-4E80-A7A4-AD330C2F980D	41	2021-10-27,10:31:08	2021-10-27,10:31:13	2021/10/27	10:31:13	morning	1200	240	1	2021-10-27,10:31:13	pine marten	during	Sunny	Cold	<10	pine marten	3	MJ3	active	locomotion	height	walking		7.518911839	3.657681704	H4
7BB57AE2-3083-4E80-A7A4-AD330C2F980D	41	2021-10-27,10:31:08	2021-10-27,10:31:13	2021/10/27	10:31:13	morning	1200	240	2	2021-10-27,10:35:13	pine marten	during	Sunny	Cold	0	pine marten	3	MA1	active	interaction		object interaction		3.079420805	1.499892235	D2
7BB57AE2-3083-4E80-A7A4-AD330C2F980D	41	2021-10-27,10:31:08	2021-10-27,10:31:13	2021/10/27	10:31:13	morning	1200	240	2	2021-10-27,10:35:13	pine marten	during	Sunny	Cold	0	pine marten	3	MA2	active	interaction		object interaction		2.11183238	1.389938951	C2
7BB57AE2-3083-4E80-A7A4-AD330C2F980D	41	2021-10-27,10:31:08	2021-10-27,10:31:13	2021/10/27	10:31:13	morning	1200	240	2	2021-10-27,10:35:13	pine marten	during	Sunny	Cold	0	pine marten	3	MJ3	active	vigilance				9.997112274	2.250709534	J3
7BB57AE2-3083-4E80-A7A4-AD330C2F980D	41	2021-10-27,10:31:08	2021-10-27,10:31:13	2021/10/27	10:31:13	morning	1200	240	3	2021-10-27,10:39:13	pine marten	during	Sunny	Cold	<10	pine marten	2	MA1	active	interaction		object interaction		2.130515814	1.324439526	C2
7BB57AE2-3083-4E80-A7A4-AD330C2F980D	41	2021-10-27,10:31:08	2021-10-27,10:31:13	2021/10/27	10:31:13	morning	1200	240	3	2021-10-27,10:39:13	pine marten	during	Sunny	Cold	<10	pine marten	2	MA2	active	interaction		object interaction		2.702272654	1.962168217	C2
7BB57AE2-3083-4E80-A7A4-AD330C2F980D	41	2021-10-27,10:31:08	2021-10-27,10:31:13	2021/10/27	10:31:13	morning	1200	240	4	2021-10-27,10:43:13	pine marten	during	Sunny	Cold	<10	pine marten	2	MA2	active	locomotion	height	walking		5.434224129	3.668161631	F4
7BB57AE2-3083-4E80-A7A4-AD330C2F980D	41	2021-10-27,10:31:08	2021-10-27,10:31:13	2021/10/27	10:31:13	morning	1200	240	4	2021-10-27,10:43:13	pine marten	during	Sunny	Cold	<10	pine marten	2	MA1	active	interaction		object interaction		3.103215456	0.490512818	D1
7BB57AE2-3083-4E80-A7A4-AD330C2F980D	41	2021-10-27,10:31:08	2021-10-27,10:31:13	2021/10/27	10:31:13	morning	1200	240	5	2021-10-27,10:47:13	pine marten	during	Sunny	Cold	<10	pine marten	2	MA2	non-active	resting eyes open				10.67882156	5.162322998	K6
7BB57AE2-3083-4E80-A7A4-AD330C2F980D	41	2021-10-27,10:31:08	2021-10-27,10:31:13	2021/10/27	10:31:13	morning	1200	240	5	2021-10-27,10:47:13	pine marten	during	Sunny	Cold	<10	pine marten	2	MJ3	unknown					8.709494591	6.211211681	I7
7BB57AE2-3083-4E80-A7A4-AD330C2F980D	41	2021-10-27,10:31:08	2021-10-27,10:31:13	2021/10/27	10:31:13	morning	1200	240	5	2021-10-27,10:47:13	pine marten	during	Sunny	Cold	<10	pine marten	2	MA1	active	interaction		object interaction		2.176343918	1.370740056	C2
7BB57AE2-3083-4E80-A7A4-AD330C2F980D	41	2021-10-27,10:31:08	2021-10-27,10:31:13	2021/10/27	10:31:13	morning	1200	240	6	2021-10-27,10:51:13	pine marten	during	Sunny	Cold	<10	pine marten	2	MA2	active	locomotion	ground	walking		10.1070652	4.696696758	K5
7BB57AE2-3083-4E80-A7A4-AD330C2F980D	41	2021-10-27,10:31:08	2021-10-27,10:31:13	2021/10/27	10:31:13	morning	1200	240	6	2021-10-27,10:51:13	pine marten	during	Sunny	Cold	<10	pine marten	2	MJ3	unknown					8.709494591	6.211211681	I7
7BB57AE2-3083-4E80-A7A4-AD330C2F980D	41	2021-10-27,10:31:08	2021-10-27,10:31:13	2021/10/27	10:31:13	morning	1200	240	6	2021-10-27,10:51:13	pine marten	during	Sunny	Cold	<10	pine marten	2	MA1	active	vigilance				10.7968502	5.636324406	K6
7BB57AE2-3083-4E80-A7A4-AD330C2F980D	42	2021-10-27,11:59:02	2021-10-27,12:00:12	2021/10/27	12:00:12	midday	1200	240	1	2021-10-27,12:00:12	pine marten	during	Sunny	Only	<10	pine marten	1	MJ3	active	vigilance				8.566591263	3.46241641	I4
7BB57AE2-3083-4E80-A7A4-AD330C2F980D	42	2021-10-27,11:59:02	2021-10-27,12:00:12	2021/10/27	12:00:12	midday	1200	240	2	2021-10-27,12:04:12	pine marten	during	Sunny	Only	<10	pine marten	0	NA	NA	NA		NA	NA	NA	NA	NA
7BB57AE2-3083-4E80-A7A4-AD330C2F980D	42	2021-10-27,11:59:02	2021-10-27,12:00:12	2021/10/27	12:00:12	midday	1200	240	3	2021-10-27,12:08:12	pine marten	during	Sunny	Only	0	pine marten	0	NA	NA	NA		NA	NA	NA	NA	NA
7BB57AE2-3083-4E80-A7A4-AD330C2F980D	42	2021-10-27,11:59:02	2021-10-27,12:00:12	2021/10/27	12:00:12	midday	1200	240	4	2021-10-27,12:12:12	pine marten	during	Sunny	Only	<10	pine marten	0	NA	NA	NA		NA	NA	NA	NA	NA
7BB57AE2-3083-4E80-A7A4-AD330C2F980D	42	2021-10-27,11:59:02	2021-10-27,12:00:12	2021/10/27	12:00:12	midday	1200	240	5	2021-10-27,12:16:13	pine marten	during	Sunny	Only	<10	pine marten	0	NA	NA	NA		NA	NA	NA	NA	NA
7BB57AE2-3083-4E80-A7A4-AD330C2F980D	42	2021-10-27,11:59:02	2021-10-27,12:00:12	2021/10/27	12:00:12	midday	1200	240	6	2021-10-27,12:20:13	pine marten	during	Sunny	Only	<10	pine marten	0	NA	NA	NA		NA	NA	NA	NA	NA
7BB57AE2-3083-4E80-A7A4-AD330C2F980D	43	2021-10-28,13:27:10	2021-10-28,13:27:57	2021/10/28	13:27:57	midday	1200	240	1	2021-10-28,13:27:57	pine marten	during	Sunny	Only	<10	pine marten	0	NA	NA	NA		NA	NA	NA	NA	NA
7BB57AE2-3083-4E80-A7A4-AD330C2F980D	43	2021-10-28,13:27:10	2021-10-28,13:27:57	2021/10/28	13:27:57	midday	1200	240	2	2021-10-28,13:31:58	pine marten	during	Sunny	Only	10_20	pine marten	0	NA	NA	NA		NA	NA	NA	NA	NA
7BB57AE2-3083-4E80-A7A4-AD330C2F980D	43	2021-10-28,13:27:10	2021-10-28,13:27:57	2021/10/28	13:27:57	midday	1200	240	3	2021-10-28,13:35:58	pine marten	during	Sunny	Only	<10	pine marten	0	NA	NA	NA		NA	NA	NA	NA	NA
7BB57AE2-3083-4E80-A7A4-AD330C2F980D	43	2021-10-28,13:27:10	2021-10-28,13:27:57	2021/10/28	13:27:57	midday	1200	240	4	2021-10-28,13:39:58	pine marten	during	Sunny	Only	0	pine marten	0	NA	NA	NA		NA	NA	NA	NA	NA
7BB57AE2-3083-4E80-A7A4-AD330C2F980D	43	2021-10-28,13:27:10	2021-10-28,13:27:57	2021/10/28	13:27:57	midday	1200	240	5	2021-10-28,13:43:57	pine marten	during	Sunny	Only	<10	pine marten	0	NA	NA	NA		NA	NA	NA	NA	NA
7BB57AE2-3083-4E80-A7A4-AD330C2F980D	43	2021-10-28,13:27:10	2021-10-28,13:27:57	2021/10/28	13:27:57	midday	1200	240	6	2021-10-28,13:47:57	pine marten	during	Sunny	Only	0	pine marten	0	NA	NA	NA		NA	NA	NA	NA	NA
7BB57AE2-3083-4E80-A7A4-AD330C2F980D	44	2021-10-28,14:26:58	2021-10-28,14:27:02	2021/10/28	14:27:02	afternoon	1200	240	1	2021-10-28,14:27:02	pine marten	during	Sunny	Cold	<10	pine marten	1	MA2	active	locomotion	height	walking		8.786931992	4.402157784	I5
7BB57AE2-3083-4E80-A7A4-AD330C2F980D	44	2021-10-28,14:26:58	2021-10-28,14:27:02	2021/10/28	14:27:02	afternoon	1200	240	2	2021-10-28,14:31:02	pine marten	during	Sunny	Cold	<10	pine marten	0	NA	NA	NA		NA	NA	NA	NA	NA
7BB57AE2-3083-4E80-A7A4-AD330C2F980D	44	2021-10-28,14:26:58	2021-10-28,14:27:02	2021/10/28	14:27:02	afternoon	1200	240	3	2021-10-28,14:35:02	pine marten	during	Sunny	Cold	0	pine marten	1	MJ3	unknown					4.235962391	4.470484734	E5
7BB57AE2-3083-4E80-A7A4-AD330C2F980D	44	2021-10-28,14:26:58	2021-10-28,14:27:02	2021/10/28	14:27:02	afternoon	1200	240	3	2021-10-28,14:35:02	pine marten	during	Sunny	Cold	0	pine marten	1	MA2	active	vigilance				4.120250225	4.340308666	E5
7BB57AE2-3083-4E80-A7A4-AD330C2F980D	44	2021-10-28,14:26:58	2021-10-28,14:27:02	2021/10/28	14:27:02	afternoon	1200	240	4	2021-10-28,14:39:02	pine marten	during	Sunny	Cold	<10	pine marten	1	MJ3	active	interaction		agonistic	conspecific interaction	4.235962391	4.470484734	E5
7BB57AE2-3083-4E80-A7A4-AD330C2F980D	44	2021-10-28,14:26:58	2021-10-28,14:27:02	2021/10/28	14:27:02	afternoon	1200	240	4	2021-10-28,14:39:02	pine marten	during	Sunny	Cold	<10	pine marten	1	MA2	active	interaction		agonistic	conspecific interaction	4.163201332	4.360646248	E5
7BB57AE2-3083-4E80-A7A4-AD330C2F980D	44	2021-10-28,14:26:58	2021-10-28,14:27:02	2021/10/28	14:27:02	afternoon	1200	240	5	2021-10-28,14:43:02	pine marten	during	Sunny	Cold	0	pine marten	1	MJ3	unknown					4.235962391	4.470484734	E5
7BB57AE2-3083-4E80-A7A4-AD330C2F980D	44	2021-10-28,14:26:58	2021-10-28,14:27:02	2021/10/28	14:27:02	afternoon	1200	240	5	2021-10-28,14:43:02	pine marten	during	Sunny	Cold	0	pine marten	1	MA2	active	locomotion	height	walking		9.010282516	6.172171593	J7
7BB57AE2-3083-4E80-A7A4-AD330C2F980D	44	2021-10-28,14:26:58	2021-10-28,14:27:02	2021/10/28	14:27:02	afternoon	1200	240	6	2021-10-28,14:47:03	pine marten	during	Sunny	Cold	<10	pine marten	1	MJ3	unknown					4.235962391	4.470484734	E5
7BB57AE2-3083-4E80-A7A4-AD330C2F980D	44	2021-10-28,14:26:58	2021-10-28,14:27:02	2021/10/28	14:27:02	afternoon	1200	240	6	2021-10-28,14:47:03	pine marten	during	Sunny	Cold	<10	pine marten	1	MA1	active	self maintenance				10.15216541	5.217218399	K6
7BB57AE2-3083-4E80-A7A4-AD330C2F980D	44	2021-10-28,14:26:58	2021-10-28,14:27:02	2021/10/28	14:27:02	afternoon	1200	240	6	2021-10-28,14:47:03	pine marten	during	Sunny	Cold	<10	pine marten	1	MA2	unknown					9.010282516	6.172171593	J7
7BB57AE2-3083-4E80-A7A4-AD330C2F980D	45	2021-10-28,16:38:17	2021-10-28,16:38:19	2021/10/28	16:38:19	afternoon	1200	240	1	2021-10-28,16:38:19	pine marten	during	Sunny	Cold	0	pine marten	2	MA2	active	other behaviours				4.365498543	3.842580795	E4
7BB57AE2-3083-4E80-A7A4-AD330C2F980D	45	2021-10-28,16:38:17	2021-10-28,16:38:19	2021/10/28	16:38:19	afternoon	1200	240	1	2021-10-28,16:38:19	pine marten	during	Sunny	Cold	0	pine marten	2	MA1	active	other behaviours				6.270229816	0.137266904	G1
7BB57AE2-3083-4E80-A7A4-AD330C2F980D	45	2021-10-28,16:38:17	2021-10-28,16:38:19	2021/10/28	16:38:19	afternoon	1200	240	1	2021-10-28,16:38:19	pine marten	during	Sunny	Cold	0	pine marten	2	MJ3	unknown					4.264739513	4.476662159	E5
7BB57AE2-3083-4E80-A7A4-AD330C2F980D	45	2021-10-28,16:38:17	2021-10-28,16:38:19	2021/10/28	16:38:19	afternoon	1200	240	2	2021-10-28,16:42:20	pine marten	during	Sunny	Cold	<10	pine marten	2	MA1	active	other behaviours				7.615384102	0.686899841	H1
7BB57AE2-3083-4E80-A7A4-AD330C2F980D	45	2021-10-28,16:38:17	2021-10-28,16:38:19	2021/10/28	16:38:19	afternoon	1200	240	2	2021-10-28,16:42:20	pine marten	during	Sunny	Cold	<10	pine marten	2	MA2	active	other behaviours				0.267734975	4.151372433	A5
7BB57AE2-3083-4E80-A7A4-AD330C2F980D	45	2021-10-28,16:38:17	2021-10-28,16:38:19	2021/10/28	16:38:19	afternoon	1200	240	2	2021-10-28,16:42:20	pine marten	during	Sunny	Cold	<10	pine marten	2	MJ3	unknown					4.264739513	4.476662159	E5
7BB57AE2-3083-4E80-A7A4-AD330C2F980D	45	2021-10-28,16:38:17	2021-10-28,16:38:19	2021/10/28	16:38:19	afternoon	1200	240	3	2021-10-28,16:46:20	pine marten	during	Sunny	Cold	0	pine marten	2	MA1	non-active	resting eyes open				7.615384102	0.686899841	H1
7BB57AE2-3083-4E80-A7A4-AD330C2F980D	45	2021-10-28,16:38:17	2021-10-28,16:38:19	2021/10/28	16:38:19	afternoon	1200	240	3	2021-10-28,16:46:20	pine marten	during	Sunny	Cold	0	pine marten	2	MJ3	unknown					4.264739513	4.476662159	E5
7BB57AE2-3083-4E80-A7A4-AD330C2F980D	45	2021-10-28,16:38:17	2021-10-28,16:38:19	2021/10/28	16:38:19	afternoon	1200	240	3	2021-10-28,16:46:20	pine marten	during	Sunny	Cold	0	pine marten	2	MA2	active	locomotion	ground	walking		9.814330101	1.133777857	J2
7BB57AE2-3083-4E80-A7A4-AD330C2F980D	45	2021-10-28,16:38:17	2021-10-28,16:38:19	2021/10/28	16:38:19	afternoon	1200	240	4	2021-10-28,16:50:20	pine marten	during	Sunny	Cold	0	pine marten	2	MA1	non-active	resting eyes open				8.9181633	0.270042151	I1
7BB57AE2-3083-4E80-A7A4-AD330C2F980D	45	2021-10-28,16:38:17	2021-10-28,16:38:19	2021/10/28	16:38:19	afternoon	1200	240	4	2021-10-28,16:50:20	pine marten	during	Sunny	Cold	0	pine marten	2	MJ3	active	interaction		agonistic	conspecific interaction	4.264739513	4.476662159	E5
7BB57AE2-3083-4E80-A7A4-AD330C2F980D	45	2021-10-28,16:38:17	2021-10-28,16:38:19	2021/10/28	16:38:19	afternoon	1200	240	4	2021-10-28,16:50:20	pine marten	during	Sunny	Cold	0	pine marten	2	MA2	active	interaction		agonistic	conspecific interaction	4.132567406	4.318839073	E5
7BB57AE2-3083-4E80-A7A4-AD330C2F980D	45	2021-10-28,16:38:17	2021-10-28,16:38:19	2021/10/28	16:38:19	afternoon	1200	240	5	2021-10-28,16:54:19	pine marten	during	Sunny	Cold	0	pine marten	2	MA2	active	locomotion	ground	walking		4.098818302	3.716171265	E4
7BB57AE2-3083-4E80-A7A4-AD330C2F980D	45	2021-10-28,16:38:17	2021-10-28,16:38:19	2021/10/28	16:38:19	afternoon	1200	240	5	2021-10-28,16:54:19	pine marten	during	Sunny	Cold	0	pine marten	2	MJ3	unknown					4.264739513	4.476662159	E5
7BB57AE2-3083-4E80-A7A4-AD330C2F980D	45	2021-10-28,16:38:17	2021-10-28,16:38:19	2021/10/28	16:38:19	afternoon	1200	240	5	2021-10-28,16:54:19	pine marten	during	Sunny	Cold	0	pine marten	2	MA1	non-active	resting eyes open				10.0946455	2.348341703	K3
7BB57AE2-3083-4E80-A7A4-AD330C2F980D	45	2021-10-28,16:38:17	2021-10-28,16:38:19	2021/10/28	16:38:19	afternoon	1200	240	6	2021-10-28,16:58:19	pine marten	during	Sunny	Cold	0	pine marten	2	MA1	non-active	resting eyes open				10.0946455	2.348341703	K3
7BB57AE2-3083-4E80-A7A4-AD330C2F980D	45	2021-10-28,16:38:17	2021-10-28,16:38:19	2021/10/28	16:38:19	afternoon	1200	240	6	2021-10-28,16:58:19	pine marten	during	Sunny	Cold	0	pine marten	2	MA2	active	self maintenance				11.23730373	3.01233077	L4
7BB57AE2-3083-4E80-A7A4-AD330C2F980D	45	2021-10-28,16:38:17	2021-10-28,16:38:19	2021/10/28	16:38:19	afternoon	1200	240	6	2021-10-28,16:58:19	pine marten	during	Sunny	Cold	0	pine marten	2	MJ3	unknown					4.264739513	4.476662159	E5
7BB57AE2-3083-4E80-A7A4-AD330C2F980D	46	2021-10-28,17:26:25	2021-10-28,17:26:28	2021/10/28	17:26:28	afternoon	1200	240	1	2021-10-28,17:26:28	pine marten	during	Sunny	Cold	0	pine marten	3	MA1	active	interaction		human interaction		5.341506481	0.19266133	F1
7BB57AE2-3083-4E80-A7A4-AD330C2F980D	46	2021-10-28,17:26:25	2021-10-28,17:26:28	2021/10/28	17:26:28	afternoon	1200	240	1	2021-10-28,17:26:28	pine marten	during	Sunny	Cold	0	pine marten	3	MJ3	non-active	resting eyes open				4.199124336	4.36742878	E5
7BB57AE2-3083-4E80-A7A4-AD330C2F980D	46	2021-10-28,17:26:25	2021-10-28,17:26:28	2021/10/28	17:26:28	afternoon	1200	240	1	2021-10-28,17:26:28	pine marten	during	Sunny	Cold	0	pine marten	3	MA2	non-active	resting eyes open				4.825898647	3.832259655	E4
7BB57AE2-3083-4E80-A7A4-AD330C2F980D	46	2021-10-28,17:26:25	2021-10-28,17:26:28	2021/10/28	17:26:28	afternoon	1200	240	2	2021-10-28,17:30:28	pine marten	during	Sunny	Cold	<10	pine marten	2	MA1	active	self maintenance				3.061099768	1.522649288	D2
7BB57AE2-3083-4E80-A7A4-AD330C2F980D	46	2021-10-28,17:26:25	2021-10-28,17:26:28	2021/10/28	17:26:28	afternoon	1200	240	2	2021-10-28,17:30:28	pine marten	during	Sunny	Cold	<10	pine marten	2	MA2	non-active	resting eyes open				4.825898647	3.832259655	E4
7BB57AE2-3083-4E80-A7A4-AD330C2F980D	46	2021-10-28,17:26:25	2021-10-28,17:26:28	2021/10/28	17:26:28	afternoon	1200	240	2	2021-10-28,17:30:28	pine marten	during	Sunny	Cold	<10	pine marten	2	MJ3	unknown					4.199124336	4.36742878	E5
7BB57AE2-3083-4E80-A7A4-AD330C2F980D	46	2021-10-28,17:26:25	2021-10-28,17:26:28	2021/10/28	17:26:28	afternoon	1200	240	3	2021-10-28,17:34:28	pine marten	during	Sunny	Cold	0	pine marten	2	MA2	non-active	resting eyes closed				4.825898647	3.832259655	E4
7BB57AE2-3083-4E80-A7A4-AD330C2F980D	46	2021-10-28,17:26:25	2021-10-28,17:26:28	2021/10/28	17:26:28	afternoon	1200	240	3	2021-10-28,17:34:28	pine marten	during	Sunny	Cold	0	pine marten	2	MJ3	unknown					4.199124336	4.36742878	E5
7BB57AE2-3083-4E80-A7A4-AD330C2F980D	46	2021-10-28,17:26:25	2021-10-28,17:26:28	2021/10/28	17:26:28	afternoon	1200	240	3	2021-10-28,17:34:28	pine marten	during	Sunny	Cold	0	pine marten	2	MA1	non-active	resting eyes open				10.3680315	3.824086428	K4
7BB57AE2-3083-4E80-A7A4-AD330C2F980D	46	2021-10-28,17:26:25	2021-10-28,17:26:28	2021/10/28	17:26:28	afternoon	1200	240	4	2021-10-28,17:38:28	pine marten	during	Sunny	Cold	0	pine marten	2	MA2	non-active	resting eyes open				4.466972828	3.732179642	E4
7BB57AE2-3083-4E80-A7A4-AD330C2F980D	46	2021-10-28,17:26:25	2021-10-28,17:26:28	2021/10/28	17:26:28	afternoon	1200	240	4	2021-10-28,17:38:28	pine marten	during	Sunny	Cold	0	pine marten	2	MJ3	unknown					4.199124336	4.36742878	E5
7BB57AE2-3083-4E80-A7A4-AD330C2F980D	46	2021-10-28,17:26:25	2021-10-28,17:26:28	2021/10/28	17:26:28	afternoon	1200	240	4	2021-10-28,17:38:28	pine marten	during	Sunny	Cold	0	pine marten	2	MA1	non-active	resting eyes open				10.6587429	3.276374578	K4
7BB57AE2-3083-4E80-A7A4-AD330C2F980D	46	2021-10-28,17:26:25	2021-10-28,17:26:28	2021/10/28	17:26:28	afternoon	1200	240	5	2021-10-28,17:42:28	pine marten	during	Sunny	Cold	0	pine marten	2	MJ3	unknown					4.199124336	4.36742878	E5
7BB57AE2-3083-4E80-A7A4-AD330C2F980D	46	2021-10-28,17:26:25	2021-10-28,17:26:28	2021/10/28	17:26:28	afternoon	1200	240	5	2021-10-28,17:42:28	pine marten	during	Sunny	Cold	0	pine marten	2	MA2	non-active	resting eyes closed				4.997922897	3.734665632	E4
7BB57AE2-3083-4E80-A7A4-AD330C2F980D	46	2021-10-28,17:26:25	2021-10-28,17:26:28	2021/10/28	17:26:28	afternoon	1200	240	5	2021-10-28,17:42:28	pine marten	during	Sunny	Cold	0	pine marten	2	MA1	active	locomotion	ground	walking		10.56713772	5.036164284	K6
7BB57AE2-3083-4E80-A7A4-AD330C2F980D	46	2021-10-28,17:26:25	2021-10-28,17:26:28	2021/10/28	17:26:28	afternoon	1200	240	6	2021-10-28,17:46:28	pine marten	during	Sunny	Cold	<10	pine marten	2	MA2	non-active	resting eyes closed				4.997922897	3.734665632	E4
7BB57AE2-3083-4E80-A7A4-AD330C2F980D	46	2021-10-28,17:26:25	2021-10-28,17:26:28	2021/10/28	17:26:28	afternoon	1200	240	6	2021-10-28,17:46:28	pine marten	during	Sunny	Cold	<10	pine marten	2	MJ3	unknown					4.199124336	4.36742878	E5
7BB57AE2-3083-4E80-A7A4-AD330C2F980D	46	2021-10-28,17:26:25	2021-10-28,17:26:28	2021/10/28	17:26:28	afternoon	1200	240	6	2021-10-28,17:46:28	pine marten	during	Sunny	Cold	<10	pine marten	2	MA1	non-active	resting eyes open				10.38392639	1.658362508	K2
7BB57AE2-3083-4E80-A7A4-AD330C2F980D	47	2021-10-29,11:17:28	2021-10-29,11:17:32	2021/10/29	11:17:32	midday	1200	240	1	2021-10-29,11:17:32	pine marten	during	Sunny	Cold	0	pine marten	1	MA2	active	locomotion	ground	walking		9.978933334	3.320745945	J4
7BB57AE2-3083-4E80-A7A4-AD330C2F980D	47	2021-10-29,11:17:28	2021-10-29,11:17:32	2021/10/29	11:17:32	midday	1200	240	2	2021-10-29,11:21:32	pine marten	during	Sunny	Cold	<10	pine marten	1	MA2	active	locomotion	height	climbing		11.28069592	4.104854107	L5
7BB57AE2-3083-4E80-A7A4-AD330C2F980D	47	2021-10-29,11:17:28	2021-10-29,11:17:32	2021/10/29	11:17:32	midday	1200	240	3	2021-10-29,11:25:32	pine marten	during	Sunny	Cold	0	pine marten	1	MA2	active	locomotion	height	pacing		11.44944286	4.663376331	L5
7BB57AE2-3083-4E80-A7A4-AD330C2F980D	47	2021-10-29,11:17:28	2021-10-29,11:17:32	2021/10/29	11:17:32	midday	1200	240	4	2021-10-29,11:29:32	pine marten	during	Sunny	Cold	<10	pine marten	2	MA2	active	locomotion	height	pacing		11.3915863	4.943164825	L5
7BB57AE2-3083-4E80-A7A4-AD330C2F980D	47	2021-10-29,11:17:28	2021-10-29,11:17:32	2021/10/29	11:17:32	midday	1200	240	4	2021-10-29,11:29:32	pine marten	during	Sunny	Cold	<10	pine marten	2	MA1	active	interaction		object interaction		2.128471375	1.360418677	C2
7BB57AE2-3083-4E80-A7A4-AD330C2F980D	47	2021-10-29,11:17:28	2021-10-29,11:17:32	2021/10/29	11:17:32	midday	1200	240	5	2021-10-29,11:33:32	pine marten	during	Sunny	Cold	<10	pine marten	1	MA2	active	interaction		object interaction		2.059240103	1.414507985	C2
7BB57AE2-3083-4E80-A7A4-AD330C2F980D	47	2021-10-29,11:17:28	2021-10-29,11:17:32	2021/10/29	11:17:32	midday	1200	240	6	2021-10-29,11:37:32	pine marten	during	Sunny	Cold	0	pine marten	1	MA2	non-active	unknown				4.236414909	4.265728951	E5
7BB57AE2-3083-4E80-A7A4-AD330C2F980D	48	2021-10-29,12:25:44	2021-10-29,12:25:47	2021/10/29	12:25:47	midday	1200	240	1	2021-10-29,12:25:47	pine marten	during	Sunny	Only	0	pine marten	1	UNID_1	non-active	resting eyes closed				11.03962898	5.347103119	L6
7BB57AE2-3083-4E80-A7A4-AD330C2F980D	48	2021-10-29,12:25:44	2021-10-29,12:25:47	2021/10/29	12:25:47	midday	1200	240	2	2021-10-29,12:29:47	pine marten	during	Sunny	Only	10_20	pine marten	1	UNID_1	non-active	resting eyes closed				11.03962898	5.347103119	L6
7BB57AE2-3083-4E80-A7A4-AD330C2F980D	48	2021-10-29,12:25:44	2021-10-29,12:25:47	2021/10/29	12:25:47	midday	1200	240	3	2021-10-29,12:33:47	pine marten	during	Sunny	Only	<10	pine marten	1	UNID_1	non-active	resting eyes closed				11.03962898	5.347103119	L6
7BB57AE2-3083-4E80-A7A4-AD330C2F980D	48	2021-10-29,12:25:44	2021-10-29,12:25:47	2021/10/29	12:25:47	midday	1200	240	4	2021-10-29,12:37:47	pine marten	during	Sunny	Only	0	pine marten	1	MA1	non-active	resting eyes closed				10.83620548	4.929577351	K5
7BB57AE2-3083-4E80-A7A4-AD330C2F980D	48	2021-10-29,12:25:44	2021-10-29,12:25:47	2021/10/29	12:25:47	midday	1200	240	5	2021-10-29,12:41:47	pine marten	during	Sunny	Only	<10	pine marten	1	MA1	non-active	resting eyes closed				10.83620548	4.929577351	K5
7BB57AE2-3083-4E80-A7A4-AD330C2F980D	48	2021-10-29,12:25:44	2021-10-29,12:25:47	2021/10/29	12:25:47	midday	1200	240	6	2021-10-29,12:45:48	pine marten	during	Sunny	Only	<10	pine marten	1	MA1	non-active	resting eyes closed				10.83620548	4.929577351	K5
7BB57AE2-3083-4E80-A7A4-AD330C2F980D	49	2021-10-29,13:14:57	2021-10-29,13:15:00	2021/10/29	13:15:00	midday	1200	240	1	2021-10-29,13:15:00	pine marten	during	Sunny	Cold	<10	pine marten	1	MA1	non-active	resting eyes closed				10.68284988	5.179674625	K6
7BB57AE2-3083-4E80-A7A4-AD330C2F980D	49	2021-10-29,13:14:57	2021-10-29,13:15:00	2021/10/29	13:15:00	midday	1200	240	2	2021-10-29,13:19:00	pine marten	during	Sunny	Cold	<10	pine marten	1	MA1	non-active	resting eyes closed				10.68284988	5.179674625	K6
7BB57AE2-3083-4E80-A7A4-AD330C2F980D	49	2021-10-29,13:14:57	2021-10-29,13:15:00	2021/10/29	13:15:00	midday	1200	240	3	2021-10-29,13:23:00	pine marten	during	Sunny	Cold	0	pine marten	1	MA1	non-active	resting eyes closed				10.68284988	5.179674625	K6
7BB57AE2-3083-4E80-A7A4-AD330C2F980D	49	2021-10-29,13:14:57	2021-10-29,13:15:00	2021/10/29	13:15:00	midday	1200	240	4	2021-10-29,13:27:00	pine marten	during	Sunny	Cold	0	pine marten	1	MA1	non-active	resting eyes closed				10.68284988	5.179674625	K6
7BB57AE2-3083-4E80-A7A4-AD330C2F980D	49	2021-10-29,13:14:57	2021-10-29,13:15:00	2021/10/29	13:15:00	midday	1200	240	5	2021-10-29,13:31:00	pine marten	during	Sunny	Cold	0	pine marten	1	MA1	non-active	resting eyes closed				10.68284988	5.179674625	K6
7BB57AE2-3083-4E80-A7A4-AD330C2F980D	49	2021-10-29,13:14:57	2021-10-29,13:15:00	2021/10/29	13:15:00	midday	1200	240	6	2021-10-29,13:35:00	pine marten	during	Sunny	Cold	<10	pine marten	1	MA1	non-active	resting eyes closed				10.68284988	5.179674625	K6
7BB57AE2-3083-4E80-A7A4-AD330C2F980D	50	2021-10-29,15:04:07	2021-10-29,15:04:10	2021/10/29	15:04:10	afternoon	1200	240	1	2021-10-29,15:04:10	pine marten	during	Sunny	Only	0	pine marten	2	MA1	non-active	resting eyes open				4.828723907	3.192754269	E4
7BB57AE2-3083-4E80-A7A4-AD330C2F980D	50	2021-10-29,15:04:07	2021-10-29,15:04:10	2021/10/29	15:04:10	afternoon	1200	240	1	2021-10-29,15:04:10	pine marten	during	Sunny	Only	0	pine marten	2	MA2	active	interaction		object interaction		2.085568666	1.298155069	C2
7BB57AE2-3083-4E80-A7A4-AD330C2F980D	50	2021-10-29,15:04:07	2021-10-29,15:04:10	2021/10/29	15:04:10	afternoon	1200	240	2	2021-10-29,15:08:10	pine marten	during	Sunny	Only	0	pine marten	2	MJ3	active	interaction		agonistic	conspecific interaction	4.22624445	4.403852463	E5
7BB57AE2-3083-4E80-A7A4-AD330C2F980D	50	2021-10-29,15:04:07	2021-10-29,15:04:10	2021/10/29	15:04:10	afternoon	1200	240	2	2021-10-29,15:08:10	pine marten	during	Sunny	Only	0	pine marten	2	MA2	active	interaction		agonistic	conspecific interaction	4.062130928	4.210810661	E5
7BB57AE2-3083-4E80-A7A4-AD330C2F980D	50	2021-10-29,15:04:07	2021-10-29,15:04:10	2021/10/29	15:04:10	afternoon	1200	240	2	2021-10-29,15:08:10	pine marten	during	Sunny	Only	0	pine marten	2	MA1	non-active	resting eyes open				0.503980696	2.007457733	A3
7BB57AE2-3083-4E80-A7A4-AD330C2F980D	50	2021-10-29,15:04:07	2021-10-29,15:04:10	2021/10/29	15:04:10	afternoon	1200	240	3	2021-10-29,15:12:10	pine marten	during	Sunny	Only	0	pine marten	2	MJ3	unknown					4.22624445	4.403852463	E5
7BB57AE2-3083-4E80-A7A4-AD330C2F980D	50	2021-10-29,15:04:07	2021-10-29,15:04:10	2021/10/29	15:04:10	afternoon	1200	240	3	2021-10-29,15:12:10	pine marten	during	Sunny	Only	0	pine marten	2	MA1	active	other behaviours				8.440436363	0.373136014	I1
7BB57AE2-3083-4E80-A7A4-AD330C2F980D	50	2021-10-29,15:04:07	2021-10-29,15:04:10	2021/10/29	15:04:10	afternoon	1200	240	3	2021-10-29,15:12:10	pine marten	during	Sunny	Only	0	pine marten	2	MA2	active	locomotion	height	walking		9.429300308	6.222854614	J7
7BB57AE2-3083-4E80-A7A4-AD330C2F980D	50	2021-10-29,15:04:07	2021-10-29,15:04:10	2021/10/29	15:04:10	afternoon	1200	240	4	2021-10-29,15:16:10	pine marten	during	Sunny	Only	<10	pine marten	2	MA1	active	locomotion	ground	walking		10.80372238	1.981166244	K2
7BB57AE2-3083-4E80-A7A4-AD330C2F980D	50	2021-10-29,15:04:07	2021-10-29,15:04:10	2021/10/29	15:04:10	afternoon	1200	240	4	2021-10-29,15:16:10	pine marten	during	Sunny	Only	<10	pine marten	2	MJ3	unknown					4.22624445	4.403852463	E5
7BB57AE2-3083-4E80-A7A4-AD330C2F980D	50	2021-10-29,15:04:07	2021-10-29,15:04:10	2021/10/29	15:04:10	afternoon	1200	240	4	2021-10-29,15:16:10	pine marten	during	Sunny	Only	<10	pine marten	2	MA2	active	self maintenance				6.033871174	1.850462794	G2
7BB57AE2-3083-4E80-A7A4-AD330C2F980D	50	2021-10-29,15:04:07	2021-10-29,15:04:10	2021/10/29	15:04:10	afternoon	1200	240	5	2021-10-29,15:20:10	pine marten	during	Sunny	Only	0	pine marten	2	MA2	active	locomotion	height	climbing		0.455767334	1.982258677	A2
7BB57AE2-3083-4E80-A7A4-AD330C2F980D	50	2021-10-29,15:04:07	2021-10-29,15:04:10	2021/10/29	15:04:10	afternoon	1200	240	5	2021-10-29,15:20:10	pine marten	during	Sunny	Only	0	pine marten	2	MJ3	unknown					4.22624445	4.403852463	E5
7BB57AE2-3083-4E80-A7A4-AD330C2F980D	50	2021-10-29,15:04:07	2021-10-29,15:04:10	2021/10/29	15:04:10	afternoon	1200	240	5	2021-10-29,15:20:10	pine marten	during	Sunny	Only	0	pine marten	2	MA1	active	locomotion	ground	walking		9.969290733	1.273596883	J2
7BB57AE2-3083-4E80-A7A4-AD330C2F980D	50	2021-10-29,15:04:07	2021-10-29,15:04:10	2021/10/29	15:04:10	afternoon	1200	240	6	2021-10-29,15:24:10	pine marten	during	Sunny	Only	0	pine marten	2	MA1	active	interaction		object interaction		2.040896416	1.341735959	C2
7BB57AE2-3083-4E80-A7A4-AD330C2F980D	50	2021-10-29,15:04:07	2021-10-29,15:04:10	2021/10/29	15:04:10	afternoon	1200	240	6	2021-10-29,15:24:10	pine marten	during	Sunny	Only	0	pine marten	2	MA2	active	locomotion	ground	walking		3.688966513	0.296559513	D1
7BB57AE2-3083-4E80-A7A4-AD330C2F980D	50	2021-10-29,15:04:07	2021-10-29,15:04:10	2021/10/29	15:04:10	afternoon	1200	240	6	2021-10-29,15:24:10	pine marten	during	Sunny	Only	0	pine marten	2	MJ3	unknown					4.22624445	4.403852463	E5
7BB57AE2-3083-4E80-A7A4-AD330C2F980D	51	2021-11-03,11:26:11	2021-11-03,11:26:13	2021/11/03	11:26:13	midday	1200	240	1	2021-11-03,11:26:13	pine marten	during	Overcast	Only	0	pine marten	2	MA2	active	interaction		object interaction		9.964142799	2.282491684	J3
7BB57AE2-3083-4E80-A7A4-AD330C2F980D	51	2021-11-03,11:26:11	2021-11-03,11:26:13	2021/11/03	11:26:13	midday	1200	240	1	2021-11-03,11:26:13	pine marten	during	Overcast	Only	0	pine marten	2	MA1	active	interaction		object interaction		9.950193405	1.587812185	J2
7BB57AE2-3083-4E80-A7A4-AD330C2F980D	51	2021-11-03,11:26:11	2021-11-03,11:26:13	2021/11/03	11:26:13	midday	1200	240	2	2021-11-03,11:30:13	pine marten	during	Overcast	Only	<10	pine marten	2	MA1	active	interaction		object interaction		9.848757744	4.894310951	J5
7BB57AE2-3083-4E80-A7A4-AD330C2F980D	51	2021-11-03,11:26:11	2021-11-03,11:26:13	2021/11/03	11:26:13	midday	1200	240	2	2021-11-03,11:30:13	pine marten	during	Overcast	Only	<10	pine marten	2	MA2	active	interaction		object interaction		9.964142799	2.282491684	J3
7BB57AE2-3083-4E80-A7A4-AD330C2F980D	51	2021-11-03,11:26:11	2021-11-03,11:26:13	2021/11/03	11:26:13	midday	1200	240	3	2021-11-03,11:34:13	pine marten	during	Overcast	Only	0	pine marten	2	MA1	active	interaction		object interaction		9.655903816	1.8375808	J2
7BB57AE2-3083-4E80-A7A4-AD330C2F980D	51	2021-11-03,11:26:11	2021-11-03,11:26:13	2021/11/03	11:26:13	midday	1200	240	3	2021-11-03,11:34:13	pine marten	during	Overcast	Only	0	pine marten	2	MA2	active	locomotion	ground	walking		10.80338287	3.578085184	K4
7BB57AE2-3083-4E80-A7A4-AD330C2F980D	51	2021-11-03,11:26:11	2021-11-03,11:26:13	2021/11/03	11:26:13	midday	1200	240	4	2021-11-03,11:38:13	pine marten	during	Overcast	Only	0	pine marten	2	MA2	active	interaction		object interaction		9.800543785	2.122039795	J3
7BB57AE2-3083-4E80-A7A4-AD330C2F980D	51	2021-11-03,11:26:11	2021-11-03,11:26:13	2021/11/03	11:26:13	midday	1200	240	4	2021-11-03,11:38:13	pine marten	during	Overcast	Only	0	pine marten	2	MA1	active	interaction		object interaction		8.739849091	3.390052795	I4
7BB57AE2-3083-4E80-A7A4-AD330C2F980D	51	2021-11-03,11:26:11	2021-11-03,11:26:13	2021/11/03	11:26:13	midday	1200	240	5	2021-11-03,11:42:13	pine marten	during	Overcast	Only	0	pine marten	2	MA1	active	locomotion	height	walking		8.807348251	1.143307686	I2
7BB57AE2-3083-4E80-A7A4-AD330C2F980D	51	2021-11-03,11:26:11	2021-11-03,11:26:13	2021/11/03	11:26:13	midday	1200	240	5	2021-11-03,11:42:13	pine marten	during	Overcast	Only	0	pine marten	2	MA2	active	interaction		object interaction		9.800543785	2.122039795	J3
7BB57AE2-3083-4E80-A7A4-AD330C2F980D	51	2021-11-03,11:26:11	2021-11-03,11:26:13	2021/11/03	11:26:13	midday	1200	240	6	2021-11-03,11:46:13	pine marten	during	Overcast	Only	0	pine marten	2	MA1	active	self maintenance				3.074885845	1.516697884	D2
7BB57AE2-3083-4E80-A7A4-AD330C2F980D	51	2021-11-03,11:26:11	2021-11-03,11:26:13	2021/11/03	11:26:13	midday	1200	240	6	2021-11-03,11:46:13	pine marten	during	Overcast	Only	0	pine marten	2	MA2	active	other behaviours				3.923441887	0.875459552	D1
7BB57AE2-3083-4E80-A7A4-AD330C2F980D	52	2021-11-03,13:59:52	2021-11-03,13:59:56	2021/11/03	13:59:56	midday	1200	240	1	2021-11-03,13:59:56	pine marten	during	Overcast	Clouds	<10	pine marten	2	MA2	active	interaction		object interaction		0.753623009	0.388925344	A1
7BB57AE2-3083-4E80-A7A4-AD330C2F980D	52	2021-11-03,13:59:52	2021-11-03,13:59:56	2021/11/03	13:59:56	midday	1200	240	1	2021-11-03,13:59:56	pine marten	during	Overcast	Clouds	<10	pine marten	2	MA1	active	locomotion	height	walking		7.21536684	0.646484256	H1
7BB57AE2-3083-4E80-A7A4-AD330C2F980D	52	2021-11-03,13:59:52	2021-11-03,13:59:56	2021/11/03	13:59:56	midday	1200	240	2	2021-11-03,14:03:56	pine marten	during	Overcast	Clouds	0	pine marten	3	MJ3	active	locomotion	ground	pacing		2.969468832	0.019755818	C1
7BB57AE2-3083-4E80-A7A4-AD330C2F980D	52	2021-11-03,13:59:52	2021-11-03,13:59:56	2021/11/03	13:59:56	midday	1200	240	2	2021-11-03,14:03:56	pine marten	during	Overcast	Clouds	0	pine marten	3	MA1	active	locomotion	height	walking		7.405649662	3.689404488	H4
7BB57AE2-3083-4E80-A7A4-AD330C2F980D	52	2021-11-03,13:59:52	2021-11-03,13:59:56	2021/11/03	13:59:56	midday	1200	240	2	2021-11-03,14:03:56	pine marten	during	Overcast	Clouds	0	pine marten	3	MA2	active	locomotion	height	walking		11.4042635	4.69604826	L5
7BB57AE2-3083-4E80-A7A4-AD330C2F980D	52	2021-11-03,13:59:52	2021-11-03,13:59:56	2021/11/03	13:59:56	midday	1200	240	3	2021-11-03,14:07:56	pine marten	during	Overcast	Clouds	0	pine marten	3	MJ3	active	locomotion	ground	walking		2.969468832	0.019755818	C1
7BB57AE2-3083-4E80-A7A4-AD330C2F980D	52	2021-11-03,13:59:52	2021-11-03,13:59:56	2021/11/03	13:59:56	midday	1200	240	3	2021-11-03,14:07:56	pine marten	during	Overcast	Clouds	0	pine marten	3	MA2	active	locomotion	height	walking		11.49706173	4.790589809	L5
7BB57AE2-3083-4E80-A7A4-AD330C2F980D	52	2021-11-03,13:59:52	2021-11-03,13:59:56	2021/11/03	13:59:56	midday	1200	240	3	2021-11-03,14:07:56	pine marten	during	Overcast	Clouds	0	pine marten	3	MA1	active	locomotion	height	walking		4.285770416	3.599607229	E4
7BB57AE2-3083-4E80-A7A4-AD330C2F980D	52	2021-11-03,13:59:52	2021-11-03,13:59:56	2021/11/03	13:59:56	midday	1200	240	4	2021-11-03,14:11:56	pine marten	during	Overcast	Clouds	0	pine marten	3	MJ3	active	locomotion	ground	pacing		3.630734205	0.147508621	D1
7BB57AE2-3083-4E80-A7A4-AD330C2F980D	52	2021-11-03,13:59:52	2021-11-03,13:59:56	2021/11/03	13:59:56	midday	1200	240	4	2021-11-03,14:11:56	pine marten	during	Overcast	Clouds	0	pine marten	3	MA1	active	vigilance				6.194133282	0.31629473	G1
7BB57AE2-3083-4E80-A7A4-AD330C2F980D	52	2021-11-03,13:59:52	2021-11-03,13:59:56	2021/11/03	13:59:56	midday	1200	240	4	2021-11-03,14:11:56	pine marten	during	Overcast	Clouds	0	pine marten	3	MA2	active	locomotion	ground	walking		10.49305725	4.779004574	K5
7BB57AE2-3083-4E80-A7A4-AD330C2F980D	52	2021-11-03,13:59:52	2021-11-03,13:59:56	2021/11/03	13:59:56	midday	1200	240	5	2021-11-03,14:15:56	pine marten	during	Overcast	Clouds	<10	pine marten	3	MJ3	active	locomotion	ground	pacing		3.630734205	0.147508621	D1
7BB57AE2-3083-4E80-A7A4-AD330C2F980D	52	2021-11-03,13:59:52	2021-11-03,13:59:56	2021/11/03	13:59:56	midday	1200	240	5	2021-11-03,14:15:56	pine marten	during	Overcast	Clouds	<10	pine marten	3	MA1	active	locomotion	height	walking		3.91593194	3.672020912	D4
7BB57AE2-3083-4E80-A7A4-AD330C2F980D	52	2021-11-03,13:59:52	2021-11-03,13:59:56	2021/11/03	13:59:56	midday	1200	240	5	2021-11-03,14:15:56	pine marten	during	Overcast	Clouds	<10	pine marten	3	MA2	active	locomotion	height	pacing		11.27925491	5.010036945	L6
7BB57AE2-3083-4E80-A7A4-AD330C2F980D	52	2021-11-03,13:59:52	2021-11-03,13:59:56	2021/11/03	13:59:56	midday	1200	240	6	2021-11-03,14:19:56	pine marten	during	Overcast	Clouds	0	pine marten	2	MA2	active	locomotion	ground	pacing		11.27925491	5.010036945	L6
7BB57AE2-3083-4E80-A7A4-AD330C2F980D	52	2021-11-03,13:59:52	2021-11-03,13:59:56	2021/11/03	13:59:56	midday	1200	240	6	2021-11-03,14:19:56	pine marten	during	Overcast	Clouds	0	pine marten	2	MA1	active	locomotion	height	walking		5.437738895	3.649959803	F4
7BB57AE2-3083-4E80-A7A4-AD330C2F980D	53	2021-11-04,15:18:47	2021-11-04,15:18:54	2021/11/04	15:18:54	afternoon	1200	240	1	2021-11-04,15:18:54	pine marten	during	Overcast	Clouds	0	pine marten	1	MJ3	active	locomotion	height	climbing		6.958761692	0.054810606	G1
7BB57AE2-3083-4E80-A7A4-AD330C2F980D	53	2021-11-04,15:18:47	2021-11-04,15:18:54	2021/11/04	15:18:54	afternoon	1200	240	2	2021-11-04,15:22:54	pine marten	during	Overcast	Clouds	0	pine marten	1	NA	NA	NA		NA	NA	NA	NA	NA
7BB57AE2-3083-4E80-A7A4-AD330C2F980D	53	2021-11-04,15:18:47	2021-11-04,15:18:54	2021/11/04	15:18:54	afternoon	1200	240	3	2021-11-04,15:26:54	pine marten	during	Overcast	Clouds	0	pine marten	0	NA	NA	NA		NA	NA	NA	NA	NA
7BB57AE2-3083-4E80-A7A4-AD330C2F980D	53	2021-11-04,15:18:47	2021-11-04,15:18:54	2021/11/04	15:18:54	afternoon	1200	240	4	2021-11-04,15:30:54	pine marten	during	Overcast	Clouds	0	pine marten	0	NA	NA	NA		NA	NA	NA	NA	NA
7BB57AE2-3083-4E80-A7A4-AD330C2F980D	53	2021-11-04,15:18:47	2021-11-04,15:18:54	2021/11/04	15:18:54	afternoon	1200	240	5	2021-11-04,15:34:54	pine marten	during	Overcast	Clouds	0	pine marten	0	NA	NA	NA		NA	NA	NA	NA	NA
7BB57AE2-3083-4E80-A7A4-AD330C2F980D	53	2021-11-04,15:18:47	2021-11-04,15:18:54	2021/11/04	15:18:54	afternoon	1200	240	6	2021-11-04,15:38:54	pine marten	during	Overcast	Clouds	0	pine marten	0	NA	NA	NA		NA	NA	NA	NA	NA
7BB57AE2-3083-4E80-A7A4-AD330C2F980D	54	2021-11-05,10:39:48	2021-11-05,10:39:50	2021/11/05	10:39:50	morning	1200	240	1	2021-11-05,10:39:50	pine marten	during	Sunny	Clouds	0	pine marten	3	MA1	active	interaction		object interaction		7.800978661	1.102981448	H2
7BB57AE2-3083-4E80-A7A4-AD330C2F980D	54	2021-11-05,10:39:48	2021-11-05,10:39:50	2021/11/05	10:39:50	morning	1200	240	1	2021-11-05,10:39:50	pine marten	during	Sunny	Clouds	0	pine marten	3	MA2	active	interaction		object interaction		8.138875961	0.861446917	I1
7BB57AE2-3083-4E80-A7A4-AD330C2F980D	54	2021-11-05,10:39:48	2021-11-05,10:39:50	2021/11/05	10:39:50	morning	1200	240	1	2021-11-05,10:39:50	pine marten	during	Sunny	Clouds	0	pine marten	3	MJ3	active	interaction		object interaction		7.753168583	0.707164049	H1
7BB57AE2-3083-4E80-A7A4-AD330C2F980D	54	2021-11-05,10:39:48	2021-11-05,10:39:50	2021/11/05	10:39:50	morning	1200	240	2	2021-11-05,10:43:50	pine marten	during	Sunny	Clouds	0	pine marten	3	MA1	active	interaction		object interaction		7.800978661	1.102981448	H2
7BB57AE2-3083-4E80-A7A4-AD330C2F980D	54	2021-11-05,10:39:48	2021-11-05,10:39:50	2021/11/05	10:39:50	morning	1200	240	2	2021-11-05,10:43:50	pine marten	during	Sunny	Clouds	0	pine marten	3	MJ3	active	interaction		object interaction		8.061546326	0.866080463	I1
7BB57AE2-3083-4E80-A7A4-AD330C2F980D	54	2021-11-05,10:39:48	2021-11-05,10:39:50	2021/11/05	10:39:50	morning	1200	240	2	2021-11-05,10:43:50	pine marten	during	Sunny	Clouds	0	pine marten	3	MA2	active	locomotion	height	walking		5.289275169	2.264269352	F3
7BB57AE2-3083-4E80-A7A4-AD330C2F980D	54	2021-11-05,10:39:48	2021-11-05,10:39:50	2021/11/05	10:39:50	morning	1200	240	3	2021-11-05,10:47:50	pine marten	during	Sunny	Clouds	0	pine marten	3	MA2	active	interaction		agonistic	conspecific interaction	5.935334682	0.750368297	F1
7BB57AE2-3083-4E80-A7A4-AD330C2F980D	54	2021-11-05,10:39:48	2021-11-05,10:39:50	2021/11/05	10:39:50	morning	1200	240	3	2021-11-05,10:47:50	pine marten	during	Sunny	Clouds	0	pine marten	3	MJ3	active	interaction		agonistic	conspecific interaction	6.108902931	0.610549331	G1
7BB57AE2-3083-4E80-A7A4-AD330C2F980D	54	2021-11-05,10:39:48	2021-11-05,10:39:50	2021/11/05	10:39:50	morning	1200	240	3	2021-11-05,10:47:50	pine marten	during	Sunny	Clouds	0	pine marten	3	MA1	active	locomotion	height	climbing		5.29409647	2.293197632	F3
7BB57AE2-3083-4E80-A7A4-AD330C2F980D	54	2021-11-05,10:39:48	2021-11-05,10:39:50	2021/11/05	10:39:50	morning	1200	240	4	2021-11-05,10:51:50	pine marten	during	Sunny	Clouds	0	pine marten	3	MA1	active	interaction		object interaction		7.902442455	1.275894523	H2
7BB57AE2-3083-4E80-A7A4-AD330C2F980D	54	2021-11-05,10:39:48	2021-11-05,10:39:50	2021/11/05	10:39:50	morning	1200	240	4	2021-11-05,10:51:50	pine marten	during	Sunny	Clouds	0	pine marten	3	MJ3	active	interaction		object interaction		10.26731014	1.495491505	K2
7BB57AE2-3083-4E80-A7A4-AD330C2F980D	54	2021-11-05,10:39:48	2021-11-05,10:39:50	2021/11/05	10:39:50	morning	1200	240	4	2021-11-05,10:51:50	pine marten	during	Sunny	Clouds	0	pine marten	3	MA2	active	interaction		agonistic	conspecific interaction	10.47071075	1.661677122	K2
7BB57AE2-3083-4E80-A7A4-AD330C2F980D	54	2021-11-05,10:39:48	2021-11-05,10:39:50	2021/11/05	10:39:50	morning	1200	240	5	2021-11-05,10:55:50	pine marten	during	Sunny	Clouds	0	pine marten	3	MA1	active	interaction		object interaction		7.902442455	1.275894523	H2
7BB57AE2-3083-4E80-A7A4-AD330C2F980D	54	2021-11-05,10:39:48	2021-11-05,10:39:50	2021/11/05	10:39:50	morning	1200	240	5	2021-11-05,10:55:50	pine marten	during	Sunny	Clouds	0	pine marten	3	MJ3	active	locomotion	height	hanging		7.428443909	0.099562451	H1
7BB57AE2-3083-4E80-A7A4-AD330C2F980D	54	2021-11-05,10:39:48	2021-11-05,10:39:50	2021/11/05	10:39:50	morning	1200	240	5	2021-11-05,10:55:50	pine marten	during	Sunny	Clouds	0	pine marten	3	MA2	non-active	resting eyes open				3.7313416	2.185508251	D3
7BB57AE2-3083-4E80-A7A4-AD330C2F980D	54	2021-11-05,10:39:48	2021-11-05,10:39:50	2021/11/05	10:39:50	morning	1200	240	6	2021-11-05,10:59:50	pine marten	during	Sunny	Clouds	0	pine marten	3	MA1	active	interaction		object interaction		7.902442455	1.275894523	H2
7BB57AE2-3083-4E80-A7A4-AD330C2F980D	54	2021-11-05,10:39:48	2021-11-05,10:39:50	2021/11/05	10:39:50	morning	1200	240	6	2021-11-05,10:59:50	pine marten	during	Sunny	Clouds	0	pine marten	3	MJ3	active	locomotion	height	walking		8.236923218	2.230407238	I3
7BB57AE2-3083-4E80-A7A4-AD330C2F980D	54	2021-11-05,10:39:48	2021-11-05,10:39:50	2021/11/05	10:39:50	morning	1200	240	6	2021-11-05,10:59:50	pine marten	during	Sunny	Clouds	0	pine marten	3	MA2	non-active	resting eyes open				5.277598381	2.34495163	F3
7BB57AE2-3083-4E80-A7A4-AD330C2F980D	55	2021-11-09,11:25:24	2021-11-09,11:25:42	2021/11/09	11:25:42	midday	1200	240	1	2021-11-09,11:25:42	pine marten	post	Sunny	Cold	0	pine marten	2	MA1	active	locomotion	height	walking		5.57905817	3.444073677	F4
7BB57AE2-3083-4E80-A7A4-AD330C2F980D	55	2021-11-09,11:25:24	2021-11-09,11:25:42	2021/11/09	11:25:42	midday	1200	240	1	2021-11-09,11:25:42	pine marten	post	Sunny	Cold	0	pine marten	2	MA2	non-active	resting eyes closed				9.535557747	5.92329073	J6
7BB57AE2-3083-4E80-A7A4-AD330C2F980D	55	2021-11-09,11:25:24	2021-11-09,11:25:42	2021/11/09	11:25:42	midday	1200	240	2	2021-11-09,11:29:42	pine marten	post	Sunny	Cold	0	pine marten	2	MA1	active	other behaviours				11.11156273	2.764374971	L3
7BB57AE2-3083-4E80-A7A4-AD330C2F980D	55	2021-11-09,11:25:24	2021-11-09,11:25:42	2021/11/09	11:25:42	midday	1200	240	2	2021-11-09,11:29:42	pine marten	post	Sunny	Cold	0	pine marten	2	MA2	active	locomotion	ground	walking		4.234493256	0.466699541	E1
7BB57AE2-3083-4E80-A7A4-AD330C2F980D	55	2021-11-09,11:25:24	2021-11-09,11:25:42	2021/11/09	11:25:42	midday	1200	240	3	2021-11-09,11:33:42	pine marten	post	Sunny	Cold	0	pine marten	2	MA1	active	locomotion	ground	pacing		7.442932606	0.07619004	H1
7BB57AE2-3083-4E80-A7A4-AD330C2F980D	55	2021-11-09,11:25:24	2021-11-09,11:25:42	2021/11/09	11:25:42	midday	1200	240	3	2021-11-09,11:33:42	pine marten	post	Sunny	Cold	0	pine marten	2	MA2	active	locomotion	height	walking		10.48991871	3.888310671	K4
7BB57AE2-3083-4E80-A7A4-AD330C2F980D	55	2021-11-09,11:25:24	2021-11-09,11:25:42	2021/11/09	11:25:42	midday	1200	240	4	2021-11-09,11:37:42	pine marten	post	Sunny	Cold	0	pine marten	2	MA1	active	locomotion	ground	pacing		7.498857021	0.029586326	H1
7BB57AE2-3083-4E80-A7A4-AD330C2F980D	55	2021-11-09,11:25:24	2021-11-09,11:25:42	2021/11/09	11:25:42	midday	1200	240	4	2021-11-09,11:37:42	pine marten	post	Sunny	Cold	0	pine marten	2	MA2	non-active	resting eyes open				7.599171162	0.673640668	H1
7BB57AE2-3083-4E80-A7A4-AD330C2F980D	55	2021-11-09,11:25:24	2021-11-09,11:25:42	2021/11/09	11:25:42	midday	1200	240	5	2021-11-09,11:41:42	pine marten	post	Sunny	Cold	<10	pine marten	2	MA2	active	locomotion	height	climbing		6.976893902	0.141435653	G1
7BB57AE2-3083-4E80-A7A4-AD330C2F980D	55	2021-11-09,11:25:24	2021-11-09,11:25:42	2021/11/09	11:25:42	midday	1200	240	5	2021-11-09,11:41:42	pine marten	post	Sunny	Cold	<10	pine marten	2	MA1	active	locomotion	height	walking		11.44154644	3.763970613	L4
7BB57AE2-3083-4E80-A7A4-AD330C2F980D	55	2021-11-09,11:25:24	2021-11-09,11:25:42	2021/11/09	11:25:42	midday	1200	240	6	2021-11-09,11:45:42	pine marten	post	Sunny	Cold	0	pine marten	2	MA1	active	locomotion	ground	pacing		7.377686977	0.11954622	H1
7BB57AE2-3083-4E80-A7A4-AD330C2F980D	55	2021-11-09,11:25:24	2021-11-09,11:25:42	2021/11/09	11:25:42	midday	1200	240	6	2021-11-09,11:45:42	pine marten	post	Sunny	Cold	0	pine marten	2	MA2	active	locomotion	height	walking		8.955306053	4.220490456	I5
7BB57AE2-3083-4E80-A7A4-AD330C2F980D	56	2021-11-10,08:36:48	2021-11-10,08:37:01	2021/11/10	08:37:01	morning	1200	240	1	2021-11-10,08:37:01	pine marten	post	Sunny	Cold	0	pine marten	1	MA1	active	locomotion	ground	walking		7.415480137	0.520849526	H1
7BB57AE2-3083-4E80-A7A4-AD330C2F980D	56	2021-11-10,08:36:48	2021-11-10,08:37:01	2021/11/10	08:37:01	morning	1200	240	2	2021-11-10,08:41:01	pine marten	post	Sunny	Cold	0	pine marten	1	MA1	active	locomotion	height	walking		11.18056488	4.248651028	L5
7BB57AE2-3083-4E80-A7A4-AD330C2F980D	56	2021-11-10,08:36:48	2021-11-10,08:37:01	2021/11/10	08:37:01	morning	1200	240	3	2021-11-10,08:45:01	pine marten	post	Sunny	Cold	0	pine marten	1	MA1	active	locomotion	height	climbing		9.129993439	6.056881905	J7
7BB57AE2-3083-4E80-A7A4-AD330C2F980D	56	2021-11-10,08:36:48	2021-11-10,08:37:01	2021/11/10	08:37:01	morning	1200	240	4	2021-11-10,08:49:01	pine marten	post	Sunny	Cold	0	pine marten	1	MA1	active	locomotion	height	walking		10.95686626	5.758617401	K6
7BB57AE2-3083-4E80-A7A4-AD330C2F980D	56	2021-11-10,08:36:48	2021-11-10,08:37:01	2021/11/10	08:37:01	morning	1200	240	4	2021-11-10,08:49:01	pine marten	post	Sunny	Cold	0	pine marten	1	MA2	active	locomotion	height	walking		0.890935123	1.462247968	A2
7BB57AE2-3083-4E80-A7A4-AD330C2F980D	56	2021-11-10,08:36:48	2021-11-10,08:37:01	2021/11/10	08:37:01	morning	1200	240	5	2021-11-10,08:53:01	pine marten	post	Sunny	Cold	0	pine marten	2	MA1	active	locomotion	height	hanging		9.959543228	1.340568066	J2
7BB57AE2-3083-4E80-A7A4-AD330C2F980D	56	2021-11-10,08:36:48	2021-11-10,08:37:01	2021/11/10	08:37:01	morning	1200	240	5	2021-11-10,08:53:01	pine marten	post	Sunny	Cold	0	pine marten	2	MA2	active	locomotion	ground	pacing		7.284479141	0.072942205	H1
7BB57AE2-3083-4E80-A7A4-AD330C2F980D	56	2021-11-10,08:36:48	2021-11-10,08:37:01	2021/11/10	08:37:01	morning	1200	240	6	2021-11-10,08:57:01	pine marten	post	Sunny	Cold	0	pine marten	2	MA2	non-active	resting eyes open				7.713234901	3.866498947	H4
7BB57AE2-3083-4E80-A7A4-AD330C2F980D	56	2021-11-10,08:36:48	2021-11-10,08:37:01	2021/11/10	08:37:01	morning	1200	240	6	2021-11-10,08:57:01	pine marten	post	Sunny	Cold	0	pine marten	2	MA1	active	locomotion	height	walking		9.959543228	3.810574532	J4
7BB57AE2-3083-4E80-A7A4-AD330C2F980D	57	2021-11-10,09:32:19	2021-11-10,09:32:24	2021/11/10	09:32:24	morning	1200	240	1	2021-11-10,09:32:24	pine marten	post	Clear	Cold	0	pine marten	2	MA1	active	locomotion	height	climbing		7.901054382	0.014306658	H1
7BB57AE2-3083-4E80-A7A4-AD330C2F980D	57	2021-11-10,09:32:19	2021-11-10,09:32:24	2021/11/10	09:32:24	morning	1200	240	1	2021-11-10,09:32:24	pine marten	post	Clear	Cold	0	pine marten	2	MA2	non-active	resting eyes closed				9.159020424	5.127048969	J6
7BB57AE2-3083-4E80-A7A4-AD330C2F980D	57	2021-11-10,09:32:19	2021-11-10,09:32:24	2021/11/10	09:32:24	morning	1200	240	2	2021-11-10,09:36:24	pine marten	post	Clear	Cold	0	pine marten	2	MA1	active	locomotion	ground	walking		10.99585629	3.203132153	K4
7BB57AE2-3083-4E80-A7A4-AD330C2F980D	57	2021-11-10,09:32:19	2021-11-10,09:32:24	2021/11/10	09:32:24	morning	1200	240	2	2021-11-10,09:36:24	pine marten	post	Clear	Cold	0	pine marten	2	MA2	non-active	resting eyes closed				9.202885628	4.977026939	J5
7BB57AE2-3083-4E80-A7A4-AD330C2F980D	57	2021-11-10,09:32:19	2021-11-10,09:32:24	2021/11/10	09:32:24	morning	1200	240	3	2021-11-10,09:40:24	pine marten	post	Clear	Cold	0	pine marten	2	MA1	active	locomotion	height	walking		7.168926239	3.586521864	H4
7BB57AE2-3083-4E80-A7A4-AD330C2F980D	57	2021-11-10,09:32:19	2021-11-10,09:32:24	2021/11/10	09:32:24	morning	1200	240	3	2021-11-10,09:40:24	pine marten	post	Clear	Cold	0	pine marten	2	MA2	non-active	resting eyes closed				9.125272751	5.117934227	J6
7BB57AE2-3083-4E80-A7A4-AD330C2F980D	57	2021-11-10,09:32:19	2021-11-10,09:32:24	2021/11/10	09:32:24	morning	1200	240	4	2021-11-10,09:44:24	pine marten	post	Clear	Cold	0	pine marten	2	MA2	non-active	resting eyes closed				9.183125496	4.99936533	J5
7BB57AE2-3083-4E80-A7A4-AD330C2F980D	57	2021-11-10,09:32:19	2021-11-10,09:32:24	2021/11/10	09:32:24	morning	1200	240	4	2021-11-10,09:44:24	pine marten	post	Clear	Cold	0	pine marten	2	MA1	active	locomotion	height	walking		0.484858692	2.476729155	A3
7BB57AE2-3083-4E80-A7A4-AD330C2F980D	57	2021-11-10,09:32:19	2021-11-10,09:32:24	2021/11/10	09:32:24	morning	1200	240	5	2021-11-10,09:48:24	pine marten	post	Clear	Cold	0	pine marten	2	MA2	active	locomotion	height	walking		11.18784714	4.157926559	L5
7BB57AE2-3083-4E80-A7A4-AD330C2F980D	57	2021-11-10,09:32:19	2021-11-10,09:32:24	2021/11/10	09:32:24	morning	1200	240	5	2021-11-10,09:48:24	pine marten	post	Clear	Cold	0	pine marten	2	MA1	active	locomotion	ground	walking		8.010770798	3.415627956	I4
7BB57AE2-3083-4E80-A7A4-AD330C2F980D	57	2021-11-10,09:32:19	2021-11-10,09:32:24	2021/11/10	09:32:24	morning	1200	240	6	2021-11-10,09:52:24	pine marten	post	Clear	Cold	0	pine marten	2	MA1	active	interaction		affiliative	conspecific interaction	9.086704254	6.234506607	J7
7BB57AE2-3083-4E80-A7A4-AD330C2F980D	57	2021-11-10,09:32:19	2021-11-10,09:32:24	2021/11/10	09:32:24	morning	1200	240	6	2021-11-10,09:52:24	pine marten	post	Clear	Cold	0	pine marten	2	MA2	active	interaction		affiliative	conspecific interaction	9.130565643	6.258411407	J7
7BB57AE2-3083-4E80-A7A4-AD330C2F980D	58	2021-11-11,08:32:03	2021-11-11,08:32:46	2021/11/11	08:32:46	morning	1200	240	1	2021-11-11,08:32:46	pine marten	post	Overcast	Clouds	0	pine marten	1	MA1	active	locomotion	ground	walking		9.633825302	0.642019689	J1
7BB57AE2-3083-4E80-A7A4-AD330C2F980D	58	2021-11-11,08:32:03	2021-11-11,08:32:46	2021/11/11	08:32:46	morning	1200	240	2	2021-11-11,08:36:46	pine marten	post	Overcast	Clouds	0	pine marten	1	MA1	active	locomotion	ground	walking		10.28715611	4.767312527	K5
7BB57AE2-3083-4E80-A7A4-AD330C2F980D	58	2021-11-11,08:32:03	2021-11-11,08:32:46	2021/11/11	08:32:46	morning	1200	240	3	2021-11-11,08:40:46	pine marten	post	Overcast	Clouds	0	pine marten	1	MA1	active	locomotion	height	pacing		10.56677914	6.449045181	K7
7BB57AE2-3083-4E80-A7A4-AD330C2F980D	58	2021-11-11,08:32:03	2021-11-11,08:32:46	2021/11/11	08:32:46	morning	1200	240	4	2021-11-11,08:44:46	pine marten	post	Overcast	Clouds	0	pine marten	1	MA1	active	self maintenance				11.43457603	5.225881577	L6
7BB57AE2-3083-4E80-A7A4-AD330C2F980D	58	2021-11-11,08:32:03	2021-11-11,08:32:46	2021/11/11	08:32:46	morning	1200	240	5	2021-11-11,08:48:46	pine marten	post	Overcast	Clouds	0	pine marten	1	MA1	active	locomotion	height	walking		10.95246696	3.990175247	K4
7BB57AE2-3083-4E80-A7A4-AD330C2F980D	58	2021-11-11,08:32:03	2021-11-11,08:32:46	2021/11/11	08:32:46	morning	1200	240	6	2021-11-11,08:52:46	pine marten	post	Overcast	Clouds	0	pine marten	1	MA1	active	locomotion	height	pacing		11.46832371	5.113640308	L6
7BB57AE2-3083-4E80-A7A4-AD330C2F980D	59	2021-11-11,10:05:35	2021-11-11,10:05:41	2021/11/11	10:05:41	morning	1200	240	1	2021-11-11,10:05:41	pine marten	post	Overcast	Clouds	0	pine marten	0	NA	NA	NA		NA	NA	NA	NA	NA
7BB57AE2-3083-4E80-A7A4-AD330C2F980D	59	2021-11-11,10:05:35	2021-11-11,10:05:41	2021/11/11	10:05:41	morning	1200	240	2	2021-11-11,10:09:41	pine marten	post	Overcast	Clouds	<10	pine marten	0	NA	NA	NA		NA	NA	NA	NA	NA
7BB57AE2-3083-4E80-A7A4-AD330C2F980D	59	2021-11-11,10:05:35	2021-11-11,10:05:41	2021/11/11	10:05:41	morning	1200	240	3	2021-11-11,10:13:41	pine marten	post	Overcast	Clouds	0	pine marten	0	NA	NA	NA		NA	NA	NA	NA	NA
7BB57AE2-3083-4E80-A7A4-AD330C2F980D	59	2021-11-11,10:05:35	2021-11-11,10:05:41	2021/11/11	10:05:41	morning	1200	240	4	2021-11-11,10:17:41	pine marten	post	Overcast	Clouds	0	pine marten	0	NA	NA	NA		NA	NA	NA	NA	NA
7BB57AE2-3083-4E80-A7A4-AD330C2F980D	59	2021-11-11,10:05:35	2021-11-11,10:05:41	2021/11/11	10:05:41	morning	1200	240	5	2021-11-11,10:21:41	pine marten	post	Overcast	Clouds	0	pine marten	0	NA	NA	NA		NA	NA	NA	NA	NA
7BB57AE2-3083-4E80-A7A4-AD330C2F980D	59	2021-11-11,10:05:35	2021-11-11,10:05:41	2021/11/11	10:05:41	morning	1200	240	6	2021-11-11,10:25:41	pine marten	post	Overcast	Clouds	0	pine marten	1	MA1	active	self maintenance				9.313295364	5.61883831	J6
7BB57AE2-3083-4E80-A7A4-AD330C2F980D	60	2021-11-11,12:22:23	2021-11-11,12:22:26	2021/11/11	12:22:26	midday	1200	240	1	2021-11-11,12:22:26	pine marten	post	Sunny	Only	0	pine marten	2	MA1	non-active	resting eyes closed				9.366327286	5.796540737	J6
7BB57AE2-3083-4E80-A7A4-AD330C2F980D	60	2021-11-11,12:22:23	2021-11-11,12:22:26	2021/11/11	12:22:26	midday	1200	240	1	2021-11-11,12:22:26	pine marten	post	Sunny	Only	0	pine marten	2	MA2	active	locomotion	height	walking		11.3915863	4.859996796	L5
7BB57AE2-3083-4E80-A7A4-AD330C2F980D	60	2021-11-11,12:22:23	2021-11-11,12:22:26	2021/11/11	12:22:26	midday	1200	240	2	2021-11-11,12:26:26	pine marten	post	Sunny	Only	0	pine marten	2	MA1	non-active	resting eyes closed				9.366327286	5.796540737	J6
7BB57AE2-3083-4E80-A7A4-AD330C2F980D	60	2021-11-11,12:22:23	2021-11-11,12:22:26	2021/11/11	12:22:26	midday	1200	240	2	2021-11-11,12:26:26	pine marten	post	Sunny	Only	0	pine marten	2	MA2	active	locomotion	height	pacing		11.3915863	4.859996796	L5
7BB57AE2-3083-4E80-A7A4-AD330C2F980D	60	2021-11-11,12:22:23	2021-11-11,12:22:26	2021/11/11	12:22:26	midday	1200	240	3	2021-11-11,12:30:26	pine marten	post	Sunny	Only	0	pine marten	2	MA1	non-active	resting eyes closed				9.366327286	5.796540737	J6
7BB57AE2-3083-4E80-A7A4-AD330C2F980D	60	2021-11-11,12:22:23	2021-11-11,12:22:26	2021/11/11	12:22:26	midday	1200	240	3	2021-11-11,12:30:26	pine marten	post	Sunny	Only	0	pine marten	2	MA2	active	locomotion	ground	walking		5.952510834	0.320176512	F1
7BB57AE2-3083-4E80-A7A4-AD330C2F980D	60	2021-11-11,12:22:23	2021-11-11,12:22:26	2021/11/11	12:22:26	midday	1200	240	4	2021-11-11,12:34:26	pine marten	post	Sunny	Only	0	pine marten	2	MA1	non-active	resting eyes closed				9.366327286	5.796540737	J6
7BB57AE2-3083-4E80-A7A4-AD330C2F980D	60	2021-11-11,12:22:23	2021-11-11,12:22:26	2021/11/11	12:22:26	midday	1200	240	4	2021-11-11,12:34:26	pine marten	post	Sunny	Only	0	pine marten	2	MA2	active	locomotion	ground	walking		8.522286415	0.228571102	I1
7BB57AE2-3083-4E80-A7A4-AD330C2F980D	60	2021-11-11,12:22:23	2021-11-11,12:22:26	2021/11/11	12:22:26	midday	1200	240	5	2021-11-11,12:38:26	pine marten	post	Sunny	Only	0	pine marten	2	MA1	non-active	resting eyes closed				9.366327286	5.796540737	J6
7BB57AE2-3083-4E80-A7A4-AD330C2F980D	60	2021-11-11,12:22:23	2021-11-11,12:22:26	2021/11/11	12:22:26	midday	1200	240	5	2021-11-11,12:38:26	pine marten	post	Sunny	Only	0	pine marten	2	MA2	active	locomotion	height	pacing		11.44944286	4.883388042	L5
7BB57AE2-3083-4E80-A7A4-AD330C2F980D	60	2021-11-11,12:22:23	2021-11-11,12:22:26	2021/11/11	12:22:26	midday	1200	240	6	2021-11-11,12:42:26	pine marten	post	Sunny	Only	0	pine marten	2	MA1	non-active	resting eyes closed				9.366327286	5.796540737	J6
7BB57AE2-3083-4E80-A7A4-AD330C2F980D	60	2021-11-11,12:22:23	2021-11-11,12:22:26	2021/11/11	12:22:26	midday	1200	240	6	2021-11-11,12:42:26	pine marten	post	Sunny	Only	0	pine marten	2	MA2	active	locomotion	height	walking		10.65392113	6.45996666	K7
7BB57AE2-3083-4E80-A7A4-AD330C2F980D	61	2021-11-11,13:20:14	2021-11-11,13:20:18	2021/11/11	13:20:18	midday	1200	240	1	2021-11-11,13:20:18	pine marten	post	Sunny	Cold	0	pine marten	3	MJ3	active	locomotion	ground	walking		9.454726219	2.971198559	J3
7BB57AE2-3083-4E80-A7A4-AD330C2F980D	61	2021-11-11,13:20:14	2021-11-11,13:20:18	2021/11/11	13:20:18	midday	1200	240	1	2021-11-11,13:20:18	pine marten	post	Sunny	Cold	0	pine marten	3	MA1	active	other behaviours				8.461717606	1.558733582	I2
7BB57AE2-3083-4E80-A7A4-AD330C2F980D	61	2021-11-11,13:20:14	2021-11-11,13:20:18	2021/11/11	13:20:18	midday	1200	240	1	2021-11-11,13:20:18	pine marten	post	Sunny	Cold	0	pine marten	3	MA2	non-active	resting eyes open				4.241085052	4.363209724	E5
7BB57AE2-3083-4E80-A7A4-AD330C2F980D	61	2021-11-11,13:20:14	2021-11-11,13:20:18	2021/11/11	13:20:18	midday	1200	240	2	2021-11-11,13:24:18	pine marten	post	Sunny	Cold	<10	pine marten	3	MA1	non-active	resting eyes open				8.678753853	0.992376983	I1
7BB57AE2-3083-4E80-A7A4-AD330C2F980D	61	2021-11-11,13:20:14	2021-11-11,13:20:18	2021/11/11	13:20:18	midday	1200	240	2	2021-11-11,13:24:18	pine marten	post	Sunny	Cold	<10	pine marten	3	MJ3	active	locomotion	ground	walking		9.67195034	3.923752546	J4
7BB57AE2-3083-4E80-A7A4-AD330C2F980D	61	2021-11-11,13:20:14	2021-11-11,13:20:18	2021/11/11	13:20:18	midday	1200	240	2	2021-11-11,13:24:18	pine marten	post	Sunny	Cold	<10	pine marten	3	MA2	non-active	resting eyes open				5.294548512	2.344800949	F3
7BB57AE2-3083-4E80-A7A4-AD330C2F980D	61	2021-11-11,13:20:14	2021-11-11,13:20:18	2021/11/11	13:20:18	midday	1200	240	3	2021-11-11,13:28:18	pine marten	post	Sunny	Cold	0	pine marten	2	MJ3	active	locomotion	height	walking		7.522046089	3.675905466	H4
7BB57AE2-3083-4E80-A7A4-AD330C2F980D	61	2021-11-11,13:20:14	2021-11-11,13:20:18	2021/11/11	13:20:18	midday	1200	240	3	2021-11-11,13:28:18	pine marten	post	Sunny	Cold	0	pine marten	2	MA1	active	locomotion	ground	walking		8.001844406	3.205787182	I4
7BB57AE2-3083-4E80-A7A4-AD330C2F980D	61	2021-11-11,13:20:14	2021-11-11,13:20:18	2021/11/11	13:20:18	midday	1200	240	3	2021-11-11,13:28:18	pine marten	post	Sunny	Cold	0	pine marten	2	MA2	unknown					4.278639317	4.364114285	E5
7BB57AE2-3083-4E80-A7A4-AD330C2F980D	61	2021-11-11,13:20:14	2021-11-11,13:20:18	2021/11/11	13:20:18	midday	1200	240	4	2021-11-11,13:32:18	pine marten	post	Sunny	Cold	0	pine marten	2	MJ3	active	interaction		affiliative	conspecific interaction	9.173769951	5.655254364	J6
7BB57AE2-3083-4E80-A7A4-AD330C2F980D	61	2021-11-11,13:20:14	2021-11-11,13:20:18	2021/11/11	13:20:18	midday	1200	240	4	2021-11-11,13:32:18	pine marten	post	Sunny	Cold	0	pine marten	2	MA1	active	interaction		affiliative	conspecific interaction	9.217162132	5.568470478	J6
7BB57AE2-3083-4E80-A7A4-AD330C2F980D	61	2021-11-11,13:20:14	2021-11-11,13:20:18	2021/11/11	13:20:18	midday	1200	240	4	2021-11-11,13:32:18	pine marten	post	Sunny	Cold	0	pine marten	2	MA2	unknown					4.278639317	4.364114285	E5
7BB57AE2-3083-4E80-A7A4-AD330C2F980D	61	2021-11-11,13:20:14	2021-11-11,13:20:18	2021/11/11	13:20:18	midday	1200	240	5	2021-11-11,13:36:18	pine marten	post	Sunny	Cold	0	pine marten	2	MJ3	active	other behaviours				7.538882732	3.749393225	H4
7BB57AE2-3083-4E80-A7A4-AD330C2F980D	61	2021-11-11,13:20:14	2021-11-11,13:20:18	2021/11/11	13:20:18	midday	1200	240	5	2021-11-11,13:36:18	pine marten	post	Sunny	Cold	0	pine marten	2	MA1	active	other behaviours				6.458902359	2.404239178	G3
7BB57AE2-3083-4E80-A7A4-AD330C2F980D	61	2021-11-11,13:20:14	2021-11-11,13:20:18	2021/11/11	13:20:18	midday	1200	240	5	2021-11-11,13:36:18	pine marten	post	Sunny	Cold	0	pine marten	2	MA2	unknown					4.278639317	4.364114285	E5
7BB57AE2-3083-4E80-A7A4-AD330C2F980D	61	2021-11-11,13:20:14	2021-11-11,13:20:18	2021/11/11	13:20:18	midday	1200	240	6	2021-11-11,13:40:18	pine marten	post	Sunny	Cold	0	pine marten	3	MA1	active	locomotion	ground	walking		11.28011227	2.29074049	L3
7BB57AE2-3083-4E80-A7A4-AD330C2F980D	61	2021-11-11,13:20:14	2021-11-11,13:20:18	2021/11/11	13:20:18	midday	1200	240	6	2021-11-11,13:40:18	pine marten	post	Sunny	Cold	0	pine marten	3	MJ3	active	self maintenance				8.599585533	3.457444668	I4
7BB57AE2-3083-4E80-A7A4-AD330C2F980D	61	2021-11-11,13:20:14	2021-11-11,13:20:18	2021/11/11	13:20:18	midday	1200	240	6	2021-11-11,13:40:18	pine marten	post	Sunny	Cold	0	pine marten	3	MA2	non-active	resting eyes open				3.977099419	1.727651834	D2
7BB57AE2-3083-4E80-A7A4-AD330C2F980D	62	2021-11-12,08:38:34	2021-11-12,08:39:05	2021/11/12	08:39:05	morning	1200	240	1	2021-11-12,08:39:05	pine marten	post	Overcast	Cold	0	pine marten	0	NA	NA	NA		NA	NA	NA	NA	NA
7BB57AE2-3083-4E80-A7A4-AD330C2F980D	62	2021-11-12,08:38:34	2021-11-12,08:39:05	2021/11/12	08:39:05	morning	1200	240	2	2021-11-12,08:43:05	pine marten	post	Overcast	Cold	0	pine marten	0	NA	NA	NA		NA	NA	NA	NA	NA
7BB57AE2-3083-4E80-A7A4-AD330C2F980D	62	2021-11-12,08:38:34	2021-11-12,08:39:05	2021/11/12	08:39:05	morning	1200	240	3	2021-11-12,08:47:05	pine marten	post	Overcast	Cold	0	pine marten	0	NA	NA	NA		NA	NA	NA	NA	NA
7BB57AE2-3083-4E80-A7A4-AD330C2F980D	62	2021-11-12,08:38:34	2021-11-12,08:39:05	2021/11/12	08:39:05	morning	1200	240	4	2021-11-12,08:51:05	pine marten	post	Overcast	Cold	0	pine marten	0	NA	NA	NA		NA	NA	NA	NA	NA
7BB57AE2-3083-4E80-A7A4-AD330C2F980D	62	2021-11-12,08:38:34	2021-11-12,08:39:05	2021/11/12	08:39:05	morning	1200	240	5	2021-11-12,08:55:05	pine marten	post	Overcast	Cold	0	pine marten	0	NA	NA	NA		NA	NA	NA	NA	NA
7BB57AE2-3083-4E80-A7A4-AD330C2F980D	62	2021-11-12,08:38:34	2021-11-12,08:39:05	2021/11/12	08:39:05	morning	1200	240	6	2021-11-12,08:59:05	pine marten	post	Overcast	Cold	0	pine marten	0	NA	NA	NA		NA	NA	NA	NA	NA
7BB57AE2-3083-4E80-A7A4-AD330C2F980D	63	2021-11-12,11:09:12	2021-11-12,11:09:15	2021/11/12	11:09:15	midday	1200	240	1	2021-11-12,11:09:15	pine marten	post	Overcast	Cold	0	pine marten	1	MA1	active	locomotion	ground	pacing		2.307693481	0.112963542	C1
7BB57AE2-3083-4E80-A7A4-AD330C2F980D	63	2021-11-12,11:09:12	2021-11-12,11:09:15	2021/11/12	11:09:15	midday	1200	240	2	2021-11-12,11:13:15	pine marten	post	Overcast	Cold	<10	pine marten	1	MA1	active	locomotion	height	walking		3.118601322	0.614057243	D1
7BB57AE2-3083-4E80-A7A4-AD330C2F980D	63	2021-11-12,11:09:12	2021-11-12,11:09:15	2021/11/12	11:09:15	midday	1200	240	3	2021-11-12,11:17:15	pine marten	post	Overcast	Cold	0	pine marten	1	MA1	active	locomotion	ground	pacing		7.001552105	0.044081949	H1
7BB57AE2-3083-4E80-A7A4-AD330C2F980D	63	2021-11-12,11:09:12	2021-11-12,11:09:15	2021/11/12	11:09:15	midday	1200	240	4	2021-11-12,11:21:15	pine marten	post	Overcast	Cold	0	pine marten	1	MA1	active	locomotion	ground	walking		1.990787148	0.502207935	B1
7BB57AE2-3083-4E80-A7A4-AD330C2F980D	63	2021-11-12,11:09:12	2021-11-12,11:09:15	2021/11/12	11:09:15	midday	1200	240	5	2021-11-12,11:25:15	pine marten	post	Overcast	Cold	0	pine marten	1	MA1	active	locomotion	ground	walking		10.87348843	4.258481503	K5
7BB57AE2-3083-4E80-A7A4-AD330C2F980D	63	2021-11-12,11:09:12	2021-11-12,11:09:15	2021/11/12	11:09:15	midday	1200	240	6	2021-11-12,11:29:15	pine marten	post	Overcast	Cold	0	pine marten	1	MA1	active	locomotion	ground	walking		1.701842904	0.753868997	B1
7BB57AE2-3083-4E80-A7A4-AD330C2F980D	64	2021-11-12,12:59:40	2021-11-12,12:59:43	2021/11/12	12:59:43	midday	1200	240	1	2021-11-12,12:59:43	pine marten	post	Overcast	Cold	0	pine marten	2	MA1	non-active	resting eyes closed				9.313295364	5.887049198	J6
7BB57AE2-3083-4E80-A7A4-AD330C2F980D	64	2021-11-12,12:59:40	2021-11-12,12:59:43	2021/11/12	12:59:43	midday	1200	240	1	2021-11-12,12:59:43	pine marten	post	Overcast	Cold	0	pine marten	2	MJ3	active	locomotion	height	walking		5.079057217	2.29282093	F3
7BB57AE2-3083-4E80-A7A4-AD330C2F980D	64	2021-11-12,12:59:40	2021-11-12,12:59:43	2021/11/12	12:59:43	midday	1200	240	2	2021-11-12,13:03:43	pine marten	post	Overcast	Cold	0	pine marten	2	MJ3	active	self maintenance				8.842754364	1.730117559	I2
7BB57AE2-3083-4E80-A7A4-AD330C2F980D	64	2021-11-12,12:59:40	2021-11-12,12:59:43	2021/11/12	12:59:43	midday	1200	240	2	2021-11-12,13:03:43	pine marten	post	Overcast	Cold	0	pine marten	2	MA1	non-active	resting eyes closed				9.313295364	5.887049198	J6
7BB57AE2-3083-4E80-A7A4-AD330C2F980D	64	2021-11-12,12:59:40	2021-11-12,12:59:43	2021/11/12	12:59:43	midday	1200	240	3	2021-11-12,13:07:43	pine marten	post	Overcast	Cold	0	pine marten	2	MA1	non-active	resting eyes closed				9.313295364	5.887049198	J6
7BB57AE2-3083-4E80-A7A4-AD330C2F980D	64	2021-11-12,12:59:40	2021-11-12,12:59:43	2021/11/12	12:59:43	midday	1200	240	3	2021-11-12,13:07:43	pine marten	post	Overcast	Cold	0	pine marten	2	MJ3	active	locomotion	height	walking		7.356123924	2.981368542	H3
7BB57AE2-3083-4E80-A7A4-AD330C2F980D	64	2021-11-12,12:59:40	2021-11-12,12:59:43	2021/11/12	12:59:43	midday	1200	240	4	2021-11-12,13:11:43	pine marten	post	Overcast	Cold	0	pine marten	2	MA2	active	interaction		agonistic	conspecific interaction	4.292123795	4.414060593	E5
7BB57AE2-3083-4E80-A7A4-AD330C2F980D	64	2021-11-12,12:59:40	2021-11-12,12:59:43	2021/11/12	12:59:43	midday	1200	240	4	2021-11-12,13:11:43	pine marten	post	Overcast	Cold	0	pine marten	2	MJ3	active	interaction		agonistic	conspecific interaction	4.176411629	4.307991028	E5
7BB57AE2-3083-4E80-A7A4-AD330C2F980D	64	2021-11-12,12:59:40	2021-11-12,12:59:43	2021/11/12	12:59:43	midday	1200	240	4	2021-11-12,13:11:43	pine marten	post	Overcast	Cold	0	pine marten	2	MA1	non-active	resting eyes closed				9.313295364	5.887049198	J6
7BB57AE2-3083-4E80-A7A4-AD330C2F980D	64	2021-11-12,12:59:40	2021-11-12,12:59:43	2021/11/12	12:59:43	midday	1200	240	5	2021-11-12,13:15:43	pine marten	post	Overcast	Cold	0	pine marten	2	MJ3	active	locomotion	ground	walking		9.747509003	1.078746796	J2
7BB57AE2-3083-4E80-A7A4-AD330C2F980D	64	2021-11-12,12:59:40	2021-11-12,12:59:43	2021/11/12	12:59:43	midday	1200	240	5	2021-11-12,13:15:43	pine marten	post	Overcast	Cold	0	pine marten	2	MA1	non-active	resting eyes closed				9.313295364	5.887049198	J6
7BB57AE2-3083-4E80-A7A4-AD330C2F980D	64	2021-11-12,12:59:40	2021-11-12,12:59:43	2021/11/12	12:59:43	midday	1200	240	5	2021-11-12,13:15:43	pine marten	post	Overcast	Cold	0	pine marten	2	MA2	unknown					4.292123795	4.414060593	E5
7BB57AE2-3083-4E80-A7A4-AD330C2F980D	64	2021-11-12,12:59:40	2021-11-12,12:59:43	2021/11/12	12:59:43	midday	1200	240	6	2021-11-12,13:19:43	pine marten	post	Overcast	Cold	0	pine marten	2	MJ3	active	locomotion	height	walking		7.223838329	0.676202536	H1
7BB57AE2-3083-4E80-A7A4-AD330C2F980D	64	2021-11-12,12:59:40	2021-11-12,12:59:43	2021/11/12	12:59:43	midday	1200	240	6	2021-11-12,13:19:43	pine marten	post	Overcast	Cold	0	pine marten	2	MA1	non-active	resting eyes closed				9.313295364	5.887049198	J6
7BB57AE2-3083-4E80-A7A4-AD330C2F980D	64	2021-11-12,12:59:40	2021-11-12,12:59:43	2021/11/12	12:59:43	midday	1200	240	6	2021-11-12,13:19:43	pine marten	post	Overcast	Cold	0	pine marten	2	MA2	unknown					4.292123795	4.414060593	E5
7BB57AE2-3083-4E80-A7A4-AD330C2F980D	65	2021-11-12,14:56:14	2021-11-12,14:56:18	2021/11/12	14:56:18	afternoon	1200	240	1	2021-11-12,14:56:18	pine marten	post	Overcast	Cold	0	pine marten	2	MA1	active	locomotion	height	walking		4.484107971	0.776564181	E1
7BB57AE2-3083-4E80-A7A4-AD330C2F980D	65	2021-11-12,14:56:14	2021-11-12,14:56:18	2021/11/12	14:56:18	afternoon	1200	240	1	2021-11-12,14:56:18	pine marten	post	Overcast	Cold	0	pine marten	2	MJ3	active	locomotion	height	climbing		9.386681557	0.56419909	J1
7BB57AE2-3083-4E80-A7A4-AD330C2F980D	65	2021-11-12,14:56:14	2021-11-12,14:56:18	2021/11/12	14:56:18	afternoon	1200	240	2	2021-11-12,15:00:18	pine marten	post	Overcast	Cold	0	pine marten	2	MA1	active	locomotion	ground	walking		10.89213085	3.270479202	K4
7BB57AE2-3083-4E80-A7A4-AD330C2F980D	65	2021-11-12,14:56:14	2021-11-12,14:56:18	2021/11/12	14:56:18	afternoon	1200	240	2	2021-11-12,15:00:18	pine marten	post	Overcast	Cold	0	pine marten	2	MJ3	active	locomotion	height	walking		3.590631723	3.736491919	D4
7BB57AE2-3083-4E80-A7A4-AD330C2F980D	65	2021-11-12,14:56:14	2021-11-12,14:56:18	2021/11/12	14:56:18	afternoon	1200	240	3	2021-11-12,15:04:18	pine marten	post	Overcast	Cold	0	pine marten	2	MJ3	active	locomotion	height	climbing		6.124158382	3.127779245	G4
7BB57AE2-3083-4E80-A7A4-AD330C2F980D	65	2021-11-12,14:56:14	2021-11-12,14:56:18	2021/11/12	14:56:18	afternoon	1200	240	3	2021-11-12,15:04:18	pine marten	post	Overcast	Cold	0	pine marten	2	MA1	non-active	resting eyes open				9.795722961	2.283893824	J3
7BB57AE2-3083-4E80-A7A4-AD330C2F980D	65	2021-11-12,14:56:14	2021-11-12,14:56:18	2021/11/12	14:56:18	afternoon	1200	240	4	2021-11-12,15:08:18	pine marten	post	Overcast	Cold	0	pine marten	2	MJ3	active	locomotion	height	climbing		6.007532597	1.853211045	G2
7BB57AE2-3083-4E80-A7A4-AD330C2F980D	65	2021-11-12,14:56:14	2021-11-12,14:56:18	2021/11/12	14:56:18	afternoon	1200	240	4	2021-11-12,15:08:18	pine marten	post	Overcast	Cold	0	pine marten	2	MA1	non-active	resting eyes open				10.3399992	3.749836206	K4
7BB57AE2-3083-4E80-A7A4-AD330C2F980D	65	2021-11-12,14:56:14	2021-11-12,14:56:18	2021/11/12	14:56:18	afternoon	1200	240	5	2021-11-12,15:12:18	pine marten	post	Overcast	Cold	0	pine marten	2	MA1	active	locomotion	ground	walking		1.925031781	1.741361737	B2
7BB57AE2-3083-4E80-A7A4-AD330C2F980D	65	2021-11-12,14:56:14	2021-11-12,14:56:18	2021/11/12	14:56:18	afternoon	1200	240	5	2021-11-12,15:12:18	pine marten	post	Overcast	Cold	0	pine marten	2	MJ3	active	locomotion	height	climbing		7.620027542	0.160077259	H1
7BB57AE2-3083-4E80-A7A4-AD330C2F980D	65	2021-11-12,14:56:14	2021-11-12,14:56:18	2021/11/12	14:56:18	afternoon	1200	240	6	2021-11-12,15:16:19	pine marten	post	Overcast	Cold	0	pine marten	2	MJ3	active	locomotion	height	climbing		5.91432476	2.748005629	F3
7BB57AE2-3083-4E80-A7A4-AD330C2F980D	65	2021-11-12,14:56:14	2021-11-12,14:56:18	2021/11/12	14:56:18	afternoon	1200	240	6	2021-11-12,15:16:19	pine marten	post	Overcast	Cold	0	pine marten	2	MA1	non-active	resting eyes open				10.48150635	3.838536501	K4
7BB57AE2-3083-4E80-A7A4-AD330C2F980D	66	2021-11-13,08:11:33	2021-11-13,08:11:37	2021/11/13	08:11:37	morning	1200	240	1	2021-11-13,08:11:37	pine marten	post	Overcast	Cold	0	pine marten	1	MJ3	active	locomotion	height	climbing		3.193167448	0.131605148	D1
7BB57AE2-3083-4E80-A7A4-AD330C2F980D	66	2021-11-13,08:11:33	2021-11-13,08:11:37	2021/11/13	08:11:37	morning	1200	240	2	2021-11-13,08:15:37	pine marten	post	Overcast	Cold	0	pine marten	1	MJ3	active	locomotion	ground	walking		3.090018511	1.500382543	D2
7BB57AE2-3083-4E80-A7A4-AD330C2F980D	66	2021-11-13,08:11:33	2021-11-13,08:11:37	2021/11/13	08:11:37	morning	1200	240	3	2021-11-13,08:19:37	pine marten	post	Overcast	Cold	0	pine marten	1	MJ3	active	locomotion	ground	walking		7.326289654	0.026446721	H1
7BB57AE2-3083-4E80-A7A4-AD330C2F980D	66	2021-11-13,08:11:33	2021-11-13,08:11:37	2021/11/13	08:11:37	morning	1200	240	4	2021-11-13,08:23:37	pine marten	post	Overcast	Cold	0	pine marten	1	MJ3	active	interaction		affiliative	heterospecific outside	6.418156624	0.34375459	G1
7BB57AE2-3083-4E80-A7A4-AD330C2F980D	66	2021-11-13,08:11:33	2021-11-13,08:11:37	2021/11/13	08:11:37	morning	1200	240	5	2021-11-13,08:27:37	pine marten	post	Overcast	Cold	0	pine marten	1	MJ3	active	interaction		agonistic	heterospecific outside	4.479434967	0.865718365	E1
7BB57AE2-3083-4E80-A7A4-AD330C2F980D	66	2021-11-13,08:11:33	2021-11-13,08:11:37	2021/11/13	08:11:37	morning	1200	240	6	2021-11-13,08:31:37	pine marten	post	Overcast	Cold	0	pine marten	1	MJ3	active	locomotion	height	walking		9.988015175	6.327694416	J7
7BB57AE2-3083-4E80-A7A4-AD330C2F980D	67	2021-11-13,10:11:49	2021-11-13,10:11:54	2021/11/13	10:11:54	morning	1200	240	1	2021-11-13,10:11:54	pine marten	post	Overcast	Cold	0	pine marten	1	MJ3	active	locomotion	height	climbing		6.051299095	2.235561609	G3
7BB57AE2-3083-4E80-A7A4-AD330C2F980D	67	2021-11-13,10:11:49	2021-11-13,10:11:54	2021/11/13	10:11:54	morning	1200	240	2	2021-11-13,10:15:54	pine marten	post	Overcast	Cold	0	pine marten	1	MA1	unknown					4.225913048	4.308781624	E5
7BB57AE2-3083-4E80-A7A4-AD330C2F980D	67	2021-11-13,10:11:49	2021-11-13,10:11:54	2021/11/13	10:11:54	morning	1200	240	2	2021-11-13,10:15:54	pine marten	post	Overcast	Cold	0	pine marten	1	MJ3	active	locomotion	ground	walking		6.352428913	2.208631277	G3
7BB57AE2-3083-4E80-A7A4-AD330C2F980D	67	2021-11-13,10:11:49	2021-11-13,10:11:54	2021/11/13	10:11:54	morning	1200	240	3	2021-11-13,10:19:54	pine marten	post	Overcast	Cold	<10	pine marten	1	MJ3	active	self maintenance				6.30557394	4.008103848	G5
7BB57AE2-3083-4E80-A7A4-AD330C2F980D	67	2021-11-13,10:11:49	2021-11-13,10:11:54	2021/11/13	10:11:54	morning	1200	240	3	2021-11-13,10:19:54	pine marten	post	Overcast	Cold	<10	pine marten	1	MA1	unknown					4.225913048	4.308781624	E5
7BB57AE2-3083-4E80-A7A4-AD330C2F980D	67	2021-11-13,10:11:49	2021-11-13,10:11:54	2021/11/13	10:11:54	morning	1200	240	4	2021-11-13,10:23:54	pine marten	post	Overcast	Cold	<10	pine marten	0	MA1	unknown					4.225913048	4.308781624	E5
7BB57AE2-3083-4E80-A7A4-AD330C2F980D	67	2021-11-13,10:11:49	2021-11-13,10:11:54	2021/11/13	10:11:54	morning	1200	240	4	2021-11-13,10:23:54	pine marten	post	Overcast	Cold	<10	pine marten	0	MJ3	unknown					8.760375977	6.31251049	I7
7BB57AE2-3083-4E80-A7A4-AD330C2F980D	67	2021-11-13,10:11:49	2021-11-13,10:11:54	2021/11/13	10:11:54	morning	1200	240	5	2021-11-13,10:27:54	pine marten	post	Overcast	Cold	0	pine marten	1	MA1	active	locomotion	height	walking		9.288484573	1.405161738	J2
7BB57AE2-3083-4E80-A7A4-AD330C2F980D	67	2021-11-13,10:11:49	2021-11-13,10:11:54	2021/11/13	10:11:54	morning	1200	240	5	2021-11-13,10:27:54	pine marten	post	Overcast	Cold	0	pine marten	1	MJ3	unknown					8.712090492	6.193903923	I7
7BB57AE2-3083-4E80-A7A4-AD330C2F980D	67	2021-11-13,10:11:49	2021-11-13,10:11:54	2021/11/13	10:11:54	morning	1200	240	6	2021-11-13,10:31:54	pine marten	post	Overcast	Cold	0	pine marten	1	MA1	active	locomotion	ground	pacing		6.800212383	0.01290783	G1
7BB57AE2-3083-4E80-A7A4-AD330C2F980D	67	2021-11-13,10:11:49	2021-11-13,10:11:54	2021/11/13	10:11:54	morning	1200	240	6	2021-11-13,10:31:54	pine marten	post	Overcast	Cold	0	pine marten	1	MJ3	unknown					8.712090492	6.193903923	I7
7BB57AE2-3083-4E80-A7A4-AD330C2F980D	68	2021-11-13,14:09:00	2021-11-13,14:09:04	2021/11/13	14:09:04	afternoon	1200	240	1	2021-11-13,14:09:04	pine marten	post	Overcast	Cold	0	pine marten	3	MA1	non-active	resting eyes open				9.153003693	0.27455464	J1
7BB57AE2-3083-4E80-A7A4-AD330C2F980D	68	2021-11-13,14:09:00	2021-11-13,14:09:04	2021/11/13	14:09:04	afternoon	1200	240	1	2021-11-13,14:09:04	pine marten	post	Overcast	Cold	0	pine marten	3	MJ3	active	locomotion	ground	walking		7.580610752	0.365714341	H1
7BB57AE2-3083-4E80-A7A4-AD330C2F980D	68	2021-11-13,14:09:00	2021-11-13,14:09:04	2021/11/13	14:09:04	afternoon	1200	240	1	2021-11-13,14:09:04	pine marten	post	Overcast	Cold	0	pine marten	3	MA2	non-active	resting eyes open				4.693370819	3.914770365	E4
7BB57AE2-3083-4E80-A7A4-AD330C2F980D	68	2021-11-13,14:09:00	2021-11-13,14:09:04	2021/11/13	14:09:04	afternoon	1200	240	2	2021-11-13,14:13:04	pine marten	post	Overcast	Cold	0	pine marten	3	MA2	active	locomotion	height	walking		5.494890213	2.645477057	F3
7BB57AE2-3083-4E80-A7A4-AD330C2F980D	68	2021-11-13,14:09:00	2021-11-13,14:09:04	2021/11/13	14:09:04	afternoon	1200	240	2	2021-11-13,14:13:04	pine marten	post	Overcast	Cold	0	pine marten	3	MJ3	active	interaction		affiliative	conspecific interaction	9.847693443	4.658765316	J5
7BB57AE2-3083-4E80-A7A4-AD330C2F980D	68	2021-11-13,14:09:00	2021-11-13,14:09:04	2021/11/13	14:09:04	afternoon	1200	240	2	2021-11-13,14:13:04	pine marten	post	Overcast	Cold	0	pine marten	3	MA1	active	interaction		affiliative	conspecific interaction	9.428257942	5.553560257	J6
7BB57AE2-3083-4E80-A7A4-AD330C2F980D	68	2021-11-13,14:09:00	2021-11-13,14:09:04	2021/11/13	14:09:04	afternoon	1200	240	3	2021-11-13,14:17:04	pine marten	post	Overcast	Cold	0	pine marten	3	MA2	active	locomotion	ground	walking		1.813182473	2.440420151	B3
7BB57AE2-3083-4E80-A7A4-AD330C2F980D	68	2021-11-13,14:09:00	2021-11-13,14:09:04	2021/11/13	14:09:04	afternoon	1200	240	3	2021-11-13,14:17:04	pine marten	post	Overcast	Cold	0	pine marten	3	MA1	active	interaction		affiliative	conspecific interaction	9.878710747	3.606753826	J4
7BB57AE2-3083-4E80-A7A4-AD330C2F980D	68	2021-11-13,14:09:00	2021-11-13,14:09:04	2021/11/13	14:09:04	afternoon	1200	240	3	2021-11-13,14:17:04	pine marten	post	Overcast	Cold	0	pine marten	3	MJ3	active	interaction		affiliative	conspecific interaction	9.855488777	3.380342007	J4
7BB57AE2-3083-4E80-A7A4-AD330C2F980D	68	2021-11-13,14:09:00	2021-11-13,14:09:04	2021/11/13	14:09:04	afternoon	1200	240	4	2021-11-13,14:21:04	pine marten	post	Overcast	Cold	<10	pine marten	3	MA2	active	locomotion	ground	pacing		1.24640286	0.679855406	B1
7BB57AE2-3083-4E80-A7A4-AD330C2F980D	68	2021-11-13,14:09:00	2021-11-13,14:09:04	2021/11/13	14:09:04	afternoon	1200	240	4	2021-11-13,14:21:04	pine marten	post	Overcast	Cold	<10	pine marten	3	MJ3	Other behaviours					11.14512157	5.508028507	L6
7BB57AE2-3083-4E80-A7A4-AD330C2F980D	68	2021-11-13,14:09:00	2021-11-13,14:09:04	2021/11/13	14:09:04	afternoon	1200	240	4	2021-11-13,14:21:04	pine marten	post	Overcast	Cold	<10	pine marten	3	MA1	non-active	resting eyes open				9.380601883	3.902604818	J4
7BB57AE2-3083-4E80-A7A4-AD330C2F980D	68	2021-11-13,14:09:00	2021-11-13,14:09:04	2021/11/13	14:09:04	afternoon	1200	240	5	2021-11-13,14:25:04	pine marten	post	Overcast	Cold	10_20	pine marten	3	MA2	active	interaction		agonistic	conspecific interaction	7.908971786	0.585585177	H1
7BB57AE2-3083-4E80-A7A4-AD330C2F980D	68	2021-11-13,14:09:00	2021-11-13,14:09:04	2021/11/13	14:09:04	afternoon	1200	240	5	2021-11-13,14:25:04	pine marten	post	Overcast	Cold	10_20	pine marten	3	MJ3	active	interaction		agonistic	conspecific interaction	9.06474781	1.340568066	J2
7BB57AE2-3083-4E80-A7A4-AD330C2F980D	68	2021-11-13,14:09:00	2021-11-13,14:09:04	2021/11/13	14:09:04	afternoon	1200	240	5	2021-11-13,14:25:04	pine marten	post	Overcast	Cold	10_20	pine marten	3	MA1	active	locomotion	ground	walking		1.468313694	2.319249868	B3
7BB57AE2-3083-4E80-A7A4-AD330C2F980D	68	2021-11-13,14:09:00	2021-11-13,14:09:04	2021/11/13	14:09:04	afternoon	1200	240	6	2021-11-13,14:29:04	pine marten	post	Overcast	Cold	10_20	pine marten	3	MA2	active	locomotion	height	walking		3.490922451	3.763970613	D4
7BB57AE2-3083-4E80-A7A4-AD330C2F980D	68	2021-11-13,14:09:00	2021-11-13,14:09:04	2021/11/13	14:09:04	afternoon	1200	240	6	2021-11-13,14:29:04	pine marten	post	Overcast	Cold	10_20	pine marten	3	MA1	active	self maintenance				10.86365795	1.750682473	K2
7BB57AE2-3083-4E80-A7A4-AD330C2F980D	68	2021-11-13,14:09:00	2021-11-13,14:09:04	2021/11/13	14:09:04	afternoon	1200	240	6	2021-11-13,14:29:04	pine marten	post	Overcast	Cold	10_20	pine marten	3	MJ3	active	locomotion	ground	walking		9.260993958	0.614057243	J1
7BB57AE2-3083-4E80-A7A4-AD330C2F980D	69	2021-11-14,09:30:21	2021-11-14,09:30:25	2021/11/14	09:30:25	morning	1200	240	1	2021-11-14,09:30:25	pine marten	post	Overcast	Cold	0	pine marten	1	MA1	active	locomotion	height	walking		11.14048862	5.283282757	L6
7BB57AE2-3083-4E80-A7A4-AD330C2F980D	69	2021-11-14,09:30:21	2021-11-14,09:30:25	2021/11/14	09:30:25	morning	1200	240	2	2021-11-14,09:34:25	pine marten	post	Overcast	Cold	0	pine marten	2	MA2	active	self maintenance				7.026741505	2.541324139	H3
7BB57AE2-3083-4E80-A7A4-AD330C2F980D	69	2021-11-14,09:30:21	2021-11-14,09:30:25	2021/11/14	09:30:25	morning	1200	240	2	2021-11-14,09:34:25	pine marten	post	Overcast	Cold	0	pine marten	2	MA1	active	locomotion	height	pacing		11.48760796	5.605919361	L6
7BB57AE2-3083-4E80-A7A4-AD330C2F980D	69	2021-11-14,09:30:21	2021-11-14,09:30:25	2021/11/14	09:30:25	morning	1200	240	3	2021-11-14,09:38:25	pine marten	post	Overcast	Cold	0	pine marten	2	MA2	non-active	resting eyes open				4.092429161	4.174129963	E5
7BB57AE2-3083-4E80-A7A4-AD330C2F980D	69	2021-11-14,09:30:21	2021-11-14,09:30:25	2021/11/14	09:30:25	morning	1200	240	3	2021-11-14,09:38:25	pine marten	post	Overcast	Cold	0	pine marten	2	MA1	active	locomotion	height	pacing		9.423992157	3.626484156	J4
7BB57AE2-3083-4E80-A7A4-AD330C2F980D	69	2021-11-14,09:30:21	2021-11-14,09:30:25	2021/11/14	09:30:25	morning	1200	240	4	2021-11-14,09:42:25	pine marten	post	Overcast	Cold	0	pine marten	1	MA1	active	locomotion	height	pacing		11.40047836	4.979608536	L5
7BB57AE2-3083-4E80-A7A4-AD330C2F980D	69	2021-11-14,09:30:21	2021-11-14,09:30:25	2021/11/14	09:30:25	morning	1200	240	4	2021-11-14,09:42:25	pine marten	post	Overcast	Cold	0	pine marten	1	MA2	unknown					4.31687355	4.430665016	E5
7BB57AE2-3083-4E80-A7A4-AD330C2F980D	69	2021-11-14,09:30:21	2021-11-14,09:30:25	2021/11/14	09:30:25	morning	1200	240	5	2021-11-14,09:46:25	pine marten	post	Overcast	Cold	0	pine marten	1	MA1	active	locomotion	height	pacing		11.40047836	4.979608536	L5
7BB57AE2-3083-4E80-A7A4-AD330C2F980D	69	2021-11-14,09:30:21	2021-11-14,09:30:25	2021/11/14	09:30:25	morning	1200	240	5	2021-11-14,09:46:25	pine marten	post	Overcast	Cold	0	pine marten	1	MA2	unknown					4.31687355	4.430665016	E5
7BB57AE2-3083-4E80-A7A4-AD330C2F980D	69	2021-11-14,09:30:21	2021-11-14,09:30:25	2021/11/14	09:30:25	morning	1200	240	6	2021-11-14,09:50:25	pine marten	post	Overcast	Cold	0	pine marten	1	MA1	active	locomotion	ground	walking		6.911648273	0.017017687	G1
7BB57AE2-3083-4E80-A7A4-AD330C2F980D	69	2021-11-14,09:30:21	2021-11-14,09:30:25	2021/11/14	09:30:25	morning	1200	240	6	2021-11-14,09:50:25	pine marten	post	Overcast	Cold	0	pine marten	1	MA2	unknown					4.31687355	4.430665016	E5
7BB57AE2-3083-4E80-A7A4-AD330C2F980D	70	2021-11-14,12:59:09	2021-11-14,12:59:13	2021/11/14	12:59:13	midday	1200	240	1	2021-11-14,12:59:13	pine marten	post	Overcast	Cold	0	pine marten	1	MA1	active	locomotion	ground	walking		2.124760866	0.592097282	C1
7BB57AE2-3083-4E80-A7A4-AD330C2F980D	70	2021-11-14,12:59:09	2021-11-14,12:59:13	2021/11/14	12:59:13	midday	1200	240	2	2021-11-14,13:03:13	pine marten	post	Overcast	Cold	<10	pine marten	1	MA1	active	locomotion	ground	walking		9.512145042	3.726687193	J4
7BB57AE2-3083-4E80-A7A4-AD330C2F980D	70	2021-11-14,12:59:09	2021-11-14,12:59:13	2021/11/14	12:59:13	midday	1200	240	3	2021-11-14,13:07:13	pine marten	post	Overcast	Cold	<10	pine marten	1	MA1	active	locomotion	height	walking		10.32356262	3.745838642	K4
7BB57AE2-3083-4E80-A7A4-AD330C2F980D	70	2021-11-14,12:59:09	2021-11-14,12:59:13	2021/11/14	12:59:13	midday	1200	240	4	2021-11-14,13:11:13	pine marten	post	Overcast	Cold	<10	pine marten	1	MA1	non-active	resting eyes open				10.37856865	3.66060853	K4
7BB57AE2-3083-4E80-A7A4-AD330C2F980D	70	2021-11-14,12:59:09	2021-11-14,12:59:13	2021/11/14	12:59:13	midday	1200	240	5	2021-11-14,13:15:13	pine marten	post	Overcast	Cold	0	pine marten	1	MA1	non-active	resting eyes open				11.5211668	2.915335417	L3
7BB57AE2-3083-4E80-A7A4-AD330C2F980D	70	2021-11-14,12:59:09	2021-11-14,12:59:13	2021/11/14	12:59:13	midday	1200	240	6	2021-11-14,13:19:14	pine marten	post	Overcast	Cold	0	pine marten	1	MA1	non-active	resting eyes open				9.623994827	0.650830448	J1
7BB57AE2-3083-4E80-A7A4-AD330C2F980D	71	2021-11-14,14:55:58	2021-11-14,14:56:02	2021/11/14	14:56:02	afternoon	1200	240	1	2021-11-14,14:56:02	pine marten	post	Overcast	Cold	0	pine marten	1	MJ3	active	locomotion	ground	walking		1.35170579	0.593694746	B1
7BB57AE2-3083-4E80-A7A4-AD330C2F980D	71	2021-11-14,14:55:58	2021-11-14,14:56:02	2021/11/14	14:56:02	afternoon	1200	240	2	2021-11-14,15:00:02	pine marten	post	Overcast	Cold	0	pine marten	1	MJ3	active	self maintenance				1.477634549	2.934421062	B3
7BB57AE2-3083-4E80-A7A4-AD330C2F980D	71	2021-11-14,14:55:58	2021-11-14,14:56:02	2021/11/14	14:56:02	afternoon	1200	240	3	2021-11-14,15:04:02	pine marten	post	Overcast	Cold	<10	pine marten	1	MA1	active	locomotion	ground	walking		6.624104977	0.055410903	G1
7BB57AE2-3083-4E80-A7A4-AD330C2F980D	71	2021-11-14,14:55:58	2021-11-14,14:56:02	2021/11/14	14:56:02	afternoon	1200	240	3	2021-11-14,15:04:02	pine marten	post	Overcast	Cold	<10	pine marten	1	MJ3						1.477634549	2.934421062	B3
7BB57AE2-3083-4E80-A7A4-AD330C2F980D	71	2021-11-14,14:55:58	2021-11-14,14:56:02	2021/11/14	14:56:02	afternoon	1200	240	4	2021-11-14,15:08:02	pine marten	post	Overcast	Cold	<10	pine marten	1	MJ3	active	self maintenance				7.437024117	3.103810072	H4
7BB57AE2-3083-4E80-A7A4-AD330C2F980D	71	2021-11-14,14:55:58	2021-11-14,14:56:02	2021/11/14	14:56:02	afternoon	1200	240	5	2021-11-14,15:12:02	pine marten	post	Overcast	Cold	0	pine marten	1	MJ3	active	self maintenance				0.465385973	1.351832747	A2
7BB57AE2-3083-4E80-A7A4-AD330C2F980D	71	2021-11-14,14:55:58	2021-11-14,14:56:02	2021/11/14	14:56:02	afternoon	1200	240	6	2021-11-14,15:16:03	pine marten	post	Overcast	Cold	0	pine marten	1	MJ3	active	locomotion	ground	walking		3.612203121	0.164036125	D1
7BB57AE2-3083-4E80-A7A4-AD330C2F980D	72	2021-11-16,12:58:51	2021-11-16,12:58:55	2021/11/16	12:58:55	midday	1200	240	1	2021-11-16,12:58:55	pine marten	post	Sunny	Cold	<10	pine marten	2	MA1	active	locomotion	ground	walking		6.42358923	0.097937517	G1
7BB57AE2-3083-4E80-A7A4-AD330C2F980D	72	2021-11-16,12:58:51	2021-11-16,12:58:55	2021/11/16	12:58:55	midday	1200	240	1	2021-11-16,12:58:55	pine marten	post	Sunny	Cold	<10	pine marten	2	MA2	active	locomotion	height	walking		5.274632454	3.722573519	F4
7BB57AE2-3083-4E80-A7A4-AD330C2F980D	72	2021-11-16,12:58:51	2021-11-16,12:58:55	2021/11/16	12:58:55	midday	1200	240	2	2021-11-16,13:02:55	pine marten	post	Sunny	Cold	0	pine marten	2	MA1	active	locomotion	ground	pacing		7.079422474	0.020265523	H1
7BB57AE2-3083-4E80-A7A4-AD330C2F980D	72	2021-11-16,12:58:51	2021-11-16,12:58:55	2021/11/16	12:58:55	midday	1200	240	2	2021-11-16,13:02:55	pine marten	post	Sunny	Cold	0	pine marten	2	MA2	non-active	resting eyes open				10.17392063	2.477703094	K3
7BB57AE2-3083-4E80-A7A4-AD330C2F980D	72	2021-11-16,12:58:51	2021-11-16,12:58:55	2021/11/16	12:58:55	midday	1200	240	3	2021-11-16,13:06:55	pine marten	post	Sunny	Cold	0	pine marten	2	MA1	active	locomotion	ground	pacing		8.514822006	0.035659295	I1
7BB57AE2-3083-4E80-A7A4-AD330C2F980D	72	2021-11-16,12:58:51	2021-11-16,12:58:55	2021/11/16	12:58:55	midday	1200	240	3	2021-11-16,13:06:55	pine marten	post	Sunny	Cold	0	pine marten	2	MA2	active	locomotion	ground	walking		1.458992839	2.701401711	B3
7BB57AE2-3083-4E80-A7A4-AD330C2F980D	72	2021-11-16,12:58:51	2021-11-16,12:58:55	2021/11/16	12:58:55	midday	1200	240	4	2021-11-16,13:10:55	pine marten	post	Sunny	Cold	0	pine marten	2	MA2	active	locomotion	ground	walking		6.344536781	2.28965354	G3
7BB57AE2-3083-4E80-A7A4-AD330C2F980D	72	2021-11-16,12:58:51	2021-11-16,12:58:55	2021/11/16	12:58:55	midday	1200	240	4	2021-11-16,13:10:55	pine marten	post	Sunny	Cold	0	pine marten	2	MA1	active	locomotion	ground	walking		8.230160713	2.890246391	I3
7BB57AE2-3083-4E80-A7A4-AD330C2F980D	72	2021-11-16,12:58:51	2021-11-16,12:58:55	2021/11/16	12:58:55	midday	1200	240	5	2021-11-16,13:14:55	pine marten	post	Sunny	Cold	0	pine marten	2	MA2	active	self maintenance				1.286930203	3.082717896	B4
7BB57AE2-3083-4E80-A7A4-AD330C2F980D	72	2021-11-16,12:58:51	2021-11-16,12:58:55	2021/11/16	12:58:55	midday	1200	240	5	2021-11-16,13:14:55	pine marten	post	Sunny	Cold	0	pine marten	2	MA1	active	locomotion	ground	pacing		7.037982464	0.151727244	H1
7BB57AE2-3083-4E80-A7A4-AD330C2F980D	72	2021-11-16,12:58:51	2021-11-16,12:58:55	2021/11/16	12:58:55	midday	1200	240	6	2021-11-16,13:18:55	pine marten	post	Sunny	Cold	0	pine marten	2	MA1	active	locomotion	height	walking		8.791750908	4.897256374	I5
7BB57AE2-3083-4E80-A7A4-AD330C2F980D	72	2021-11-16,12:58:51	2021-11-16,12:58:55	2021/11/16	12:58:55	midday	1200	240	6	2021-11-16,13:18:55	pine marten	post	Sunny	Cold	0	pine marten	2	MA2	active	locomotion	ground	walking		3.078154325	0.741964579	D1
7BB57AE2-3083-4E80-A7A4-AD330C2F980D	73	2021-11-16,14:06:15	2021-11-16,14:06:20	2021/11/16	14:06:20	afternoon	1200	240	1	2021-11-16,14:06:20	pine marten	post	Overcast	Breezy	0	pine marten	2	MA1	active	locomotion	height	walking		8.105217934	0.856397569	I1
7BB57AE2-3083-4E80-A7A4-AD330C2F980D	73	2021-11-16,14:06:15	2021-11-16,14:06:20	2021/11/16	14:06:20	afternoon	1200	240	1	2021-11-16,14:06:20	pine marten	post	Overcast	Breezy	0	pine marten	2	MA2	active	locomotion	height	walking		3.621923208	3.904291868	D4
7BB57AE2-3083-4E80-A7A4-AD330C2F980D	73	2021-11-16,14:06:15	2021-11-16,14:06:20	2021/11/16	14:06:20	afternoon	1200	240	2	2021-11-16,14:10:20	pine marten	post	Overcast	Breezy	0	pine marten	2	MA1	active	interaction		object interaction		6.622704029	1.974381208	G2
7BB57AE2-3083-4E80-A7A4-AD330C2F980D	73	2021-11-16,14:06:15	2021-11-16,14:06:20	2021/11/16	14:06:20	afternoon	1200	240	2	2021-11-16,14:10:20	pine marten	post	Overcast	Breezy	0	pine marten	2	MA2	active	locomotion	ground	walking		8.281803131	2.626835585	I3
7BB57AE2-3083-4E80-A7A4-AD330C2F980D	73	2021-11-16,14:06:15	2021-11-16,14:06:20	2021/11/16	14:06:20	afternoon	1200	240	3	2021-11-16,14:14:20	pine marten	post	Overcast	Breezy	0	pine marten	2	MA2	active	locomotion	ground	walking		8.775803566	1.471058965	I2
7BB57AE2-3083-4E80-A7A4-AD330C2F980D	73	2021-11-16,14:06:15	2021-11-16,14:06:20	2021/11/16	14:06:20	afternoon	1200	240	3	2021-11-16,14:14:20	pine marten	post	Overcast	Breezy	0	pine marten	2	MA1	active	locomotion	ground	pacing		7.424291134	0.07619004	H1
7BB57AE2-3083-4E80-A7A4-AD330C2F980D	73	2021-11-16,14:06:15	2021-11-16,14:06:20	2021/11/16	14:06:20	afternoon	1200	240	4	2021-11-16,14:18:20	pine marten	post	Overcast	Breezy	0	pine marten	2	MA2	non-active	resting eyes open				6.79047823	3.167440653	G4
7BB57AE2-3083-4E80-A7A4-AD330C2F980D	73	2021-11-16,14:06:15	2021-11-16,14:06:20	2021/11/16	14:06:20	afternoon	1200	240	4	2021-11-16,14:18:20	pine marten	post	Overcast	Breezy	0	pine marten	2	MA1	active	interaction		agonistic	conspecific interaction	10.16459942	3.866498947	K4
7BB57AE2-3083-4E80-A7A4-AD330C2F980D	73	2021-11-16,14:06:15	2021-11-16,14:06:20	2021/11/16	14:06:20	afternoon	1200	240	5	2021-11-16,14:22:20	pine marten	post	Overcast	Breezy	0	pine marten	2	MA1	non-active	resting eyes open				10.00614643	2.114192963	K3
7BB57AE2-3083-4E80-A7A4-AD330C2F980D	73	2021-11-16,14:06:15	2021-11-16,14:06:20	2021/11/16	14:06:20	afternoon	1200	240	5	2021-11-16,14:22:20	pine marten	post	Overcast	Breezy	0	pine marten	2	MA2	active	locomotion	ground	walking		3.640054941	0.585585177	D1
7BB57AE2-3083-4E80-A7A4-AD330C2F980D	73	2021-11-16,14:06:15	2021-11-16,14:06:20	2021/11/16	14:06:20	afternoon	1200	240	6	2021-11-16,14:26:20	pine marten	post	Overcast	Breezy	0	pine marten	2	MA2	unknown					8.058103561	0.594905972	I1
7BB57AE2-3083-4E80-A7A4-AD330C2F980D	73	2021-11-16,14:06:15	2021-11-16,14:06:20	2021/11/16	14:06:20	afternoon	1200	240	6	2021-11-16,14:26:20	pine marten	post	Overcast	Breezy	0	pine marten	2	MA1	active	interaction		agonistic	conspecific interaction	6.520175457	0.744038522	G1
7BB57AE2-3083-4E80-A7A4-AD330C2F980D	74	2021-11-16,15:11:18	2021-11-16,15:16:09	2021/11/16	15:16:09	afternoon	1200	240	1	2021-11-16,15:16:09	pine marten	post	Overcast	Cold	0	pine marten	2	MA1	active	locomotion	height	walking		9.391485214	3.456894636	J4
7BB57AE2-3083-4E80-A7A4-AD330C2F980D	74	2021-11-16,15:11:18	2021-11-16,15:16:09	2021/11/16	15:16:09	afternoon	1200	240	1	2021-11-16,15:16:09	pine marten	post	Overcast	Cold	0	pine marten	2	MA2	active	locomotion	ground	walking		8.039972305	2.925610304	I3
7BB57AE2-3083-4E80-A7A4-AD330C2F980D	74	2021-11-16,15:11:18	2021-11-16,15:16:09	2021/11/16	15:16:09	afternoon	1200	240	2	2021-11-16,15:20:09	pine marten	post	Overcast	Cold	0	pine marten	2	MA2	Other behaviours					5.466927528	2.673439503	F3
7BB57AE2-3083-4E80-A7A4-AD330C2F980D	74	2021-11-16,15:11:18	2021-11-16,15:16:09	2021/11/16	15:16:09	afternoon	1200	240	2	2021-11-16,15:20:09	pine marten	post	Overcast	Cold	0	pine marten	2	MA1	active	locomotion	ground	walking		9.018143654	2.030305624	J3
7BB57AE2-3083-4E80-A7A4-AD330C2F980D	74	2021-11-16,15:11:18	2021-11-16,15:16:09	2021/11/16	15:16:09	afternoon	1200	240	3	2021-11-16,15:24:09	pine marten	post	Overcast	Cold	0	pine marten	2	MA2	active	locomotion	height	walking		9.698560715	3.642800331	J4
7BB57AE2-3083-4E80-A7A4-AD330C2F980D	74	2021-11-16,15:11:18	2021-11-16,15:16:09	2021/11/16	15:16:09	afternoon	1200	240	3	2021-11-16,15:24:09	pine marten	post	Overcast	Cold	0	pine marten	2	MA1	active	locomotion	height	walking		11.04075336	5.600163937	L6
7BB57AE2-3083-4E80-A7A4-AD330C2F980D	74	2021-11-16,15:11:18	2021-11-16,15:16:09	2021/11/16	15:16:09	afternoon	1200	240	4	2021-11-16,15:28:09	pine marten	post	Overcast	Cold	0	pine marten	2	MA2	active	locomotion	ground	pacing		7.237875462	0.001623918	H1
7BB57AE2-3083-4E80-A7A4-AD330C2F980D	74	2021-11-16,15:11:18	2021-11-16,15:16:09	2021/11/16	15:16:09	afternoon	1200	240	4	2021-11-16,15:28:09	pine marten	post	Overcast	Cold	0	pine marten	2	MA1	active	locomotion	height	walking		10.93822479	5.273936749	K6
7BB57AE2-3083-4E80-A7A4-AD330C2F980D	74	2021-11-16,15:11:18	2021-11-16,15:16:09	2021/11/16	15:16:09	afternoon	1200	240	5	2021-11-16,15:32:09	pine marten	post	Overcast	Cold	0	pine marten	1	MA1	active	locomotion	height	pacing		11.08735657	5.320540428	L6
7BB57AE2-3083-4E80-A7A4-AD330C2F980D	74	2021-11-16,15:11:18	2021-11-16,15:16:09	2021/11/16	15:16:09	afternoon	1200	240	6	2021-11-16,15:36:09	pine marten	post	Overcast	Cold	0	pine marten	1	MA1	active	locomotion	height	pacing		11.08735657	5.320540428	L6
7BB57AE2-3083-4E80-A7A4-AD330C2F980D	75	2021-11-17,08:54:11	2021-11-17,08:54:14	2021/11/17	08:54:14	morning	1200	240	1	2021-11-17,08:54:14	pine marten	post	Overcast	Cold	0	pine marten	0	NA	NA	NA		NA	NA	NA	NA	NA
7BB57AE2-3083-4E80-A7A4-AD330C2F980D	75	2021-11-17,08:54:11	2021-11-17,08:54:14	2021/11/17	08:54:14	morning	1200	240	2	2021-11-17,08:58:15	pine marten	post	Overcast	Cold	0	pine marten	0	NA	NA	NA		NA	NA	NA	NA	NA
7BB57AE2-3083-4E80-A7A4-AD330C2F980D	75	2021-11-17,08:54:11	2021-11-17,08:54:14	2021/11/17	08:54:14	morning	1200	240	3	2021-11-17,09:02:15	pine marten	post	Overcast	Cold	0	pine marten	0	NA	NA	NA		NA	NA	NA	NA	NA
7BB57AE2-3083-4E80-A7A4-AD330C2F980D	75	2021-11-17,08:54:11	2021-11-17,08:54:14	2021/11/17	08:54:14	morning	1200	240	4	2021-11-17,09:06:14	pine marten	post	Overcast	Cold	0	pine marten	0	NA	NA	NA		NA	NA	NA	NA	NA
7BB57AE2-3083-4E80-A7A4-AD330C2F980D	75	2021-11-17,08:54:11	2021-11-17,08:54:14	2021/11/17	08:54:14	morning	1200	240	5	2021-11-17,09:10:14	pine marten	post	Overcast	Cold	0	pine marten	0	NA	NA	NA		NA	NA	NA	NA	NA
7BB57AE2-3083-4E80-A7A4-AD330C2F980D	75	2021-11-17,08:54:11	2021-11-17,08:54:14	2021/11/17	08:54:14	morning	1200	240	6	2021-11-17,09:14:14	pine marten	post	Overcast	Cold	0	pine marten	0	NA	NA	NA		NA	NA	NA	NA	NA
7BB57AE2-3083-4E80-A7A4-AD330C2F980D	76	2021-11-17,09:57:54	2021-11-17,09:57:59	2021/11/17	09:57:59	morning	1200	240	1	2021-11-17,09:57:59	pine marten	post	Overcast	Clouds	0	pine marten	0	NA	NA	NA		NA	NA	NA	NA	NA
7BB57AE2-3083-4E80-A7A4-AD330C2F980D	76	2021-11-17,09:57:54	2021-11-17,09:57:59	2021/11/17	09:57:59	morning	1200	240	2	2021-11-17,10:01:59	pine marten	post	Overcast	Clouds	0	pine marten	0	NA	NA	NA		NA	NA	NA	NA	NA
7BB57AE2-3083-4E80-A7A4-AD330C2F980D	76	2021-11-17,09:57:54	2021-11-17,09:57:59	2021/11/17	09:57:59	morning	1200	240	3	2021-11-17,10:05:59	pine marten	post	Overcast	Clouds	0	pine marten	0	NA	NA	NA		NA	NA	NA	NA	NA
7BB57AE2-3083-4E80-A7A4-AD330C2F980D	76	2021-11-17,09:57:54	2021-11-17,09:57:59	2021/11/17	09:57:59	morning	1200	240	4	2021-11-17,10:09:59	pine marten	post	Overcast	Clouds	0	pine marten	0	NA	NA	NA		NA	NA	NA	NA	NA
7BB57AE2-3083-4E80-A7A4-AD330C2F980D	76	2021-11-17,09:57:54	2021-11-17,09:57:59	2021/11/17	09:57:59	morning	1200	240	5	2021-11-17,10:13:59	pine marten	post	Overcast	Clouds	0	pine marten	0	NA	NA	NA		NA	NA	NA	NA	NA
7BB57AE2-3083-4E80-A7A4-AD330C2F980D	76	2021-11-17,09:57:54	2021-11-17,09:57:59	2021/11/17	09:57:59	morning	1200	240	6	2021-11-17,10:18:00	pine marten	post	Overcast	Clouds	0	pine marten	0	NA	NA	NA		NA	NA	NA	NA	NA
7BB57AE2-3083-4E80-A7A4-AD330C2F980D	77	2021-11-17,12:21:40	2021-11-17,12:22:30	2021/11/17	12:22:30	midday	1200	240	1	2021-11-17,12:22:30	pine marten	post	Overcast	Cold	0	pine marten	2	MA2	active	locomotion	ground	pacing		7.079931736	0.278509259	H1
7BB57AE2-3083-4E80-A7A4-AD330C2F980D	77	2021-11-17,12:21:40	2021-11-17,12:22:30	2021/11/17	12:22:30	midday	1200	240	1	2021-11-17,12:22:30	pine marten	post	Overcast	Cold	0	pine marten	2	MA1	Other behaviours					11.03423691	4.079854965	L5
7BB57AE2-3083-4E80-A7A4-AD330C2F980D	77	2021-11-17,12:21:40	2021-11-17,12:22:30	2021/11/17	12:22:30	midday	1200	240	2	2021-11-17,12:26:30	pine marten	post	Overcast	Cold	0	pine marten	2	MA2	active	locomotion	ground	pacing		6.585421085	0.287320375	G1
7BB57AE2-3083-4E80-A7A4-AD330C2F980D	77	2021-11-17,12:21:40	2021-11-17,12:22:30	2021/11/17	12:22:30	midday	1200	240	2	2021-11-17,12:26:30	pine marten	post	Overcast	Cold	0	pine marten	2	MA1	active	other behaviours				4.710282326	0.301813841	E1
7BB57AE2-3083-4E80-A7A4-AD330C2F980D	77	2021-11-17,12:21:40	2021-11-17,12:22:30	2021/11/17	12:22:30	midday	1200	240	3	2021-11-17,12:30:30	pine marten	post	Overcast	Cold	0	pine marten	1	MA1	unknown					8.587645531	6.208781719	I7
7BB57AE2-3083-4E80-A7A4-AD330C2F980D	77	2021-11-17,12:21:40	2021-11-17,12:22:30	2021/11/17	12:22:30	midday	1200	240	3	2021-11-17,12:30:30	pine marten	post	Overcast	Cold	0	pine marten	1	MA2	active	locomotion	ground	pacing		6.585421085	0.287320375	G1
7BB57AE2-3083-4E80-A7A4-AD330C2F980D	77	2021-11-17,12:21:40	2021-11-17,12:22:30	2021/11/17	12:22:30	midday	1200	240	4	2021-11-17,12:34:30	pine marten	post	Overcast	Cold	0	pine marten	2	MA2	active	interaction		object interaction		5.420544147	2.314331055	F3
7BB57AE2-3083-4E80-A7A4-AD330C2F980D	77	2021-11-17,12:21:40	2021-11-17,12:22:30	2021/11/17	12:22:30	midday	1200	240	4	2021-11-17,12:34:30	pine marten	post	Overcast	Cold	0	pine marten	2	MA1	active	locomotion	ground	pacing		6.903961658	0.273607254	G1
7BB57AE2-3083-4E80-A7A4-AD330C2F980D	77	2021-11-17,12:21:40	2021-11-17,12:22:30	2021/11/17	12:22:30	midday	1200	240	5	2021-11-17,12:38:30	pine marten	post	Overcast	Cold	0	pine marten	2	MA1	active	locomotion	ground	pacing		6.903961658	0.273607254	G1
7BB57AE2-3083-4E80-A7A4-AD330C2F980D	77	2021-11-17,12:21:40	2021-11-17,12:22:30	2021/11/17	12:22:30	midday	1200	240	5	2021-11-17,12:38:30	pine marten	post	Overcast	Cold	0	pine marten	2	MA2	active	self maintenance				7.460112572	0.793489993	H1
7BB57AE2-3083-4E80-A7A4-AD330C2F980D	77	2021-11-17,12:21:40	2021-11-17,12:22:30	2021/11/17	12:22:30	midday	1200	240	6	2021-11-17,12:42:31	pine marten	post	Overcast	Cold	0	pine marten	2	MA2	active	vigilance				9.774764061	2.041022778	J3
7BB57AE2-3083-4E80-A7A4-AD330C2F980D	77	2021-11-17,12:21:40	2021-11-17,12:22:30	2021/11/17	12:22:30	midday	1200	240	6	2021-11-17,12:42:31	pine marten	post	Overcast	Cold	0	pine marten	2	MA1	active	locomotion	ground	pacing		6.903961658	0.273607254	G1
7BB57AE2-3083-4E80-A7A4-AD330C2F980D	78	2021-11-17,14:36:36	2021-11-17,14:40:55	2021/11/17	14:40:55	afternoon	1200	240	1	2021-11-17,14:40:55	pine marten	post	Overcast	Cold	0	pine marten	2	MA1	active	locomotion	ground	walking		2.279221535	2.25400424	C3
7BB57AE2-3083-4E80-A7A4-AD330C2F980D	78	2021-11-17,14:36:36	2021-11-17,14:40:55	2021/11/17	14:40:55	afternoon	1200	240	1	2021-11-17,14:40:55	pine marten	post	Overcast	Cold	0	pine marten	2	MA2	active	locomotion	ground	walking		7.751028061	2.841723204	H3
7BB57AE2-3083-4E80-A7A4-AD330C2F980D	78	2021-11-17,14:36:36	2021-11-17,14:40:55	2021/11/17	14:40:55	afternoon	1200	240	2	2021-11-17,14:44:55	pine marten	post	Overcast	Cold	0	pine marten	2	MA1	active	locomotion	ground	walking		10.31373215	1.368530512	K2
7BB57AE2-3083-4E80-A7A4-AD330C2F980D	78	2021-11-17,14:36:36	2021-11-17,14:40:55	2021/11/17	14:40:55	afternoon	1200	240	2	2021-11-17,14:44:55	pine marten	post	Overcast	Cold	0	pine marten	2	MA2	active	locomotion	height	walking		9.135818481	1.451041698	J2
7BB57AE2-3083-4E80-A7A4-AD330C2F980D	78	2021-11-17,14:36:36	2021-11-17,14:40:55	2021/11/17	14:40:55	afternoon	1200	240	3	2021-11-17,14:48:55	pine marten	post	Overcast	Cold	0	pine marten	2	MA2	active	self maintenance				7.211914063	3.212887764	H4
7BB57AE2-3083-4E80-A7A4-AD330C2F980D	78	2021-11-17,14:36:36	2021-11-17,14:40:55	2021/11/17	14:40:55	afternoon	1200	240	3	2021-11-17,14:48:55	pine marten	post	Overcast	Cold	0	pine marten	2	MA1	active	locomotion	height	walking		6.151977062	3.868668795	G4
7BB57AE2-3083-4E80-A7A4-AD330C2F980D	78	2021-11-17,14:36:36	2021-11-17,14:40:55	2021/11/17	14:40:55	afternoon	1200	240	4	2021-11-17,14:52:55	pine marten	post	Overcast	Cold	0	pine marten	2	MA1	active	locomotion	ground	pacing		7.852944374	0.091834567	H1
7BB57AE2-3083-4E80-A7A4-AD330C2F980D	78	2021-11-17,14:36:36	2021-11-17,14:40:55	2021/11/17	14:40:55	afternoon	1200	240	4	2021-11-17,14:52:55	pine marten	post	Overcast	Cold	0	pine marten	2	MA2	non-active	resting eyes open				10.31118584	3.640985012	K4
7BB57AE2-3083-4E80-A7A4-AD330C2F980D	78	2021-11-17,14:36:36	2021-11-17,14:40:55	2021/11/17	14:40:55	afternoon	1200	240	5	2021-11-17,14:56:55	pine marten	post	Overcast	Cold	0	pine marten	2	MA1	active	locomotion	ground	pacing		9.496911049	0.692736685	J1
7BB57AE2-3083-4E80-A7A4-AD330C2F980D	78	2021-11-17,14:36:36	2021-11-17,14:40:55	2021/11/17	14:40:55	afternoon	1200	240	5	2021-11-17,14:56:55	pine marten	post	Overcast	Cold	0	pine marten	2	MA2	active	locomotion	ground	walking		5.497024059	0.356314868	F1
7BB57AE2-3083-4E80-A7A4-AD330C2F980D	78	2021-11-17,14:36:36	2021-11-17,14:40:55	2021/11/17	14:40:55	afternoon	1200	240	6	2021-11-17,15:00:56	pine marten	post	Overcast	Cold	0	pine marten	2	MA2	active	locomotion	ground	walking		6.566779613	2.505665541	G3
7BB57AE2-3083-4E80-A7A4-AD330C2F980D	78	2021-11-17,14:36:36	2021-11-17,14:40:55	2021/11/17	14:40:55	afternoon	1200	240	6	2021-11-17,15:00:56	pine marten	post	Overcast	Cold	0	pine marten	2	MA1	active	locomotion	height	walking		6.007532597	3.810574532	G4
7BB57AE2-3083-4E80-A7A4-AD330C2F980D	79	2021-11-17,15:53:01	2021-11-17,15:53:06	2021/11/17	15:53:06	afternoon	1200	240	1	2021-11-17,15:53:06	pine marten	post	Overcast	Cold	0	pine marten	2	MA1	active	locomotion	ground	pacing		7.00485611	0.054300897	H1
7BB57AE2-3083-4E80-A7A4-AD330C2F980D	79	2021-11-17,15:53:01	2021-11-17,15:53:06	2021/11/17	15:53:06	afternoon	1200	240	1	2021-11-17,15:53:06	pine marten	post	Overcast	Cold	0	pine marten	2	MA2	non-active	resting eyes open				10.05325985	2.524816751	K3
7BB57AE2-3083-4E80-A7A4-AD330C2F980D	79	2021-11-17,15:53:01	2021-11-17,15:53:06	2021/11/17	15:53:06	afternoon	1200	240	2	2021-11-17,15:57:06	pine marten	post	Overcast	Cold	0	pine marten	2	MA1	Other behaviours					7.797122478	0.632189155	H1
7BB57AE2-3083-4E80-A7A4-AD330C2F980D	79	2021-11-17,15:53:01	2021-11-17,15:53:06	2021/11/17	15:53:06	afternoon	1200	240	2	2021-11-17,15:57:06	pine marten	post	Overcast	Cold	0	pine marten	2	MA2	active	locomotion	ground	walking		4.339113235	0.268678755	E1
7BB57AE2-3083-4E80-A7A4-AD330C2F980D	79	2021-11-17,15:53:01	2021-11-17,15:53:06	2021/11/17	15:53:06	afternoon	1200	240	3	2021-11-17,16:01:06	pine marten	post	Overcast	Cold	0	pine marten	2	MA1	active	locomotion	ground	walking		10.86365795	3.158119917	K4
7BB57AE2-3083-4E80-A7A4-AD330C2F980D	79	2021-11-17,15:53:01	2021-11-17,15:53:06	2021/11/17	15:53:06	afternoon	1200	240	3	2021-11-17,16:01:06	pine marten	post	Overcast	Cold	0	pine marten	2	MA2	active	locomotion	height	walking		9.605353355	3.633479595	J4
7BB57AE2-3083-4E80-A7A4-AD330C2F980D	79	2021-11-17,15:53:01	2021-11-17,15:53:06	2021/11/17	15:53:06	afternoon	1200	240	4	2021-11-17,16:05:06	pine marten	post	Overcast	Cold	0	pine marten	2	MA2	non-active	resting eyes open				10.78909206	3.102195263	K4
7BB57AE2-3083-4E80-A7A4-AD330C2F980D	79	2021-11-17,15:53:01	2021-11-17,15:53:06	2021/11/17	15:53:06	afternoon	1200	240	4	2021-11-17,16:05:06	pine marten	post	Overcast	Cold	0	pine marten	2	MA1	active	locomotion	ground	walking		4.702623844	3.111515999	E4
7BB57AE2-3083-4E80-A7A4-AD330C2F980D	79	2021-11-17,15:53:01	2021-11-17,15:53:06	2021/11/17	15:53:06	afternoon	1200	240	5	2021-11-17,16:09:06	pine marten	post	Overcast	Cold	0	pine marten	2	MA2	non-active	resting eyes open				9.763806343	2.132834196	J3
7BB57AE2-3083-4E80-A7A4-AD330C2F980D	79	2021-11-17,15:53:01	2021-11-17,15:53:06	2021/11/17	15:53:06	afternoon	1200	240	5	2021-11-17,16:09:06	pine marten	post	Overcast	Cold	0	pine marten	2	MA1	active	locomotion	height	walking		9.577390671	3.717366695	J4
7BB57AE2-3083-4E80-A7A4-AD330C2F980D	79	2021-11-17,15:53:01	2021-11-17,15:53:06	2021/11/17	15:53:06	afternoon	1200	240	6	2021-11-17,16:13:07	pine marten	post	Overcast	Cold	0	pine marten	2	MA2	active	locomotion	ground	walking		7.843726158	2.309929132	H3
7BB57AE2-3083-4E80-A7A4-AD330C2F980D	79	2021-11-17,15:53:01	2021-11-17,15:53:06	2021/11/17	15:53:06	afternoon	1200	240	6	2021-11-17,16:13:07	pine marten	post	Overcast	Cold	0	pine marten	2	MA1	active	locomotion	height	walking		4.124735355	3.782612085	E4
